# Supplementary material for: SARS-CoV-2 Delta and Omicron variants resist spike cleavage by human airway trypsin-like protease
Source: J Clin Invest. 2024 Sep 17;134(18):e174304. doi: 10.1172/JCI174304 (PMC11405045; doi:10.1172/JCI174304)
Supplement: Supplemental data set 1 [file jci-134-174304-s047.xlsx]

## Sheet: Sheet1
Time	WT	Delta	Omicron
1	-301.878	-266.934	-278.719
2	-288.249	-268.938	-240.605
3	-281.671	-249.63	-280.853
4	-287.329	-253.893	-300.087
5	-263.216	-300	-295.012
6	-294.791	-250.792	-295.447
7	-297.767	-274.246	-293.74
8	-316.255	-261.622	-293.643
9	-300.048	-258.332	-291.123
10	-305.101	-271.469	-280.664
11	-315.553	-268.694	-294.948
12	-307.715	-247.533	-298.917
13	-302.165	-249.018	-298.168
14	-306.872	-242.357	-298.092
15	-310.221	-232.687	-294.079
16	-307.191	-200.515	-281.3
17	-337.088	-193.755	-291.619
18	-298.327	-232.1	-308.024
19	-315.154	-244.34	-294.766
20	-311.923	-228.944	-298.956
21	-304.018	-254.704	-284.359
22	-295.545	-208.946	-293.772
23	-238.42	-238.88	-288.007
24	-288.614	-226.025	-278.195
25	-220.03	-243.158	-297.796
26	-260.645	-251.124	-314.089
27	-259.621	-221.425	-287.184
28	-264.509	-224.258	-292.768
29	-290.194	-278.116	-282.298
30	-245.076	-271.992	-295.213
31	-298.338	-245.937	-297.009
32	-297.103	-254.834	-298.305
33	-295.646	-252.307	-293.985
34	-292.813	-313.56	-298.609
35	-258.451	-242.447	-285.395
36	-261.348	-247.527	-340.891
37	-296.732	-254.513	-317.97
38	-297.327	-238.739	-336.314
39	-258.669	-217.347	-291.393
40	-260.274	-262.7	-264.326
41	-265.783	-232.371	-327.463
42	-255.34	-236.147	-295.356
43	-230.992	-259.677	-314.201
44	-305.952	-234.29	-287.714
45	-299.011	-253.27	-299.176
46	-293.599	-232.158	-292.747
47	-320.488	-314.145	-312.155
48	-329.894	-289.581	-303.191
49	-321.415	-314.129	-273.204
50	-307.015	-297.329	-303.887
51	-321.862	-296.846	-309.28
52	-274.447	-294.561	-311.862
53	-307.35	-291.006	-314.378
54	-302.887	-309.431	-300.796
55	-300.761	-303.449	-294.117
56	-295.404	-281.804	-302.169
57	-314.216	-274.623	-320.977
58	-266.401	-288.156	-317.106
59	-296.904	-290.048	-349.365
60	-297.245	-265.221	-330.89
61	-293.665	-288.959	-334.004
62	-250.177	-335.242	-294.199
63	-298.353	-322.963	-302.138
64	-301.996	-272.28	-291.692
65	-299.073	-316.04	-303.629
66	-263.866	-330.144	-293.193
67	-310.626	-323.589	-297.983
68	-275.405	-312.707	-297.1
69	-283.962	-286.561	-301.615
70	-278.068	-231.721	-319.632
71	-313.253	-263.245	-289.471
72	-294.566	-300.467	-291.269
73	-301.669	-316.689	-277.855
74	-271.549	-309.407	-269.489
75	-284.849	-333.231	-292.083
76	-295.261	-297.221	-320.387
77	-294.577	-327.958	-298.262
78	-294.675	-316.261	-274.098
79	-293.272	-305.064	-278.608
80	-315.327	-331.283	-295.765
81	-296.69	-333.801	-292.273
82	-265.331	-272.435	-299.505
83	-317.024	-269.964	-290.663
84	-300.709	-277.999	-308.346
85	-284.654	-269.986	-279.104
86	-291.277	-253.198	-296.088
87	-310.696	-297.476	-281.477
88	-274.541	-329.341	-304.213
89	-289.544	-337.375	-296.81
90	-308.367	-327.091	-284.016
91	-257.631	-330.903	-277.337
92	-282.981	-308.976	-280.822
93	-258.885	-315.959	-286.316
94	-257.354	-326.87	-297.789
95	-243.4	-334.358	-286.811
96	-282.45	-294.287	-300.557
97	-292.239	-288.962	-300
98	-301.644	-308.385	-296.53
99	-293.461	-279.831	-298.523
100	-296.795	-256.84	-282.232
101	-295.265	-294.456	-290.745
102	-250.795	-285.767	-303.876
103	-277.104	-275.982	-281.174
104	-255.027	-218.754	-316.435
105	-285.452	-270.157	-293.863
106	-281.532	-279.376	-303.786
107	-267.469	-327.194	-307.784
108	-307.345	-252.678	-301.192
109	-249.52	-275.527	-286.527
110	-244.508	-247.857	-305.42
111	-225.717	-299.541	-305.414
112	-263.801	-253.368	-306.573
113	-271.199	-272.799	-291.462
114	-299.206	-316.264	-308.379
115	-290.83	-258.927	-292.865
116	-274.201	-269.096	-283.008
117	-272.203	-288.303	-304.523
118	-275.974	-236.319	-315.405
119	-283.258	-311.885	-304.343
120	-325.759	-260.374	-298.485
121	-270.884	-246.338	-291.7
122	-293.433	-257.959	-298.856
123	-267.89	-239.775	-308.947
124	-274.869	-233.023	-301.702
125	-271.335	-236.597	-297.471
126	-258.111	-259.166	-283.885
127	-271.226	-304.863	-289.838
128	-286.418	-265.889	-285.691
129	-242.314	-296.622	-306.015
130	-296.001	-267.215	-308.502
131	-313.43	-255.502	-297.21
132	-301.626	-275.743	-307.067
133	-318.313	-264.635	-306.66
134	-310.168	-268.041	-301.299
135	-307.125	-281.915	-286.401
136	-292.628	-236.938	-296.469
137	-312.725	-277.86	-291.727
138	-309.929	-269.546	-300.477
139	-299.264	-277.435	-292.856
140	-340.083	-246.137	-298.578
141	-358.041	-261.253	-298.151
142	-374.854	-286.222	-307.719
143	-380.59	-287.88	-309.147
144	-333.972	-263.733	-256.381
145	-348.753	-300.26	-299.073
146	-351.952	-271.8	-304.587
147	-364.873	-270.112	-307.329
148	-340.964	-259.313	-314.346
149	-330.53	-236.871	-299.707
150	-333.47	-252.293	-306.93
151	-347.716	-242.312	-318.143
152	-343.956	-219.433	-318.976
153	-250.993	-278.696	-292.549
154	-256.391	-301.476	-302.337
155	-273.299	-270.151	-301.379
156	-312.421	-290.642	-279.081
157	-284.089	-300.668	-290.761
158	-291.715	-271.61	-318.357
159	-300.283	-295.37	-306.201
160	-246.052	-302.961	-313.181
161	-258.261	-288.763	-288.348
162	-264.141	-292.505	-262.76
163	-253.473	-286.072	-298.638
164	-273.495	-277.818	-290.259
165	-250.392	-278.583	-284.471
166	-269.038	-272.024	-282.721
167	-284.777	-310.39	-277.002
168	-293.164	-285.947	-297.188
169	-299.776	-282.689	-285.699
170	-278.365	-234.113	-284.305
171	-237.459	-266.556	-297.665
172	-301.116	-274.503	-313.533
173	-295.645	-237.673	-295.576
174	-246.166	-235.555	-302.899
175	-252.259	-307.688	-292.955
176	-269.88	-288.248	-278.553
177	-239.56	-326.027	-295.641
178	-284.682	-243.087	-316.73
179	-290.391	-249.987	-294.53
180	-307.318	-265.075	-269.526
181	-293.748	-256.683	-298.204
182	-269.537	-294.782	-299.363
183	-307.44	-267.612	-292.826
184	-253.099	-261.533	-294.244
185	-236.297	-249.611	-288.908
186	-265.204	-281.255	-302.02
187	-295.213	-321.646	-303.031
188	-296.219	-331.853	-297.992
189	-268.512	-289.241	-271.364
190	-311.831	-298.447	-291.834
191	-258.613	-260.557	-286.842
192	-292.966	-271.348	-274.493
193	-309.64	-274.069	-295.608
194	-294.416	-268.151	-291.616
195	-287.899	-271.771	-274.256
196	-259.459	-318.003	-278.141
197	-233.418	-298.548	-275.801
198	-266.571	-248.582	-255.99
199	-270.402	-256.123	-260.234
200	-298.51	-234.59	-266.463
201	-300.526	-269.948	-273.252
202	-308.653	-282.313	-265.747
203	-245.714	-301.009	-252.982
204	-273.933	-283.038	-269.3
205	-323.834	-257.589	-264.414
206	-376.217	-244.135	-277.195
207	-395.069	-332.178	-264.437
208	-313.815	-300.594	-245.868
209	-319.296	-289.295	-266.091
210	-292.09	-309.319	-263.382
211	-301.896	-319.359	-275.841
212	-311.627	-333.878	-279.138
213	-294.048	-332.347	-289.391
214	-286.794	-289.902	-285.973
215	-312.894	-321.264	-253.911
216	-301.613	-332.372	-269.895
217	-293.05	-298.418	-266.966
218	-306.931	-250.792	-289.501
219	-321.283	-251.173	-291.142
220	-301.036	-237.875	-275.768
221	-341.79	-322.042	-299.553
222	-355.215	-302.063	-230.674
223	-329.469	-310.415	-302.538
224	-314.841	-333.445	-281.476
225	-316.92	-312.095	-286.505
226	-300.827	-322.485	-285.167
227	-295.936	-307.011	-292.362
228	-301.866	-314.819	-300.169
229	-284.533	-321.869	-298.563
230	-289.223	-318.024	-284.627
231	-314.629	-301.806	-301.68
232	-298.427	-268.556	-281.401
233	-315.446	-303.813	-264.247
234	-323.572	-305.295	-263.081
235	-288.899	-290.604	-277.585
236	-379.316	-319.944	-263.62
237	-381.421	-312.774	-270.403
238	-330.401	-297.149	-304.648
239	-358.883	-302.311	-301.103
240	-383.384	-317.766	-294.574
241	-370.428	-298.34	-277.424
242	-367.234	-289.833	-281.819
243	-379.657	-289.528	-264.208
244	-378.432	-313.696	-303.122
245	-379.932	-271.668	-279.483
246	-427.907	-292.069	-285.481
247	-365.261	-311.142	-286.479
248	-343.344	-313.465	-262.78
249	-354.497	-240.621	-264.953
250	-350.952	-252.33	-298.994
251	-389.241	-251.755	-269.066
252	-394.297	-239.354	-283.049
253	-384.222	-246.086	-294.895
254	-342.53	-248.279	-296.488
255	-348.061	-223.553	-274.26
256	-361.059	-317.884	-266.63
257	-333.317	-267.594	-283.806
258	-362.239	-183.436	-272.788
259	-367.738	-210.159	-260.046
260	-341.247	-233.358	-277.316
261	-359.231	-260.957	-286.129
262	-351.478	-215.261	-295.586
263	-364.938	-232.213	-295.181
264	-368.225	-174.577	-299.269
265	-358.974	-232.29	-293.741
266	-352.728	-230.605	-304.213
267	-372.908	-243.97	-303.612
268	-377.148	-201.853	-291.142
269	-382.424	-210.054	-288.594
270	-383.097	-241.218	-305.106
271	-381.608	-240.172	-300.451
272	-368.3	-248.728	-293.736
273	-402.257	-229.285	-307.584
274	-392.968	-243.3	-290.333
275	-386.755	-231.09	-291.425
276	-387.923	-256.657	-304.135
277	-389.436	-245.112	-295.99
278	-366.023	-254.629	-305.321
279	-349.305	-247.662	-293.571
280	-394.658	-246.415	-291.43
281	-379.034	-235.505	-298.661
282	-338.941	-271.921	-308.599
283	-369.586	-302.529	-294.656
284	-368.735	-267.76	-298.465
285	-351.655	-286.627	-301.655
286	-400.917	-299.933	-301.546
287	-400.878	-251.037	-294.579
288	-360.591	-256.43	-299.914
289	-339.323	-250.67	-275.878
290	-393.093	-226.709	-295.065
291	-373.042	-221.267	-284.865
292	-377.74	-170.724	-295.585
293	-387.822	-200.786	-280.392
294	-374.141	-213.27	-290.431
295	-363.562	-263.241	-286.662
296	-338.371	-203.865	-304.869
297	-338.994	-178.388	-285.743
298	-352.735	-185.707	-296.645
299	-386.478	-178.361	-301.89
300	-331.339	-250.175	-297.404
301	-323.508	-227.646	-271.058
302	-356.552	-205.38	-278.124
303	-317.1	-238.797	-300.297
304	-342.92	-249.592	-302.715
305	-342.279	-217.25	-291.122
306	-342.451	-237.311	-287.495
307	-314.856	-235.901	-302.73
308	-350.597	-226.141	-272.145
309	-342.841	-216.226	-290.007
310	-304.441	-191.784	-288.566
311	-320.788	-223.17	-313.766
312	-313.67	-216.901	-296.834
313	-337.793	-213.61	-302.93
314	-327.688	-223.647	-315.901
315	-343.605	-244.061	-288.448
316	-338.797	-252.074	-297.43
317	-359.878	-220.099	-298.99
318	-326.214	-198.411	-274.799
319	-332.238	-218.614	-289.702
320	-334.924	-245.389	-297.885
321	-358.21	-203.096	-321.9
322	-365.317	-188.128	-299.375
323	-340.271	-180.404	-279.704
324	-351.128	-191.484	-317.307
325	-350.107	-202.649	-294.416
326	-326.192	-226.647	-307.104
327	-328.334	-217.08	-301.422
328	-362.134	-196.451	-315.764
329	-341.394	-174.82	-301.088
330	-345.345	-211.119	-304.298
331	-361.63	-217.209	-277.042
332	-374.188	-233.476	-313.574
333	-368	-217.61	-277.296
334	-375.345	-256.536	-303.05
335	-384.647	-225.304	-265.312
336	-433.046	-206.686	-274.873
337	-361.816	-174.161	-297.492
338	-349.829	-232.28	-261.816
339	-354.093	-275.914	-296.481
340	-347.011	-269.984	-299.487
341	-377.885	-259.183	-307.694
342	-375.557	-248.625	-315.062
343	-359.693	-278.13	-294.642
344	-357.403	-249.562	-311.422
345	-376.152	-258.197	-325.598
346	-401.435	-247.041	-320.341
347	-380.266	-235.833	-322.949
348	-390.504	-283.957	-305.905
349	-363.058	-302.497	-295.014
350	-377.573	-255.92	-275.848
351	-361.79	-233.036	-266.869
352	-324.8	-238.598	-274.912
353	-336.779	-262.777	-292.808
354	-392.811	-222.713	-283.86
355	-385.176	-237.812	-286.807
356	-373.913	-244.766	-300.724
357	-374.729	-233.65	-278.678
358	-357.296	-282.594	-264.094
359	-387.388	-266.778	-277.418
360	-321.223	-276.501	-304.433
361	-364.691	-287.096	-299.709
362	-361.143	-268.383	-278.089
363	-305.377	-288.661	-291.579
364	-326.363	-262.132	-280.556
365	-292.401	-282.879	-290.621
366	-263.406	-297.481	-289.125
367	-307.757	-270.799	-276.908
368	-274.732	-298.316	-271.16
369	-318.513	-319.77	-283.229
370	-305.848	-290.799	-280.193
371	-304.71	-280.963	-282.865
372	-274.338	-299.273	-289.467
373	-302.882	-289.759	-272.084
374	-312.738	-257.674	-293.786
375	-309.968	-291.501	-280.098
376	-297.754	-255.953	-286.074
377	-293.679	-265.659	-263.248
378	-302.405	-296.741	-285.147
379	-289.726	-298.26	-281.372
380	-318.12	-279.735	-296.668
381	-304.858	-277.319	-280.65
382	-306.313	-265.686	-289.806
383	-305.925	-302.43	-268.437
384	-284.332	-285.537	-294.146
385	-308.603	-298.42	-295.323
386	-296.774	-288.079	-283.667
387	-299.727	-289.701	-283.201
388	-282.1	-281.184	-301.163
389	-300.38	-305.186	-292.273
390	-307.517	-262.531	-291.2
391	-304.808	-266.962	-277.435
392	-297.562	-305.688	-301.472
393	-298.574	-298.729	-303.711
394	-326.884	-294.111	-327.163
395	-317.58	-299.505	-330.007
396	-299.78	-315.079	-312.901
397	-294.719	-328.053	-297.913
398	-307.488	-317.283	-291.578
399	-276.177	-329.161	-304.252
400	-295.319	-312.742	-269.569
401	-286.874	-303.495	-299.957
402	-276.852	-336.863	-263.314
403	-262.346	-303.037	-309.622
404	-312.352	-304.063	-290.636
405	-308.235	-310.507	-254.362
406	-297.849	-326.881	-283.221
407	-291.774	-285.427	-295.805
408	-275.719	-288.31	-299.433
409	-289.902	-262.199	-276.132
410	-287.677	-279.656	-286.726
411	-273.989	-250.165	-289.75
412	-303.034	-268.178	-284.265
413	-296.361	-261.194	-269.557
414	-312.65	-249.841	-281.423
415	-303.935	-272.889	-283.152
416	-297.759	-285.696	-293.129
417	-355.606	-293.223	-264.152
418	-322.709	-273.858	-269.478
419	-335.077	-277.109	-245.255
420	-268.646	-269.205	-252.775
421	-295.385	-285.505	-255.545
422	-300.019	-287.185	-253.432
423	-304.341	-264.101	-276.639
424	-285.535	-280.757	-244.322
425	-319.024	-270.22	-296.117
426	-309.519	-269.249	-291.893
427	-294.323	-276.955	-271.161
428	-293.921	-301.393	-289.767
429	-304.791	-283.901	-310.457
430	-303.449	-290.956	-305.89
431	-269.483	-298.139	-290.551
432	-270.5	-293.661	-289.814
433	-297.898	-257.43	-291.297
434	-300.512	-316.716	-277.875
435	-317.051	-278.024	-291.74
436	-293.896	-280.294	-284.069
437	-291.666	-282.815	-292.263
438	-291.177	-292.462	-297.193
439	-283.392	-313.563	-309.497
440	-274.086	-307.929	-278.589
441	-275.559	-259.821	-276.94
442	-309.343	-260.705	-305.496
443	-283.712	-290.065	-307.389
444	-296.003	-272.853	-305.803
445	-290.915	-291.314	-284.463
446	-289.119	-306.283	-293.951
447	-264.259	-331.917	-279.909
448	-297.045	-289.071	-334.978
449	-292.381	-331.974	-311.81
450	-291.891	-314.247	-288.091
451	-290.596	-322.336	-332.327
452	-291.086	-327.964	-277.496
453	-304.107	-294.653	-304.579
454	-301.419	-304.105	-293.683
455	-298.886	-304.38	-306.741
456	-294.725	-261.394	-281.904
457	-320.388	-256.639	-274.904
458	-333.675	-261.209	-274.259
459	-279.495	-273.627	-270.318
460	-298.584	-299.021	-322.825
461	-299.228	-320.475	-304.954
462	-288.801	-333.595	-308.642
463	-285.013	-337.204	-262.005
464	-314.455	-337.101	-285.697
465	-300.72	-321.793	-288.276
466	-300.915	-332.671	-297.507
467	-301.613	-328.411	-274.151
468	-313.078	-318.921	-290.852
469	-301.271	-330.874	-281.96
470	-301.755	-319.836	-266.284
471	-268.897	-265.194	-266.661
472	-263.682	-271.704	-309.892
473	-294.803	-327.547	-275.1
474	-275.316	-315.72	-294.005
475	-268.28	-314.321	-267.772
476	-294.699	-323.844	-277.838
477	-273.763	-326.158	-283.997
478	-264.984	-322.162	-290.066
479	-303.828	-330.868	-270.269
480	-299.533	-331.98	-274.989
481	-352.341	-331.847	-297.651
482	-294.399	-324.827	-278.943
483	-315.473	-331.913	-292.823
484	-317.649	-334.443	-303.531
485	-270.009	-322.243	-289.691
486	-293.034	-329.081	-283.524
487	-280.869	-337.415	-286.202
488	-276.555	-312.914	-310.686
489	-312.668	-304.63	-294.948
490	-252.473	-287.796	-297.2
491	-294.1	-283.519	-273.913
492	-261.273	-307.245	-307.149
493	-295.266	-281.532	-278.664
494	-298.626	-304.536	-257.595
495	-286.735	-303.614	-300.046
496	-260.408	-293.224	-286.644
497	-295.106	-298.488	-302.721
498	-288.122	-291.003	-299.76
499	-267.317	-312.362	-290.941
500	-280.017	-280.667	-291.027
501	-247.399	-286.585	-303.865
502	-246.73	-293.175	-323.127
503	-286.21	-328.176	-295.475
504	-297.275	-329.099	-288.906
505	-289.291	-311.137	-292.964
506	-307.779	-308.673	-314.536
507	-280.653	-310.326	-300.806
508	-310.496	-296.2	-292.32
509	-269.148	-320.057	-302.671
510	-297.441	-304.162	-288.317
511	-295.395	-308.904	-290.24
512	-270.947	-310.225	-290.113
513	-312.549	-316.907	-279.406
514	-266.83	-332.44	-301.882
515	-268.997	-319.997	-292.224
516	-296.282	-335.064	-304.588
517	-267.825	-326.057	-279.43
518	-266.682	-325.07	-283.804
519	-275.072	-331.553	-286.588
520	-281.168	-293.093	-320.008
521	-273.252	-290.365	-285.439
522	-295.279	-301.521	-300.82
523	-295.526	-332.165	-285.523
524	-252.802	-324.68	-290.171
525	-299.478	-286.665	-297.469
526	-251.383	-322.949	-308.127
527	-255.944	-329.989	-279.678
528	-273.698	-326.245	-279.746
529	-284.312	-329.745	-262.643
530	-275.188	-335.581	-296.849
531	-257.888	-334.865	-277.619
532	-294.603	-312.986	-272.025
533	-252.569	-304.08	-288.104
534	-303.756	-319.631	-272.17
535	-322.819	-284.208	-291.255
536	-306.222	-308.316	-288.455
537	-288.996	-262.606	-279.935
538	-314.21	-266.966	-306.293
539	-298.817	-249.184	-300.226
540	-293.43	-226.961	-309.361
541	-294.823	-287.637	-244.734
542	-330.374	-280.536	-273.454
543	-285.485	-285.879	-290.345
544	-297.697	-315.769	-287.549
545	-300.407	-292.188	-286.729
546	-293.956	-302.346	-300.573
547	-267.14	-315.341	-301.903
548	-312.438	-333.76	-285.048
549	-327.298	-326.438	-271.013
550	-296.963	-265.573	-291.976
551	-293.5	-276.775	-292.058
552	-332.269	-327.128	-302.211
553	-303.46	-298.985	-311.231
554	-339.143	-337.058	-283.774
555	-311.392	-326.922	-288.104
556	-323.439	-330.726	-292.389
557	-298.991	-328.662	-255.277
558	-299.031	-334.045	-260.202
559	-289.013	-328.953	-295.29
560	-294.25	-327.157	-285.476
561	-311.337	-337.242	-272.796
562	-298.762	-334.325	-287.711
563	-314.806	-332.319	-280.069
564	-308.448	-330.202	-286.512
565	-314.366	-322.618	-327.868
566	-297.513	-337.346	-302.212
567	-303.5	-333.475	-298.765
568	-312.81	-335.927	-303.897
569	-291.349	-321.831	-305.721
570	-329.955	-329.729	-294.768
571	-306.633	-307.918	-302.225
572	-297.395	-324.087	-302.771
573	-297.932	-325.859	-294.825
574	-297.406	-309.521	-318.744
575	-315.893	-324.651	-297.625
576	-296.931	-323.315	-288.921
577	-315.522	-322.573	-266.294
578	-305.637	-334.9	-303.705
579	-288.955	-332.652	-310.54
580	-310.429	-306.793	-310.24
581	-307.943	-329.107	-276.49
582	-310.091	-323.742	-301.18
583	-298.199	-265.58	-284.846
584	-295.134	-278.935	-290.334
585	-312.995	-250.97	-291.012
586	-314.82	-282.361	-291.946
587	-307.616	-247.728	-287.638
588	-274.976	-269.202	-295.637
589	-285.17	-261.49	-291.506
590	-316.009	-246.977	-271.282
591	-306.273	-261.013	-284.139
592	-271.83	-260.257	-299.542
593	-284.317	-265.475	-312.98
594	-262.232	-247.468	-303.555
595	-313.942	-256.494	-280.719
596	-271.698	-266.798	-287.154
597	-242.888	-264.787	-296.958
598	-268.594	-255.793	-307.933
599	-294.257	-253.15	-299.255
600	-371.025	-240.256	-285.753
601	-358.951	-271.822	-299.959
602	-346.965	-260.376	-292.623
603	-321.943	-261.945	-293.699
604	-317.126	-269.463	-300.376
605	-286.527	-259.721	-307.024
606	-306.529	-311.468	-303.512
607	-308.955	-298.461	-281.914
608	-304.008	-327.431	-289.27
609	-317.337	-334.547	-297.273
610	-324.22	-262.149	-280.599
611	-311.763	-250.716	-289.715
612	-329.36	-280.949	-303.816
613	-324.699	-263.306	-294.647
614	-289.5	-249.684	-303.124
615	-313.98	-313.792	-300.947
616	-305.069	-310.817	-338.007
617	-322.298	-315.434	-312.497
618	-298.695	-303.458	-309.985
619	-287.273	-254.3	-300.928
620	-287.502	-248.847	-294.344
621	-307.472	-287.741	-286.83
622	-273.029	-244.477	-304.944
623	-318.311	-230.382	-295.819
624	-295.202	-263.147	-294.539
625	-317.406	-241.378	-311.066
626	-295.251	-235.611	-318.24
627	-287.635	-248.335	-300.982
628	-261.809	-237.463	-297.451
629	-304.287	-268.337	-298.306
630	-298.49	-258.5	-296.555
631	-311.089	-315.548	-305.17
632	-310.863	-320.028	-319.349
633	-310.597	-321.567	-300.161
634	-315.536	-292.397	-311.791
635	-287.146	-244.257	-294.073
636	-286.119	-255.986	-302.598
637	-269.382	-267.527	-289.337
638	-272.143	-270.502	-295.311
639	-269.757	-242.364	-300.113
640	-301.704	-259.672	-280.088
641	-293.935	-264.007	-292.147
642	-296.863	-222.173	-290.914
643	-295.12	-251.013	-296.842
644	-260.948	-297.926	-237.695
645	-296.723	-310.583	-241.703
646	-302.434	-283.25	-264.645
647	-296.773	-287.596	-265.608
648	-299.589	-298.921	-232.289
649	-286.986	-299.17	-245.865
650	-302.001	-290.039	-286.047
651	-303.475	-297.077	-262.651
652	-274.406	-259.131	-283.168
653	-299.544	-303.693	-290.785
654	-321.984	-280.149	-324.698
655	-257.13	-298.078	-292.232
656	-291.401	-245.445	-301.252
657	-287.063	-233.269	-287.319
658	-272.872	-238.428	-290.161
659	-272.238	-239.915	-280.248
660	-311.651	-254.832	-293.577
661	-307.4	-262.767	-298.781
662	-286.318	-331.255	-293.766
663	-269.729	-292.379	-302.571
664	-255.824	-321.464	-284.555
665	-273.61	-331.25	-287.844
666	-257.817	-254.546	-281.607
667	-272.639	-266.404	-297.526
668	-262.911	-245.48	-293.884
669	-285.736	-275.844	-264.85
670	-323.26	-258.353	-280.008
671	-330.736	-280.644	-301.054
672	-320.824	-278.055	-298.416
673	-304.558	-273.557	-255.565
674	-293.067	-269.446	-272.104
675	-300.227	-258.784	-270.474
676	-321.135	-241.263	-284.993
677	-330.414	-263.49	-321.082
678	-299.779	-278.185	-310.913
679	-327.289	-276.974	-295.473
680	-295.257	-240.817	-282.512
681	-311.238	-247.195	-288.77
682	-299.127	-247.865	-267.941
683	-294.37	-251.335	-295.44
684	-284.451	-268.243	-285.879
685	-310.046	-256.476	-288.868
686	-302.959	-227.496	-301.01
687	-311.146	-206.805	-279.264
688	-293.687	-232.758	-300.852
689	-287.441	-278.325	-294.244
690	-296.075	-307.606	-279.539
691	-302.796	-330.121	-290.874
692	-270.327	-327.169	-293.426
693	-265.837	-324.476	-264.91
694	-291.491	-315.417	-267.329
695	-262.104	-251.89	-273.035
696	-272.966	-241.098	-257.558
697	-266.162	-244.703	-291.96
698	-295.509	-231.607	-288.648
699	-311.148	-253.24	-291.194
700	-295.817	-241.151	-264.577
701	-317	-246.815	-282.814
702	-297.339	-254.869	-287.39
703	-322.784	-282.105	-262.023
704	-311.075	-234.276	-300.203
705	-326.61	-261.019	-274.103
706	-301.75	-231.814	-308.642
707	-296.683	-271.039	-280.058
708	-256.877	-312.677	-294.896
709	-327.769	-248.814	-283.503
710	-293.602	-252.744	-286.916
711	-295.16	-238.324	-289.26
712	-293.601	-246.465	-291.541
713	-271.611	-254.498	-265.668
714	-297.043	-250.238	-284.143
715	-308.623	-249.531	-282.307
716	-324.759	-269.994	-271.45
717	-312.376	-266.959	-288.634
718	-297.974	-292.558	-303.192
719	-310.05	-302.85	-278.267
720	-294.843	-280.643	-268.196
721	-298.832	-264.275	-215.634
722	-267.518	-309.154	-304.245
723	-269.807	-303.835	-290.188
724	-302.157	-296.473	-295.654
725	-260.029	-318.858	-295.221
726	-261.677	-299.733	-274.786
727	-264.931	-306.265	-270.875
728	-288.014	-313.245	-304.28
729	-305.615	-312.931	-292.194
730	-269.653	-310.48	-289.278
731	-272.089	-287.197	-300.834
732	-262.667	-260.064	-287.67
733	-283.326	-260.67	-270.009
734	-303.135	-303.831	-269.235
735	-268.767	-303.752	-293.972
736	-287.978	-302.67	-268.035
737	-314.644	-287.348	-288.643
738	-297.984	-287.157	-286.308
739	-297.999	-286.279	-291.619
740	-290.013	-318.046	-301.939
741	-299.053	-250.005	-255.423
742	-309.207	-242.546	-251.912
743	-405.735	-264.638	-264.736
744	-377.326	-335.342	-276.921
745	-385.209	-291.296	-291.916
746	-375.467	-308.458	-274.48
747	-357.322	-326.825	-297.875
748	-364.861	-325.541	-282.309
749	-366.778	-320.062	-280.579
750	-388.103	-327.114	-304.491
751	-383.05	-297.384	-298.019
752	-361.02	-274.75	-299.132
753	-365.03	-282.235	-276.736
754	-355.065	-283.083	-295.19
755	-374.429	-247.263	-304.657
756	-400.644	-314.887	-288.275
757	-351.821	-293.143	-293.946
758	-353.794	-288.918	-299.567
759	-369.418	-318.513	-302.238
760	-345.356	-308.728	-286.335
761	-347.539	-295.03	-288.853
762	-379.509	-295.585	-296.644
763	-372.14	-335.568	-286.08
764	-329.5	-318.161	-290.615
765	-380.668	-330.577	-303.148
766	-384.341	-326.163	-302.155
767	-354.808	-286.623	-301.17
768	-375.603	-283.604	-291.869
769	-387.822	-274.349	-301.523
770	-347.134	-257.355	-284.938
771	-364.849	-275.457	-304.649
772	-333.725	-282.816	-298.919
773	-338.429	-318.026	-285.521
774	-334.29	-279.393	-287.685
775	-328.093	-303.46	-246.295
776	-377.49	-295.907	-272.68
777	-323.584	-328.36	-279.239
778	-376.299	-316.795	-293.303
779	-375.224	-333.353	-277.844
780	-354.323	-329.83	-271.503
781	-370.822	-293.415	-282.993
782	-297.163	-256.334	-294.209
783	-320.673	-322.817	-283.742
784	-304.291	-309.267	-287.871
785	-303.691	-312.662	-287.72
786	-299.439	-328.75	-291.138
787	-303.647	-305.903	-289.998
788	-295.574	-293.835	-276.809
789	-302.662	-304.324	-256.327
790	-297.805	-322.512	-268.336
791	-277.409	-310.63	-269.44
792	-275.277	-333.271	-271.908
793	-286.662	-308.458	-276.149
794	-310.024	-301.982	-283.093
795	-284.708	-317.828	-275.903
796	-296.509	-298.024	-278.584
797	-305.122	-320.022	-301.17
798	-307.029	-303.282	-282.015
799	-272.379	-285.883	-271.659
800	-279.752	-299.565	-272.017
801	-314.625	-284.307	-265.888
802	-295.122	-293.818	-293.922
803	-286.001	-300.882	-248.193
804	-295.052	-284.289	-263.513
805	-272.483	-287.354	-295.849
806	-299.345	-272.17	-302.738
807	-293.909	-289.498	-284.369
808	-326.672	-292.493	-286.178
809	-272.576	-310.744	-290.012
810	-304.605	-292.662	-265.852
811	-306.983	-295.057	-258.354
812	-293.842	-288.303	-261.856
813	-296.574	-277.909	-283.295
814	-287.839	-264.786	-273.242
815	-285.241	-295.898	-266.013
816	-255.653	-294.887	-286.456
817	-264.846	-310.625	-289.318
818	-268.192	-313.022	-303.945
819	-295.746	-295.872	-293.732
820	-253.678	-281.619	-279.017
821	-232.25	-312.518	-277.978
822	-293.805	-310.084	-289.38
823	-270.671	-284.918	-311.656
824	-293.983	-280.995	-301.856
825	-288.521	-316.404	-300.387
826	-293.156	-271.598	-294.435
827	-275.482	-292.599	-300.362
828	-261.46	-310.008	-303.45
829	-241.063	-299.993	-286.796
830	-305.743	-305.917	-287.935
831	-274.819	-321.531	-295.589
832	-254.059	-309.359	-301.408
833	-248.568	-304.08	-301.209
834	-270.206	-298.697	-292.771
835	-301.192	-291.938	-278.888
836	-317.518	-304.517	-292.402
837	-313.644	-293.459	-278.963
838	-297.901	-293.389	-346.7
839	-294.074	-276.886	-300.824
840	-309.377	-280.853	-294.561
841	-294.295	-265.543	-303.517
842	-292.159	-294.853	-289.695
843	-259.341	-312.219	-287.832
844	-297.093	-324.732	-297.166
845	-294.662	-322.06	-279.087
846	-289.648	-309.59	-301.364
847	-304.834	-325.37	-275.614
848	-290.068	-305.361	-280.729
849	-279.289	-315.725	-267.27
850	-302.346	-318.026	-296.163
851	-301.937	-335.302	-286.148
852	-305.008	-291.79	-308.833
853	-335.788	-309.301	-304.167
854	-282.769	-294.933	-285.085
855	-299.585	-322.245	-268.059
856	-316.813	-334.09	-260.957
857	-271.416	-309.04	-303.062
858	-264.764	-296.394	-304.264
859	-299.122	-311.822	-292.314
860	-293.943	-305.294	-295.58
861	-281.884	-334.013	-298.742
862	-299.949	-316.251	-303.151
863	-271.862	-306.595	-282.013
864	-288.756	-305.142	-270.835
865	-278.676	-290.649	-296.274
866	-279.044	-314.275	-283.45
867	-302.172	-276.939	-275.216
868	-259.015	-259.837	-288.227
869	-287.548	-273.976	-274.81
870	-251.959	-263.948	-287.822
871	-269.223	-285.87	-301.256
872	-263.096	-280.532	-286.207
873	-312.853	-275.797	-295.495
874	-372.037	-261.888	-265.281
875	-397.974	-303.873	-270.591
876	-370.751	-285.234	-315.393
877	-341.694	-300.82	-293.661
878	-326.078	-280.94	-288.44
879	-360.469	-315.939	-290.468
880	-376.069	-311.348	-271.682
881	-364.481	-302.485	-285.394
882	-381.505	-303.611	-302.688
883	-368.478	-318.959	-271.114
884	-368.056	-296.589	-297.279
885	-334.546	-302.44	-289.73
886	-368.099	-275.367	-293.045
887	-341.846	-274.839	-303.558
888	-337.659	-272.738	-293.781
889	-366.742	-278.501	-281.922
890	-336.523	-299.499	-302.099
891	-361.673	-284.572	-277.176
892	-380.88	-292.859	-281.103
893	-355.456	-290.065	-302.733
894	-314.446	-267.443	-291.483
895	-370.16	-282.598	-301.681
896	-338.963	-287.462	-285.996
897	-352.3	-294.754	-287.387
898	-348.341	-292.307	-271.507
899	-386.825	-269.634	-293.3
900	-402.19	-288.893	-282.789
901	-389.155	-242.939	-266.552
902	-382.873	-251.306	-274.38
903	-363.082	-272.103	-326.13
904	-371.546	-241.481	-305.341
905	-375.048	-257.126	-300.032
906	-373.495	-269.233	-282.732
907	-366.49	-310.203	-287.939
908	-373.225	-289.93	-309.649
909	-326.184	-290.765	-295.137
910	-369.475	-272.712	-301.926
911	-389.629	-268.408	-309.587
912	-356.914	-301.7	-316.15
913	-376.08	-290.75	-296.359
914	-356.238	-299.775	-286.479
915	-285.888	-289.592	-293.81
916	-372.221	-292.022	-285.132
917	-387.647	-279.936	-285.814
918	-383.486	-296.156	-285.947
919	-381.095	-283.815	-300.955
920	-352.803	-268.193	-286.605
921	-283.626	-268.625	-304.579
922	-288.403	-265.878	-300.287
923	-278.84	-242.268	-293.122
924	-247.996	-276.427	-279.339
925	-272.766	-261.87	-326.996
926	-293.943	-252.066	-292.672
927	-298.977	-310.963	-292.844
928	-301.026	-301.285	-273.832
929	-303.953	-310.141	-294.371
930	-294.553	-271.185	-253.785
931	-298.517	-283.068	-298.077
932	-302.708	-282.172	-301.144
933	-292.645	-281.739	-298.116
934	-304.025	-259.679	-285.43
935	-324.831	-275.127	-291.428
936	-296.346	-267.311	-296.425
937	-297.989	-287.413	-299.801
938	-314.661	-262.027	-316.017
939	-306.734	-268.428	-281.548
940	-319.209	-268.643	-300.716
941	-305.46	-276.817	-278.11
942	-312.55	-275.845	-302.718
943	-324.335	-252.53	-271.729
944	-305.917	-243.801	-289.705
945	-291.952	-240.488	-286.98
946	-302.301	-243.982	-284.567
947	-340.179	-227.09	-282.104
948	-309.862	-288.215	-288.515
949	-312.395	-261.217	-299.673
950	-332.976	-248.338	-291.246
951	-304.4	-283.561	-308.271
952	-301.275	-283.676	-321.674
953	-284.828	-238.146	-296.127
954	-309.636	-267.235	-284.429
955	-301.56	-252.826	-277.294
956	-315.773	-254.957	-295.717
957	-305.491	-272.21	-297.581
958	-400.6	-261.29	-304.498
959	-388.77	-285.579	-267.373
960	-364.17	-266.963	-276.008
961	-362.081	-282.163	-289.834
962	-377.647	-278.406	-282.341
963	-376.413	-321.794	-282.008
964	-394.495	-303.244	-301.346
965	-357.632	-272.584	-269.615
966	-408.71	-269.021	-287.154
967	-392.963	-310.875	-282.621
968	-396.079	-287.917	-300.576
969	-368.206	-291.271	-280.341
970	-379.352	-290.268	-292.901
971	-392.971	-278.082	-303.76
972	-359.957	-298.571	-297.447
973	-394.336	-306.989	-300.889
974	-325.601	-274.69	-302.405
975	-296.279	-292.198	-285.697
976	-315.379	-334.506	-295.255
977	-315.184	-283.735	-304.008
978	-315.102	-306.186	-302.57
979	-283.895	-296.654	-290.744
980	-305.182	-327.621	-282.553
981	-310.214	-332.927	-275.752
982	-309.944	-325.592	-293.236
983	-369.031	-320.942	-280.755
984	-320.784	-283.163	-298.207
985	-316.969	-304.768	-297.009
986	-285.79	-332.41	-290.209
987	-285.105	-327.125	-267.351
988	-294.031	-321.2	-301.852
989	-271.477	-308.687	-293.084
990	-277.73	-287.4	-292.86
991	-293.192	-336.569	-299.061
992	-294.867	-323.569	-293.087
993	-299.024	-332.376	-303.372
994	-294.805	-322.505	-298.896
995	-312.279	-303.235	-301.136
996	-274.959	-330.019	-283.948
997	-256.555	-335.258	-273.953
998	-307.221	-333.515	-279.109
999	-290.778	-334.081	-301.415
1000	-265.532	-320.285	-300.585
