# Supplementary material for: SARS-CoV-2 Delta and Omicron variants resist spike cleavage by human airway trypsin-like protease
Source: J Clin Invest. 2024 Sep 17;134(18):e174304. doi: 10.1172/JCI174304 (PMC11405045; doi:10.1172/JCI174304)
Supplement: Supplemental data set 2 [file jci-134-174304-s048.xlsx]

## Sheet: Omicron-120KDa-Trypsin
Peptide < ProteinMetrics Confidential >	Modification Type(s)	Observed m/z	z	Observed (M+H)	Calc. mass (M+H)	Mass error (ppm)	Starting position	Score	Protein Name	Scan Time
-.VNLTTR.T		352.208	2	703.409	703.41	-1.6	1	228.94	>sp|Omicron001|	11.6405
V.[+42.011]NLT[+365.132]TR.T	.[42], T[+365]	506.24	2	1011.47	1011.48	-11.6	2	26.05	>sp|Omicron001|	15.4502
N.LTTR.T		490.299	1	490.299	490.298	1.7	3	281.49	>sp|Omicron001|	12.9715
L.TTR.T		377.215	1	377.215	377.214	1.1	4	153.58	>sp|Omicron001|	14.0602
L.TT[+755.296]R.T	T[+755]	378.18	3	1132.53	1132.51	13.2	4	107.67	>sp|Omicron001|	11.5164
L.[+42.011]TT[+406.159]R.T	.[42], T[+406]	825.395	1	825.395	825.384	13.4	4	8.01	>sp|Omicron001|	11.9928
T.T[+755.296]R.T	T[+755]	516.235	2	1031.46	1031.46	0.4	5	39.26	>sp|Omicron001|	6.6438
R.TQLPPAYTNSFTR.G		499.259	3	1495.76	1495.75	5.1	7	605.61	>sp|Omicron001|	30.846
R.TQLPPAYTNSF.T		619.807	2	1238.61	1238.61	0.6	7	437.65	>sp|Omicron001|	37.2975
R.TQLPPAYTN.S		502.757	2	1004.51	1004.5	1.3	7	393.49	>sp|Omicron001|	21.1269
R.[+42.011]TQLPPAYT[+365.132]NS.F	.[42], T[+365]	749.853	2	1498.7	1498.68	12.6	7	84.72	>sp|Omicron001|	13.817
R.TQLPPAYTNSFTRG.V		776.889	2	1552.77	1552.78	-2.4	7	42.04	>sp|Omicron001|	30.5565
R.TQLPPAY.T		789.414	1	789.414	789.414	0.5	7	17.56	>sp|Omicron001|	26.1175
R.TQLPPAYTNS.F		546.28	2	1091.55	1091.54	14.2	7	17.55	>sp|Omicron001|	33.2554
T.[+42.011]QLPPAYTNSFTR.G	.[+42]	718.854	2	1436.7	1436.72	-12	8	57.54	>sp|Omicron001|	28.6651
Q.LPPAYTNSFTR.G		633.829	2	1266.65	1266.65	2.2	9	314.01	>sp|Omicron001|	27.4201
Q.[+42.011]LPPAYTNSFTR.G	.[+42]	654.831	2	1308.66	1308.66	-2.4	9	26.59	>sp|Omicron001|	12.0275
L.PPAYTNSFTR.G		577.288	2	1153.57	1153.56	3.8	10	281.93	>sp|Omicron001|	29.6669
P.[+42.011]PAYTNSFTR.G	.[+42]	549.756	2	1098.51	1098.52	-14.7	11	116.37	>sp|Omicron001|	17.9711
P.[+42.011]AYTNSFTR.G	.[+42]	501.232	2	1001.46	1001.47	-11.3	12	42.64	>sp|Omicron001|	14.2236
Y.TNSFTR.G		363.182	2	725.357	725.358	-1.6	14	319.8	>sp|Omicron001|	8.5649
Y.[+42.011]TNSFTR.G	.[+42]	384.18	2	767.353	767.368	-20.2	14	62.97	>sp|Omicron001|	29.7214
T.NSFTR.G		312.658	2	624.308	624.31	-3.4	15	55.98	>sp|Omicron001|	7.3344
T.[+42.011]NSFTR.G	.[+42]	666.308	1	666.308	666.321	-18.1	15	42.99	>sp|Omicron001|	24.2167
T.NSFTRGVYYPDK.V		723.865	2	1446.72	1446.7	14.5	15	19.96	>sp|Omicron001|	36.3761
N.SFT[+511.190]R.G	T[+511]	511.236	2	1021.46	1021.46	6.4	16	39.72	>sp|Omicron001|	25.8461
N.SFTR.G		510.267	1	510.267	510.267	-1	16	7.93	>sp|Omicron001|	20.9867
F.T[+1428.539]RGVYYPDK.V	T[+1429]	843.036	3	2527.09	2527.1	-1	18	17.01	>sp|Omicron001|	19.4901
T.RGVYYPDK.V		499.261	2	997.515	997.51	4.9	19	285.62	>sp|Omicron001|	11.869
R.GVYYPDKVFR.S		622.329	2	1243.65	1243.65	2.3	20	457.3	>sp|Omicron001|	27.8026
R.GVYYPDK.V		841.407	1	841.407	841.409	-2.1	20	365.19	>sp|Omicron001|	15.4284
R.GVYYPD.K		713.312	1	713.312	713.314	-2.3	20	266.67	>sp|Omicron001|	22.5996
R.[+42.011]GVYYPDK.V	.[+42]	442.221	2	883.434	883.42	16.6	20	48.15	>sp|Omicron001|	15.7171
G.VYYPDK.V		392.698	2	784.388	784.388	0.4	21	215.14	>sp|Omicron001|	14.8557
V.YYPDKVFR.S		544.284	2	1087.56	1087.56	4	22	313.45	>sp|Omicron001|	27.804
V.YYPDK.V		343.163	2	685.318	685.319	-1.8	22	136.29	>sp|Omicron001|	15.1174
V.[+42.011]YYPDKVFR.S	.[+42]	565.279	2	1129.55	1129.57	-15.7	22	47.89	>sp|Omicron001|	28.7228
Y.YPDK.V		522.257	1	522.257	522.256	1.8	23	212.97	>sp|Omicron001|	14.9507
Y.PDK.V		359.192	1	359.192	359.192	-2.1	24	27.25	>sp|Omicron001|	14.7165
K.VFR.S		421.257	1	421.257	421.256	2.4	27	67.65	>sp|Omicron001|	63.4859
K.VFRSSVLHS.T		516.287	2	1031.57	1031.56	4	27	37.71	>sp|Omicron001|	16.8908
K.[+42.011]VFRS[+406.159]SVLH.S	.[42], S[+406]	696.843	2	1392.68	1392.7	-15.6	27	35.84	>sp|Omicron001|	11.3504
K.VFRS.S		508.291	1	508.291	508.288	5.7	27	31.87	>sp|Omicron001|	10.051
R.SSVLHSTQ.D		858.433	1	858.433	858.432	1.6	30	179.22	>sp|Omicron001|	8.8645
R.SSVLHST.Q		365.69	2	730.373	730.373	0.5	30	106.49	>sp|Omicron001|	8.9936
R.SSVLHS.T		629.313	1	629.313	629.325	-20.2	30	71.01	>sp|Omicron001|	14.7411
R.SSVLHSTQDLFL.P		673.85	2	1346.69	1346.7	-2.4	30	50.75	>sp|Omicron001|	42.2613
R.[+42.011]SSVLHSTQ.D	.[+42]	450.725	2	900.443	900.442	1.3	30	50.32	>sp|Omicron001|	14.2512
F.HVISGTN[+1216.423]GTK.R	N[+1216]	743.99	3	2229.96	2229.96	-1.7	51	388.34	>sp|Omicron001|	5.9832
F.HVISGTN[+1768.640]GTK.R	N[+1769]	928.063	3	2782.18	2782.18	-0.6	51	379.48	>sp|Omicron001|	6.1681
F.HVISGTN[+1955.724]GTK.R	N[+1956]	990.427	3	2969.27	2969.26	1.2	51	378.35	>sp|Omicron001|	6.0979
F.HVISGTN[+1809.666]GTK.R	N[+1810]	941.74	3	2823.21	2823.2	1.1	51	324.7	>sp|Omicron001|	6.5669
F.HVISGTN[+1444.534]GTK.R	N[+1445]	820.027	3	2458.07	2458.07	-2.3	51	274.64	>sp|Omicron001|	6.2468
F.HVISGTN[+1606.587]GTK.R	N[+1607]	874.044	3	2620.12	2620.12	-3	51	259.2	>sp|Omicron001|	6.1871
F.HVISGTN[+1647.613]GTK.R	N[+1648]	887.721	3	2661.15	2661.15	-1.2	51	247.35	>sp|Omicron001|	6.1007
F.HVISGTN[+1752.645]GTK.R	N[+1753]	922.732	3	2766.18	2766.18	0.1	51	201.16	>sp|Omicron001|	6.0559
F.HVISGTN[+1914.697]GTK.R	N[+1915]	976.751	3	2928.24	2928.23	1.7	51	165.14	>sp|Omicron001|	6.0474
F.HVISGTN[+349.137]GTK.R	N[+349]	681.84	2	1362.67	1362.67	-1.6	51	145.93	>sp|Omicron001|	6.2482
F.HVISGTN[+1897.682]GTK.R	N[+1898]	971.081	3	2911.23	2911.22	3.1	51	144.35	>sp|Omicron001|	6.8336
F.HVISGTN[+1241.454]GTK.R	N[+1241]	1128	2	2254.99	2254.99	1.3	51	121.15	>sp|Omicron001|	6.2345
F.HVISGTN[+1403.507]GTK.R	N[+1404]	806.352	3	2417.04	2417.04	-0.8	51	107.09	>sp|Omicron001|	6.1638
F.HVISGTN[+1971.719]GTK.R	N[+1972]	995.759	3	2985.26	2985.26	1.6	51	106.53	>sp|Omicron001|	6.6005
F.HVIS[+1444.534]GTNGTK.R	S[+1445]	1229.54	2	2458.08	2458.07	2.6	51	53.11	>sp|Omicron001|	6.2244
F.HVISGTN[+2059.735]GTK.R	N[+2060]	1025.1	3	3073.29	3073.27	4.1	51	52.33	>sp|Omicron001|	6.6855
F.HVISGTNGTKR.F		585.333	2	1169.66	1169.64	17.7	51	28.73	>sp|Omicron001|	18.5775
V.[+42.011]ISGTN[+1694.603]GTKR.F	.[42], N[+1695]	1335.57	2	2670.12	2670.12	0.1	53	5.3	>sp|Omicron001|	22.3469
S.[+42.011]GTNGTK.R	.[+42]	619.3	1	619.3	619.305	-7.8	55	30.89	>sp|Omicron001|	14.2278
G.[+42.011]TNGT[+802.286]K.R	.[42], T[+802]	682.776	2	1364.54	1364.57	-17.5	56	34.22	>sp|Omicron001|	16.6779
G.TNGT[+511.190]K.R	T[+511]	516.234	2	1031.46	1031.46	-2	56	10.76	>sp|Omicron001|	6.0193
G.TNGTKR.F		338.697	2	676.387	676.374	20.2	56	6.7	>sp|Omicron001|	13.0345
T.[+42.011]NGT[+406.159]KR.F	.[42], T[+406]	512.243	2	1023.48	1023.5	-16.1	57	41.29	>sp|Omicron001|	14.2554
T.[+42.011]NGT[+2263.835]K.R	.[42], T[+2264]	909.022	3	2725.05	2725.07	-7.3	57	30.72	>sp|Omicron001|	14.0229
T.NGTKR.F		575.323	1	575.323	575.326	-5.4	57	30.28	>sp|Omicron001|	25.741
T.NGT[+2189.798]KR.F	T[+2190]	922.383	3	2765.14	2765.12	4	57	16.84	>sp|Omicron001|	15.739
N.[+42.011]GT[+609.238]K.R	.[42], T[+609]	956.415	1	956.415	956.431	-16.6	58	31.87	>sp|Omicron001|	18.6284
G.[+42.011]T[+876.322]KR.F	.[42], T[+876]	661.811	2	1322.61	1322.59	15.1	59	20.45	>sp|Omicron001|	19.5581
K.RFDNPVLPF.N		552.798	2	1104.59	1104.58	4.3	61	264.65	>sp|Omicron001|	45.6056
K.RFDNPVLPFNDG.V		695.842	2	1390.68	1390.67	2	61	90.55	>sp|Omicron001|	40.6612
K.RFDNPVLPFNDGVYFASIEK.S		776.727	3	2328.17	2328.17	0.9	61	43.13	>sp|Omicron001|	51.0458
R.FDNPVL.P		704.36	1	704.36	704.361	-1.4	62	68.48	>sp|Omicron001|	34.0545
R.FDNPVLPFND.G		589.278	2	1177.55	1177.55	-2.6	62	17.92	>sp|Omicron001|	42.2966
R.[+42.011]FDNPV.L	.[+42]	633.294	1	633.294	633.288	9.1	62	11.04	>sp|Omicron001|	9.2186
R.FDNP.V		492.196	1	492.196	492.209	-26	62	7.98	>sp|Omicron001|	19.4477
L.PFNDGVYFASIEK.S		743.864	2	1486.72	1486.72	-0.5	68	111.05	>sp|Omicron001|	39.3683
F.NDGVYFASIEK.S		621.804	2	1242.6	1242.6	0.8	70	535.85	>sp|Omicron001|	32.1393
N.DGVYFASIEK.S		564.785	2	1128.56	1128.56	4.3	71	320.07	>sp|Omicron001|	33.2828
D.GVYFASIEK.S		507.271	2	1013.53	1013.53	3.7	72	273.94	>sp|Omicron001|	30.125
G.[+42.011]VYFASIEK.S	.[+42]	499.757	2	998.506	998.519	-12.8	73	75.29	>sp|Omicron001|	21.2699
Y.FASIEK.S		694.377	1	694.377	694.377	0.1	75	322.26	>sp|Omicron001|	13.9069
Y.[+42.011]FASIEK.S	.[+42]	368.698	2	736.388	736.388	1.1	75	131.27	>sp|Omicron001|	20.8325
E.[+42.011]KSNIIR.G	.[+42]	386.733	2	772.458	772.468	-12	80	22.48	>sp|Omicron001|	9.9264
K.SNIIR.G		301.685	2	602.362	602.362	-0.4	81	365.08	>sp|Omicron001|	9.2924
K.[+42.011]SNIIR.G	.[+42]	644.364	1	644.364	644.373	-13.3	81	125.38	>sp|Omicron001|	29.6887
K.[+42.011]S[+1898.703]NIIR.G	.[42], S[+1899]	848.366	3	2543.08	2543.08	2.8	81	26.71	>sp|Omicron001|	11.5356
K.[+42.011]SNIIRGWIFGTT.L	.[+42]	703.875	2	1406.74	1406.74	0.6	81	25.3	>sp|Omicron001|	23.8105
K.[+42.011]S[+1387.512]NIIR.G	.[42], S[+1388]	1016.45	2	2031.9	2031.88	7	81	24.66	>sp|Omicron001|	11.901
K.[+42.011]S[+1533.570]NIIR.G	.[42], S[+1534]	1089.48	2	2177.96	2177.94	6.9	81	15.15	>sp|Omicron001|	11.349
K.SNIIRGWIF.G		553.314	2	1105.62	1105.62	5.8	81	7.98	>sp|Omicron001|	7.7218
K.S[+1850.693]NIIR.G	S[+1851]	818.356	3	2453.05	2453.05	-1.1	81	7.63	>sp|Omicron001|	9.9729
K.S[+2158.803]NIIR.G	S[+2159]	1381.09	2	2761.18	2761.17	5	81	7	>sp|Omicron001|	14.0329
K.S[+1167.418]NIIR.G	S[+1167]	885.388	2	1769.77	1769.78	-6.1	81	6.27	>sp|Omicron001|	9.7425
S.NIIR.G		515.332	1	515.332	515.33	4	82	197.58	>sp|Omicron001|	9.7312
R.GWIFGTTLDSK.T		612.818	2	1224.63	1224.63	2.4	86	469.83	>sp|Omicron001|	44.2022
R.GWIFGTTLDS.K		548.772	2	1096.54	1096.53	5.1	86	2.88	>sp|Omicron001|	41.0256
W.IFGTTLDSK.T		491.269	2	981.53	981.525	5	88	320.05	>sp|Omicron001|	25.9293
F.GTTLDSK.T		721.372	1	721.372	721.373	-1.4	90	86.33	>sp|Omicron001|	43.977
T.[+42.011]T[+203.079]LDSK.T	.[42], T[+203]	808.394	1	808.394	808.394	0.5	92	48.67	>sp|Omicron001|	11.7289
K.TQSLLIVNN[+1565.560]ATNVVIK.V	N[+1566]	1098.2	3	3292.58	3292.57	3	97	492.68	>sp|Omicron001|	36.8036
K.TQSLLIVNN[+1606.587]ATNVVIK.V	N[+1607]	1111.87	3	3333.61	3333.59	3.7	97	476.73	>sp|Omicron001|	36.9257
K.TQSLLIVNN[+1581.555]ATNVVIK.V	N[+1582]	1103.53	3	3308.58	3308.56	5.5	97	237.29	>sp|Omicron001|	36.9272
K.TQSLLIVNN[+1216.423]ATNVVIK.V	N[+1216]	1472.22	2	2943.44	2943.43	2.6	97	236.83	>sp|Omicron001|	37.2166
K.TQSLLIVNNAT[+1238.418]NVVIK.V	T[+1238]	989.145	3	2965.42	2965.42	-1.7	97	169.1	>sp|Omicron001|	37.2014
K.TQSLLIVNN[+1403.507]ATNVVIK.V	N[+1404]	1044.18	3	3130.53	3130.51	3.7	97	149.98	>sp|Omicron001|	37.2838
K.TQSLLIVNN[+2059.735]ATNVVIK.V	N[+2060]	1262.92	3	3786.75	3786.74	2.9	97	83.93	>sp|Omicron001|	39.4536
K.TQSLLIVNN[+1752.645]ATNVVIK.V	N[+1753]	1160.56	3	3479.66	3479.65	4	97	75.15	>sp|Omicron001|	36.9633
K.TQSLLIVNN[+1095.397]ATNVVIK.V	N[+1095]	1411.71	2	2822.41	2822.4	4.2	97	61.95	>sp|Omicron001|	37.2759
K.TQSLLI.V		337.7	2	674.393	674.408	-22.7	97	59.73	>sp|Omicron001|	14.5842
K.TQSLLIVN.N		887.518	1	887.518	887.52	-2.4	97	45.92	>sp|Omicron001|	36.6704
K.[+42.011]TQSL.L	.[+42]	490.242	1	490.242	490.251	-18.7	97	28.52	>sp|Omicron001|	8.1559
K.TQSLLIV.N		387.234	2	773.461	773.477	-20.4	97	27.78	>sp|Omicron001|	11.6085
K.TQSLLIVNN[+1419.502]ATNVVIK.V	N[+1420]	1049.52	3	3146.53	3146.51	7.4	97	21.79	>sp|Omicron001|	37.1487
K.TQSLLIVNN[+1622.582]ATNVVIK.V	N[+1623]	1117.21	3	3349.6	3349.59	4.4	97	11.71	>sp|Omicron001|	36.9286
K.[+42.011]T[+1371.517]QSL.L	.[42], T[+1372]	931.396	2	1861.78	1861.77	8.6	97	7.39	>sp|Omicron001|	10.0771
K.TQSLLIVNN.A		501.278	2	1001.55	1001.56	-13	97	0.82	>sp|Omicron001|	7.097
V.NNATNVVIK.V		486.785	2	972.562	972.547	15.5	104	21.41	>sp|Omicron001|	5.8832
A.TNVVIK.V		337.215	2	673.423	673.424	-2.1	107	267.26	>sp|Omicron001|	11.3682
K.VC[+57.021]EFQFC[+57.021]NDPFLDHK.N	C[+57]*2	652.62	3	1955.85	1955.84	2.4	113	434.29	>sp|Omicron001|	41.5462
K.VC[+57.021]EFQFC[+57.021]NDP.F	C[+57]*2	658.26	2	1315.51	1315.51	2.8	113	55.19	>sp|Omicron001|	36.6647
F.QFC[+57.021]NDPFLDHK.N	C[+57]	710.819	2	1420.63	1420.63	-0.9	117	89.69	>sp|Omicron001|	28.3914
Q.FC[+57.021]NDPFLDHK.N	C[+57]	646.786	2	1292.57	1292.57	-5.9	118	30.41	>sp|Omicron001|	26.6088
Q.[+42.011]FC[+57.021]NDPFLDHKNN[+1216.423]K.S	.[42], C[+57], N[+1216]	1454.12	2	2907.23	2907.19	14.9	118	2.22	>sp|Omicron001|	14.087
F.C[+57.021]NDPFLDHK.N	C[+57]	573.258	2	1145.51	1145.5	4.4	119	314.65	>sp|Omicron001|	19.5964
C.NDPFLDHK.N		493.243	2	985.478	985.474	4	120	332.59	>sp|Omicron001|	17.3724
C.NDPFLDHKNNK.S		671.328	2	1341.65	1341.65	-3.6	120	40.64	>sp|Omicron001|	29.4462
C.NDPFLDHKNN[+1606.587]K.S	N[+1607]	1474.63	2	2948.25	2948.24	2.5	120	32.62	>sp|Omicron001|	19.4543
C.NDPFLDHKNN[+714.269]K.S	N[+714]	1028.47	2	2055.93	2055.92	2.3	120	4.46	>sp|Omicron001|	19.568
N.DPFLDHK.N		436.219	2	871.43	871.431	-0.6	121	250.73	>sp|Omicron001|	16.7627
N.[+42.011]DPFLDHK.N	.[+42]	457.224	2	913.44	913.441	-1.8	121	0.84	>sp|Omicron001|	6.6507
D.PFLDHK.N		378.705	2	756.403	756.404	-1	122	211.25	>sp|Omicron001|	12.0526
K.[+42.011]NNKS[+933.344]WMESEFR.V	.[42], S[+933]	801.677	3	2403.02	2402.99	9.8	128	64.75	>sp|Omicron001|	11.8289
K.NN[+406.159]K.S	N[+406]	781.365	1	781.365	781.357	10.3	128	55.46	>sp|Omicron001|	13.8185
K.NNK.S		375.199	1	375.199	375.199	1.3	128	54	>sp|Omicron001|	39.6339
K.NNKSWMESEFR.V		714.33	2	1427.65	1427.64	10.2	128	28.3	>sp|Omicron001|	40.8758
K.[+42.011]NN[+552.217]K.S	.[42], N[+552]	969.412	1	969.412	969.426	-14	128	21.63	>sp|Omicron001|	15.4088
K.[+42.011]NNKS[+1095.397]WMESEFR.V	.[42], S[+1095]	855.694	3	2565.07	2565.04	9.4	128	2.61	>sp|Omicron001|	11.544
N.NKSWM[+15.995]ESEFR.V	M[+16]	665.297	2	1329.59	1329.59	-2.6	129	60.7	>sp|Omicron001|	16.5932
K.SWMESEFR.V		536.235	2	1071.46	1071.46	6.4	131	402.81	>sp|Omicron001|	33.3713
K.SWM[+15.995]ESEFR.V	M[+16]	544.232	2	1087.46	1087.45	4.6	131	298.7	>sp|Omicron001|	24.8849
K.[+42.011]S[+1428.539]W.M	.[42], S[+1429]	881.847	2	1762.69	1762.68	4.3	131	35.4	>sp|Omicron001|	10.7046
K.S[+1062.386]W.M	S[+1062]	1354.52	1	1354.52	1354.52	1.4	131	7.51	>sp|Omicron001|	4.9742
W.MESEFR.V		798.344	1	798.344	798.345	-1	133	234.37	>sp|Omicron001|	33.4997
W.M[+15.995]ESEFR.V	M[+16]	407.674	2	814.341	814.34	1.5	133	176.89	>sp|Omicron001|	10.0316
W.MES[+1079.402]EFR.V	S[+1079]	939.38	2	1877.75	1877.75	2.7	133	1.68	>sp|Omicron001|	35.0049
M.ESEFR.V		334.155	2	667.303	667.305	-2.4	134	189.92	>sp|Omicron001|	8.596
M.[+42.011]ESEFR.V	.[+42]	709.314	1	709.314	709.315	-1.9	134	47.41	>sp|Omicron001|	24.8377
S.EFR.V		451.231	1	451.231	451.23	1.7	136	115.36	>sp|Omicron001|	17.7183
S.[+42.011]EFR.V	.[+42]	493.246	1	493.246	493.24	10.7	136	79.63	>sp|Omicron001|	13.8199
Y.VSQPFLMDLEGK.Q		682.349	2	1363.69	1363.69	-1.9	151	61.78	>sp|Omicron001|	42.764
Y.[+42.011]VSQPFLMDLEGK.Q	.[+42]	703.348	2	1405.69	1405.7	-9.6	151	18.07	>sp|Omicron001|	15.427
Q.PFLMDLEGK.Q		525.273	2	1049.54	1049.53	4.9	154	55.75	>sp|Omicron001|	40.286
Q.[+42.011]PFLMDLEGK.Q	.[+42]	546.282	2	1091.56	1091.54	11.1	154	4.55	>sp|Omicron001|	33.3726
F.LMDLEGK.Q		403.209	2	805.411	805.412	-1.5	156	345.98	>sp|Omicron001|	21.2429
F.LM[+15.995]DLEGK.Q	M[+16]	411.208	2	821.409	821.407	2.7	156	288.82	>sp|Omicron001|	12.3194
F.LMDLEGKQGNFK.N		690.352	2	1379.7	1379.7	-0.9	156	275.87	>sp|Omicron001|	24.1857
L.MDLEGK.Q		346.667	2	692.327	692.328	-1.4	157	111.01	>sp|Omicron001|	12.4076
M.DLEGK.Q		561.289	1	561.289	561.288	1.4	158	244.39	>sp|Omicron001|	21.379
M.[+42.011]DLEGKQGNFK.N	.[+42]	589.294	2	1177.58	1177.58	-2.8	158	47.13	>sp|Omicron001|	8.2856
L.EGK.Q		333.188	1	333.188	333.177	34.8	160	36.61	>sp|Omicron001|	11.0953
K.QGNFKNLR.E		488.771	2	976.534	976.532	1.9	163	461.89	>sp|Omicron001|	10.9276
K.[+42.011]QGNFKNLR.E	.[+42]	509.777	2	1018.55	1018.54	4.1	163	63.45	>sp|Omicron001|	20.7981
N.FKNLR.E		339.202	2	677.397	677.409	-18.7	166	27.75	>sp|Omicron001|	11.094
F.[+42.011]KNLR.E	.[+42]	572.353	1	572.353	572.351	3	167	170.38	>sp|Omicron001|	13.0799
F.KNLR.E		530.333	1	530.333	530.341	-14	167	123.08	>sp|Omicron001|	25.5821
K.NLR.E		402.238	1	402.238	402.246	-19.4	168	116.33	>sp|Omicron001|	9.7995
K.[+42.011]NLR.E	.[+42]	444.261	1	444.261	444.257	11.1	168	75.48	>sp|Omicron001|	59.4467
K.NLREFVFK.N		526.801	2	1052.59	1052.59	4.7	168	51.3	>sp|Omicron001|	31.2972
K.[+42.011]NLREFVFK.N	.[+42]	547.805	2	1094.6	1094.6	2.4	168	9.22	>sp|Omicron001|	19.0109
K.NLREFVF.K		462.752	2	924.497	924.494	3.1	168	7.44	>sp|Omicron001|	27.8876
N.[+42.011]LREFVFK.N	.[+42]	490.776	2	980.544	980.556	-12.2	169	4.82	>sp|Omicron001|	16.6379
R.EFVFK.N		669.361	1	669.361	669.361	0.7	171	402.55	>sp|Omicron001|	26.0078
R.EFVF.K		541.268	1	541.268	541.266	4.6	171	152.45	>sp|Omicron001|	42.2113
R.EFVFKNIDGYFK.I		753.886	2	1506.77	1506.76	1.9	171	31.69	>sp|Omicron001|	44.0033
E.FVFK.N		540.32	1	540.32	540.318	4.4	172	242.2	>sp|Omicron001|	26.1204
K.NIDGYFK.I		856.419	1	856.419	856.42	-1	176	392.14	>sp|Omicron001|	24.0244
K.NIDGYF.K		728.325	1	728.325	728.325	0.1	176	30.14	>sp|Omicron001|	37.4528
K.NIDGYFKIYSK.H		449.903	3	1347.7	1347.69	0.6	176	20.3	>sp|Omicron001|	34.9017
N.IDGYFK.I		742.376	1	742.376	742.377	-1.7	177	287.09	>sp|Omicron001|	21.1311
I.DGYFK.I		629.294	1	629.294	629.293	1.7	178	291.66	>sp|Omicron001|	26.2335
D.GYFK.I		514.267	1	514.267	514.266	2.2	179	162.85	>sp|Omicron001|	30.4683
F.KIYS[+860.327]K.H	S[+860]	500.241	3	1498.71	1498.71	-3.1	182	15.17	>sp|Omicron001|	18.6104
K.IYSKHTPIIVR.E		442.936	3	1326.79	1326.79	4	183	372.8	>sp|Omicron001|	16.4089
K.[+42.011]IYS[+1850.693]K.H	.[42], S[+1851]	1202.01	2	2403.02	2403	10.4	183	65.37	>sp|Omicron001|	11.7736
K.IYSKHTPII.V		536.314	2	1071.62	1071.62	1.6	183	6.82	>sp|Omicron001|	22.8396
I.YSK.H		397.202	1	397.202	397.208	-16.3	184	6.94	>sp|Omicron001|	17.7425
Y.[+42.011]SKHTPIIVR.E	.[+42]	546.823	2	1092.64	1092.65	-12.6	185	23.92	>sp|Omicron001|	24.7161
K.HTPIIVR.E		418.262	2	835.516	835.515	1.9	187	403.41	>sp|Omicron001|	13.7867
K.HTPIIVREPED.L		653.345	2	1305.68	1305.68	2.4	187	276.43	>sp|Omicron001|	19.257
K.HT[+673.243]PIIVR.E	T[+673]	754.878	2	1508.75	1508.76	-6.1	187	87.73	>sp|Omicron001|	8.9622
P.IIVR.E		500.357	1	500.357	500.356	2.3	190	74.4	>sp|Omicron001|	17.371
R.EPEDLPQGF.S		516.24	2	1031.47	1031.47	3.8	194	368.32	>sp|Omicron001|	35.4798
D.LPIGIN[+1864.634]ITR.F	N[+1865]	1431.14	2	2861.27	2861.25	6.4	211	3.84	>sp|Omicron001|	31.8342
L.[+42.011]PIGINIT[+730.264]R.F	.[42], T[+730]	828.409	2	1655.81	1655.81	0.2	212	28.43	>sp|Omicron001|	20.6656
P.IGINITR.F		393.745	2	786.484	786.483	0.6	213	105.03	>sp|Omicron001|	15.3265
G.IN[+1864.634]ITR.F	N[+1865]	1241.01	2	2481.01	2481.01	0.5	215	80.05	>sp|Omicron001|	10.9657
G.INITR.F		616.378	1	616.378	616.378	0.2	215	58.97	>sp|Omicron001|	9.6886
G.IN[+1702.581]ITR.F	N[+1703]	1159.99	2	2318.96	2318.96	1.8	215	53.74	>sp|Omicron001|	11.0363
G.IN[+406.159]ITR.F	N[+406]	511.768	2	1022.53	1022.54	-7.9	215	33.02	>sp|Omicron001|	25.8461
G.[+42.011]INIT[+714.269]R.F	.[42], T[+714]	686.827	2	1372.65	1372.66	-7.7	215	14.4	>sp|Omicron001|	24.3001
I.N[+730.264]ITR.F	N[+730]	617.291	2	1233.58	1233.56	14.1	216	71.95	>sp|Omicron001|	15.6929
I.[+42.011]NITR.F	.[+42]	545.294	1	545.294	545.304	-18.8	216	16.52	>sp|Omicron001|	9.6241
R.FQTLLALHR.S		549.827	2	1098.65	1098.64	4.2	220	514.17	>sp|Omicron001|	32.7343
R.FQTLLAL.H		403.245	2	805.484	805.482	2.2	220	187.41	>sp|Omicron001|	51.3415
R.FQTLL.A		621.361	1	621.361	621.361	0.1	220	160.25	>sp|Omicron001|	39.0457
F.QTLLALHR.S		476.291	2	951.576	951.573	2.2	221	345.83	>sp|Omicron001|	31.7394
Q.TLLALHR.S		412.261	2	823.515	823.515	0.3	222	177.57	>sp|Omicron001|	31.7435
T.LLALHR.S		361.737	2	722.467	722.467	0	223	309.69	>sp|Omicron001|	31.7422
L.LALHR.S		305.195	2	609.382	609.383	-1.6	224	371.38	>sp|Omicron001|	9.7613
L.ALHR.S		496.301	1	496.301	496.299	4.8	225	103.46	>sp|Omicron001|	9.9615
A.LHR.S		425.263	1	425.263	425.262	3	226	168.58	>sp|Omicron001|	24.3268
R.SYLTPG.D		637.321	1	637.321	637.319	2.4	229	306.77	>sp|Omicron001|	21.2115
R.SYLTPGDS.S		420.2	2	839.393	839.378	17.1	229	66.41	>sp|Omicron001|	26.2981
R.SYLTPGDSS.S		926.412	1	926.412	926.41	1.6	229	49.23	>sp|Omicron001|	20.8462
S.SGWTAGAAAYYVGYLQPR.T		644.313	3	1930.92	1930.94	-11	238	32.87	>sp|Omicron001|	33.3231
S.[+42.011]GWTAGAAAYYVGYLQPR.T	.[+42]	629.309	3	1885.91	1885.92	-5	239	15.31	>sp|Omicron001|	27.4734
T.AGAAAYYVGYLQPR.T		750.384	2	1499.76	1499.76	-2	242	133.67	>sp|Omicron001|	37.8919
G.AAAYYVGYLQPR.T		686.356	2	1371.7	1371.71	-0.4	244	445.61	>sp|Omicron001|	35.0429
A.AAYYVGYLQPR.T		650.839	2	1300.67	1300.67	1.4	245	448.72	>sp|Omicron001|	34.0308
A.AYYVGYLQPR.T		615.322	2	1229.64	1229.63	4.4	246	425.81	>sp|Omicron001|	32.8397
A.YYVGYLQPR.T		579.803	2	1158.6	1158.59	4.7	247	360.08	>sp|Omicron001|	30.347
Y.YVGYLQPR.T		498.272	2	995.536	995.531	5.1	248	382.62	>sp|Omicron001|	23.5033
Y.[+42.011]YVGYLQPR.T	.[+42]	519.268	2	1037.53	1037.54	-11.6	248	10.32	>sp|Omicron001|	25.8313
Y.VGYLQPR.T		416.737	2	832.467	832.468	-0.6	249	354.51	>sp|Omicron001|	17.3952
G.YLQPR.T		338.692	2	676.376	676.378	-1.8	251	313.93	>sp|Omicron001|	10.1641
L.QPR.T		400.226	1	400.226	400.23	-10.5	253	39.32	>sp|Omicron001|	14.7318
R.TFLLK.Y		311.202	2	621.396	621.397	-1.2	256	404.99	>sp|Omicron001|	25.2185
R.[+42.011]T[+511.190]FL.L	.[42], T[+511]	933.411	1	933.411	933.419	-8.7	256	64.24	>sp|Omicron001|	12.0261
R.T[+876.322]FLLK.Y	T[+876]	749.352	2	1497.7	1497.72	-14.5	256	42.99	>sp|Omicron001|	19.1998
R.TFLLKYN.E		449.758	2	898.508	898.503	5.3	256	41.42	>sp|Omicron001|	14.5996
R.TFL.L		380.218	1	380.218	380.218	0.2	256	31.68	>sp|Omicron001|	27.8665
T.FLLK.Y		520.351	1	520.351	520.349	2.9	257	201.5	>sp|Omicron001|	25.8313
F.LLK.Y		373.281	1	373.281	373.281	-0.8	258	106.78	>sp|Omicron001|	25.6003
D.AVDC[+57.021]ALDPLSETK.C	C[+57]	709.849	2	1418.69	1418.68	5.8	270	313.22	>sp|Omicron001|	30.9944
D.C[+57.021]ALDPLSETK.C	C[+57]	567.28	2	1133.55	1133.55	1.2	273	326.82	>sp|Omicron001|	26.2215
C.ALDPLSETK.C		487.265	2	973.523	973.52	3.4	274	269.71	>sp|Omicron001|	23.103
D.PLSETK.C		337.689	2	674.37	674.372	-2.6	277	16.18	>sp|Omicron001|	6.3512
P.LSETK.C		577.319	1	577.319	577.319	0.3	278	125.92	>sp|Omicron001|	18.0408
P.[+42.011]LSETKC[+57.021]TLK.S	.[42], C[+57]	561.304	2	1121.6	1121.59	11.4	278	74.21	>sp|Omicron001|	25.8703
K.C[+57.021]TLKSFTVEK.G	C[+57]	606.82	2	1212.63	1212.63	3.6	283	534.38	>sp|Omicron001|	20.809
K.C[+57.021]TLKSFTVEKG.I	C[+57]	635.332	2	1269.66	1269.65	4.9	283	177.86	>sp|Omicron001|	20.7513
T.LKSFTVEK.G		476.274	2	951.54	951.551	-11.8	285	43.2	>sp|Omicron001|	14.3247
K.SFTVEKGIYQTSNFR.V		592.971	3	1776.9	1776.89	3.1	287	567	>sp|Omicron001|	31.5105
K.SFTVEK.G		710.371	1	710.371	710.372	-1.5	287	363.91	>sp|Omicron001|	15.5301
K.SFTVEKG.I		767.393	1	767.393	767.393	-0.7	287	312.32	>sp|Omicron001|	13.8292
K.[+42.011]SFTVEK.G	.[+42]	376.687	2	752.367	752.383	-20.6	287	24.24	>sp|Omicron001|	17.2372
S.FTVEK.G		312.173	2	623.339	623.34	-1.8	288	301.23	>sp|Omicron001|	13.2373
F.TVEK.G		476.27	1	476.27	476.272	-2.8	289	50.56	>sp|Omicron001|	14.4027
F.[+42.011]T[+406.159]VEK.G	.[42], T[+406]	924.436	1	924.436	924.441	-5	289	37.06	>sp|Omicron001|	13.8227
T.VEK.G		375.224	1	375.224	375.224	-0.6	290	176.09	>sp|Omicron001|	13.511
K.GIYQTSNFR.V		543.275	2	1085.54	1085.54	4.1	293	444.83	>sp|Omicron001|	21.0499
K.GIYQTS.N		668.326	1	668.326	668.325	1	293	130.06	>sp|Omicron001|	13.9822
K.[+42.011]GIYQTSNFR.V	.[+42]	376.516	3	1127.53	1127.55	-13.2	293	78.95	>sp|Omicron001|	11.1324
K.GIYQTSN.F		391.687	2	782.367	782.368	-1.6	293	55.12	>sp|Omicron001|	13.0016
K.[+42.011]GIYQTS.N	.[+42]	710.344	1	710.344	710.336	11.5	293	45.99	>sp|Omicron001|	10.3927
K.GIYQT[+875.302]S.N	T[+875]	772.308	2	1543.61	1543.63	-11.9	293	3.85	>sp|Omicron001|	6.1512
I.YQTSNFR.V		458.22	2	915.433	915.432	1.8	295	200.12	>sp|Omicron001|	22.2083
I.[+42.011]YQTSNFR.V	.[+42]	479.215	2	957.424	957.442	-19.7	295	12.24	>sp|Omicron001|	15.1939
Y.QTSNFR.V		376.687	2	752.367	752.369	-1.9	296	222.47	>sp|Omicron001|	7.2009
Q.TSNFR.V		624.311	1	624.311	624.31	1.3	297	84.55	>sp|Omicron001|	22.1718
T.[+42.011]SNFR.V	.[+42]	565.279	1	565.279	565.273	9.9	298	147.49	>sp|Omicron001|	28.4441
T.SNFR.V		523.262	1	523.262	523.262	0.1	298	110.04	>sp|Omicron001|	24.4076
T.S[+609.238]NFR.V	S[+609]	566.757	2	1132.51	1132.5	5.5	298	45.54	>sp|Omicron001|	26.7536
F.RVQPTESIVR.F		592.842	2	1184.68	1184.67	2.5	301	439.72	>sp|Omicron001|	14.3177
R.VQPTESIVR.F		514.792	2	1028.58	1028.57	3.6	302	446.64	>sp|Omicron001|	17.367
R.VQPT[+203.079]ESIVR.F	T[+203]	616.332	2	1231.66	1231.65	3.3	302	305.29	>sp|Omicron001|	15.769
R.VQPT[+947.323]ESIVR.F	T[+947]	988.455	2	1975.9	1975.9	3.4	302	296.84	>sp|Omicron001|	20.0545
R.VQPT[+365.132]ESIVR.F	T[+365]	697.355	2	1393.7	1393.71	-2.5	302	275.07	>sp|Omicron001|	14.4144
R.VQPT[+656.228]ESIVR.F	T[+656]	842.903	2	1684.8	1684.8	-1.8	302	253.85	>sp|Omicron001|	17.3179
R.VQPT[+568.212]ESIVR.F	T[+568]	798.897	2	1596.79	1596.79	0.9	302	190.7	>sp|Omicron001|	13.7703
R.VQPT[+1021.360]ESIVR.F	T[+1021]	1025.47	2	2049.94	2049.93	4	302	79.37	>sp|Omicron001|	16.4761
R.VQPTESIVRF.P		588.332	2	1175.66	1175.64	12.9	302	65.6	>sp|Omicron001|	10.9915
R.VQP.T		343.209	1	343.209	343.198	33.8	302	30.6	>sp|Omicron001|	9.5502
V.QPTESIVR.F		465.257	2	929.507	929.505	1.6	303	197.74	>sp|Omicron001|	17.7784
Q.PTESIVR.F		401.226	2	801.446	801.447	-1.1	304	253.24	>sp|Omicron001|	17.3913
P.TESIVR.F		352.695	2	704.383	704.394	-16	305	42.31	>sp|Omicron001|	13.2452
T.ESIVR.F		603.346	1	603.346	603.346	-0.5	306	96.78	>sp|Omicron001|	17.7304
E.[+42.011]SIVR.F	.[+42]	516.317	1	516.317	516.314	6	307	218.25	>sp|Omicron001|	8.4187
E.SIVR.F		474.293	1	474.293	474.303	-20.9	307	68.62	>sp|Omicron001|	25.7577
S.IVR.F		387.272	1	387.272	387.271	0.7	308	157.43	>sp|Omicron001|	13.8333
R.FPNIT[+203.079].N	T[+203]	794.402	1	794.402	794.393	11.7	311	21.23	>sp|Omicron001|	16.373
C.PFDEVFNATR.F		598.283	2	1195.56	1195.57	-12.3	319	27.62	>sp|Omicron001|	42.7535
E.[+42.011]VFNATR.F	.[+42]	375.2	2	749.392	749.394	-2.3	323	14.84	>sp|Omicron001|	6.7964
F.NAT[+755.296]R.F	T[+755]	608.781	2	1216.55	1216.54	9.3	325	69.13	>sp|Omicron001|	14.5737
A.TRFASVYAWNR.K		457.563	3	1370.67	1370.7	-16.4	327	17.73	>sp|Omicron001|	19.9795
R.FASVYAWNR.K		557.281	2	1113.55	1113.55	5.9	329	515.67	>sp|Omicron001|	33.0096
R.FASVYA.W		657.324	1	657.324	657.324	-0.3	329	284.5	>sp|Omicron001|	25.7726
R.FASVY.A		586.289	1	586.289	586.287	3.2	329	164.72	>sp|Omicron001|	25.9397
R.[+42.011]FASVYAWNRK.R	.[+42]	642.341	2	1283.67	1283.65	16.9	329	99.79	>sp|Omicron001|	18.8569
R.[+42.011]FASVYAWN.R	.[+42]	500.236	2	999.464	999.457	7.2	329	34.63	>sp|Omicron001|	18.0831
R.FAS[+1120.428]VYAWNR.K	S[+1120]	1117.5	2	2233.98	2233.98	3.9	329	21.23	>sp|Omicron001|	19.7558
A.SVYAWNRKR.I		590.327	2	1179.65	1179.64	7.3	331	89.73	>sp|Omicron001|	27.1972
A.SVYAWNR.K		448.227	2	895.447	895.442	4.9	331	29.22	>sp|Omicron001|	11.5534
S.VYAWNR.K		404.701	2	808.395	808.41	-19.1	332	82.45	>sp|Omicron001|	11.4931
V.[+42.011]YAWNR.K	.[+42]	751.343	1	751.343	751.352	-11.6	333	44.31	>sp|Omicron001|	24.1411
Y.AWNRK.R		674.385	1	674.385	674.373	17	334	13.87	>sp|Omicron001|	24.3241
R.[+42.011]KR.I	.[+42]	345.212	1	345.212	345.224	-35.1	338	51.35	>sp|Omicron001|	8.541
K.RISNC[+57.021]VADYSVL.Y	C[+57]	698.847	2	1396.69	1396.69	-0.9	339	181.69	>sp|Omicron001|	35.0793
R.ISNC[+57.021]VADYSVL.Y	C[+57]	620.797	2	1240.59	1240.59	-0.4	340	304.83	>sp|Omicron001|	39.6762
R.ISNC[+57.021]VADYSVLY.N	C[+57]	702.315	2	1403.62	1403.65	-19.8	340	37.01	>sp|Omicron001|	22.7763
R.ISNC[+57.021]VADYSVLYN.L	C[+57]	759.35	2	1517.69	1517.69	-0.4	340	25.88	>sp|Omicron001|	39.4135
L.YNLAPFFTFK.C		624.328	2	1247.65	1247.65	2.4	351	355.38	>sp|Omicron001|	52.7958
L.[+42.011]YNLAPFFTFK.C	.[+42]	645.343	2	1289.68	1289.66	16.7	351	14.02	>sp|Omicron001|	36.8051
Y.NLAPFFTFK.C		542.796	2	1084.59	1084.58	2.3	352	398.16	>sp|Omicron001|	48.7418
N.LAPFFTFK.C		485.776	2	970.544	970.54	4.1	353	296.18	>sp|Omicron001|	46.2959
A.PFFTFK.C		393.713	2	786.419	786.418	0.5	355	106.68	>sp|Omicron001|	38.6381
F.FTFK.C		542.3	1	542.3	542.297	4.4	357	309.16	>sp|Omicron001|	19.8071
F.FTFKC[+57.021]YGVSPTK.L	C[+57]	717.863	2	1434.72	1434.71	7.4	357	98.97	>sp|Omicron001|	28.809
F.TFK.C		395.228	1	395.228	395.229	-1.4	358	250.99	>sp|Omicron001|	19.3623
F.[+42.011]TFK.C	.[+42]	437.235	1	437.235	437.24	-9.5	358	54.5	>sp|Omicron001|	24.3255
T.FKC[+57.021]YGVS[+1063.407]PTK.L	C[+57], S[+1063]	750.661	3	2249.97	2250	-13.7	359	42.86	>sp|Omicron001|	10.0426
K.C[+57.021]YGVSPTK.L	C[+57]	456.22	2	911.432	911.429	3.3	361	451.7	>sp|Omicron001|	12.0035
K.[+42.011]C[+57.021]YGVS[+1208.444]PTK.L	.[42], C[+57], S[+1208]	1081.45	2	2161.89	2161.88	0.9	361	63.01	>sp|Omicron001|	11.9674
K.[+42.011]C[+57.021]YG.V	.[42], C[+57]	441.15	1	441.15	441.144	14.6	361	14.93	>sp|Omicron001|	50.536
C.YGVSPTK.L		376.203	2	751.399	751.399	0.9	362	219.41	>sp|Omicron001|	10.1312
Y.GVSPTK.L		588.335	1	588.335	588.335	0.5	363	370.14	>sp|Omicron001|	8.2856
G.VSPTK.L		531.313	1	531.313	531.314	-1	364	152.65	>sp|Omicron001|	12.0975
G.[+42.011]VS[+203.079]PTK.L	.[42], S[+203]	776.388	1	776.388	776.404	-20	364	44.99	>sp|Omicron001|	10.7074
V.SPTK.L		432.245	1	432.245	432.245	0.3	365	297.2	>sp|Omicron001|	8.0331
V.[+42.011]S[+755.296]PTK.L	.[42], S[+755]	615.287	2	1229.57	1229.55	11.8	365	105.51	>sp|Omicron001|	14.0926
V.[+42.011]SPTK.L	.[+42]	474.257	1	474.257	474.256	3	365	69.77	>sp|Omicron001|	11.7261
V.S[+511.190]PTK.L	S[+511]	472.214	2	943.421	943.435	-15.2	365	56.57	>sp|Omicron001|	9.865
V.SPT[+203.079]K.L	T[+203]	635.319	1	635.319	635.325	-9.2	365	21.92	>sp|Omicron001|	11.95
S.PTK.L		345.212	1	345.212	345.213	-4.8	366	136.94	>sp|Omicron001|	8.3217
K.LNDLC[+57.021]F.T	C[+57]	781.354	1	781.354	781.355	-0.6	369	184.58	>sp|Omicron001|	38.2926
K.LNDLC[+57.021]FTNVYADSFVIR.G	C[+57]	1024.01	2	2047.01	2047	5.7	369	109.68	>sp|Omicron001|	59.2806
K.LNDL.C		474.267	1	474.267	474.256	24.2	369	106.85	>sp|Omicron001|	7.0877
K.LNDLC[+57.021]FTN.V	C[+57]	498.728	2	996.449	996.446	3.1	369	61.83	>sp|Omicron001|	32.3703
K.LNDLC[+57.021]FTNVYAD.S	C[+57]	722.824	2	1444.64	1444.64	-0.1	369	7.36	>sp|Omicron001|	43.415
C.FTNVYADSFVIR.G		716.367	2	1431.73	1431.73	-0.2	374	129.32	>sp|Omicron001|	41.9387
F.TNVYADSFVIR.G		642.834	2	1284.66	1284.66	1.7	375	461.2	>sp|Omicron001|	35.9889
T.NVYADSFVIR.G		592.31	2	1183.61	1183.61	1.6	376	248.36	>sp|Omicron001|	35.3926
T.[+42.011]NVYADSFVIR.G	.[+42]	613.313	2	1225.62	1225.62	-1.1	376	27.54	>sp|Omicron001|	31.9297
N.VYADSFVIR.G		535.291	2	1069.57	1069.57	6.2	377	377.5	>sp|Omicron001|	33.1363
N.[+42.011]VYADS[+860.327]FVIR.G	.[42], S[+860]	657.985	3	1971.94	1971.91	17.3	377	11.29	>sp|Omicron001|	24.6678
V.[+42.011]YADSFVIR.G	.[+42]	506.763	2	1012.52	1012.51	8.9	378	192.12	>sp|Omicron001|	14.7985
Y.ADSFVIR.G		404.222	2	807.437	807.436	1.5	379	323	>sp|Omicron001|	23.8985
Y.ADSFVIRGDEVRQIAPGQT[+406.159]GNIADYNYK.L	T[+406]	1752.36	2	3503.7	3503.69	3	379	128.1	>sp|Omicron001|	27.6872
Y.[+42.011]ADS[+365.132]FVIRGDEVRQIAPGQTGNIADYNYK.L	.[42], S[+365]	1168.91	3	3504.71	3504.68	10.4	379	120.98	>sp|Omicron001|	27.585
A.DSFVIR.G		368.703	2	736.399	736.399	0	380	162.48	>sp|Omicron001|	23.6145
D.SFVIR.G		311.189	2	621.371	621.372	-1.4	381	210.06	>sp|Omicron001|	20.709
D.SFVIRGDEVR.Q		589.327	2	1177.65	1177.63	12.4	381	103.16	>sp|Omicron001|	31.7463
D.[+42.011]SFVIR.G	.[+42]	663.381	1	663.381	663.382	-2.7	381	91.51	>sp|Omicron001|	10.649
S.FVIR.G		534.342	1	534.342	534.34	4.9	382	105.1	>sp|Omicron001|	21.0074
F.VIR.G		387.271	1	387.271	387.271	-0.6	383	142.36	>sp|Omicron001|	12.7725
F.VIRGDEVR.Q		472.269	2	943.531	943.532	-0.8	383	85.31	>sp|Omicron001|	8.5516
V.IRGDEVR.Q		422.737	2	844.466	844.463	3.3	384	135.26	>sp|Omicron001|	6.6465
R.[+42.011]GDEVR.Q	.[+42]	617.3	1	617.3	617.289	17.3	386	81.92	>sp|Omicron001|	18.3095
R.GDEVRQIAPGQT[+511.190]GNIADYNYK.L	T[+511]	940.758	3	2820.26	2820.31	-16.7	386	39.01	>sp|Omicron001|	35.0157
G.[+42.011]DEVR.Q	.[+42]	560.263	1	560.263	560.268	-7.6	387	11.68	>sp|Omicron001|	10.1409
D.EVR.Q		403.23	1	403.23	403.23	-0.6	388	187.89	>sp|Omicron001|	8.1684
R.QIAPGQTGNIADYNYK.L		876.933	2	1752.86	1752.86	1.9	391	586.02	>sp|Omicron001|	27.5022
R.QIAPGQTGN.I		443.226	2	885.445	885.442	2.6	391	272.21	>sp|Omicron001|	10.2038
R.QIAPGQ.T		613.332	1	613.332	613.33	2	391	257.49	>sp|Omicron001|	9.7122
R.QIAPGQTG.N		386.203	2	771.399	771.399	-0.2	391	176.9	>sp|Omicron001|	10.7949
R.QIAPGQTGNIADY.N		674.329	2	1347.65	1347.65	-2.6	391	43.21	>sp|Omicron001|	30.4944
R.QIAP.G		428.262	1	428.262	428.25	28.4	391	5.21	>sp|Omicron001|	8.8617
Q.IAPGQTGNIADYNYK.L		812.903	2	1624.8	1624.8	1.9	392	47.14	>sp|Omicron001|	26.0312
A.PGQTGNIADYNYK.L		720.841	2	1440.67	1440.68	-1.1	394	154.63	>sp|Omicron001|	21.923
G.QTGNIADYNYK.L		643.804	2	1286.6	1286.6	-0.9	396	400.5	>sp|Omicron001|	20.415
Q.TGNIADYNYK.L		579.777	2	1158.55	1158.54	4.1	397	377.87	>sp|Omicron001|	19.9739
G.NIADYNYK.L		500.742	2	1000.48	1000.47	3.7	399	306.28	>sp|Omicron001|	19.4929
N.IADYNYK.L		443.719	2	886.432	886.431	1.5	400	298.36	>sp|Omicron001|	14.9821
A.DYNYK.L		702.307	1	702.307	702.309	-3.7	402	110.21	>sp|Omicron001|	15.427
K.LPDDFTGC[+57.021]VIAWNSNK.L	C[+57]	918.933	2	1836.86	1836.86	0.4	407	305.31	>sp|Omicron001|	44.1267
K.LPDDFTG.C		764.345	1	764.345	764.346	-1	407	277.72	>sp|Omicron001|	27.6666
K.LPDDFTGC[+57.021].V	C[+57]	462.694	2	924.381	924.377	4.2	407	121.45	>sp|Omicron001|	28.2055
K.LPD.D		344.196	1	344.196	344.182	42.6	407	33.96	>sp|Omicron001|	25.3199
K.LPDDFTGC[+57.021]V.I	C[+57]	512.232	2	1023.46	1023.45	11.4	407	19.46	>sp|Omicron001|	17.8834
D.[+42.011]FTGC[+57.021]VIAWNSNK.L	.[42], C[+57]	719.846	2	1438.68	1438.68	4.1	411	19.17	>sp|Omicron001|	24.5126
C.VIAWNSNK.L		466.255	2	931.503	931.5	3.2	415	304.98	>sp|Omicron001|	19.7389
V.IAWNSNK.L		416.722	2	832.436	832.431	5.7	416	11.77	>sp|Omicron001|	6.72
W.[+42.011]NSNK.L	.[+42]	504.25	1	504.25	504.241	18.1	419	114.58	>sp|Omicron001|	13.7325
S.NKLDSK.V		704.382	1	704.382	704.394	-16.4	421	42.86	>sp|Omicron001|	11.371
K.LDSKVSGNYNYLYR.L		846.425	2	1691.84	1691.84	2.1	423	471.34	>sp|Omicron001|	27.7094
K.LDSKVSGN.Y		410.215	2	819.423	819.421	2.9	423	10.89	>sp|Omicron001|	12.3194
K.LDS[+1898.703]KV.S	S[+1899]	820.682	3	2460.03	2460.03	2.1	423	0.94	>sp|Omicron001|	14.5815
S.KVSGNYNYLYR.L		459.572	3	1376.7	1376.7	3.2	426	292.71	>sp|Omicron001|	22.7953
K.VSGNYNYLYR.L		624.809	2	1248.61	1248.6	8.4	427	480.09	>sp|Omicron001|	26.9167
K.VSGNYNY.L		816.35	1	816.35	816.352	-2.8	427	234.84	>sp|Omicron001|	17.4345
K.[+42.011]VSGNYNYLYR.L	.[+42]	430.878	3	1290.62	1290.61	6.3	427	58.83	>sp|Omicron001|	14.8383
K.[+42.011]VSGNYNYLYRL.F	.[+42]	702.341	2	1403.67	1403.7	-14.6	427	6.76	>sp|Omicron001|	27.8356
V.SGNYNYLYR.L		575.271	2	1149.53	1149.53	1.6	428	257.88	>sp|Omicron001|	26.6251
S.GNYNYLYR.L		531.756	2	1062.5	1062.5	4.3	429	271.85	>sp|Omicron001|	24.9255
G.NYNYLYR.L		503.243	2	1005.48	1005.48	0.8	430	280.09	>sp|Omicron001|	24.8466
N.YNYLYR.L		891.436	1	891.436	891.436	0	431	238.21	>sp|Omicron001|	23.8907
N.[+42.011]YNYLYRLFR.K	.[+42]	675.351	2	1349.7	1349.7	-3.6	431	66.51	>sp|Omicron001|	24.5057
N.YNYLYRLFR.K		654.34	2	1307.67	1307.69	-12.3	431	37.8	>sp|Omicron001|	33.3793
Y.NYLYR.L		364.69	2	728.372	728.373	-0.7	432	207.36	>sp|Omicron001|	17.1322
N.YLYR.L		307.668	2	614.329	614.33	-0.9	433	243.29	>sp|Omicron001|	13.862
N.[+42.011]YLYRLFR.K	.[+42]	358.208	3	1072.61	1072.59	14.9	433	7.25	>sp|Omicron001|	10.9388
Y.LYR.L		451.267	1	451.267	451.266	2.6	434	207.27	>sp|Omicron001|	13.7938
L.YRLFRK.S		441.765	2	882.523	882.531	-8.6	435	0.48	>sp|Omicron001|	20.8862
R.LFR.K		435.273	1	435.273	435.271	3.5	437	145.46	>sp|Omicron001|	11.7944
R.[+42.011]LFRK.S	.[+42]	605.377	1	605.377	605.377	0.8	437	43.68	>sp|Omicron001|	39.3446
R.LFRKSNL.K		439.266	2	877.524	877.525	-1.8	437	10.89	>sp|Omicron001|	22.3171
L.FRKSNLK.P		446.773	2	892.539	892.536	2.7	438	11.58	>sp|Omicron001|	13.003
R.KSNLKPFER.D		559.821	2	1118.63	1118.63	2	440	632.06	>sp|Omicron001|	11.4498
R.KSNLKPF.E		417.249	2	833.49	833.488	2.9	440	286.73	>sp|Omicron001|	14.7817
R.[+42.011]KSNLK.P	.[+42]	631.367	1	631.367	631.377	-16.6	440	124.4	>sp|Omicron001|	12.1813
R.[+42.011]KSNLKPFER.D	.[+42]	387.551	3	1160.64	1160.64	-3.4	440	13.72	>sp|Omicron001|	18.2453
K.SNLKPFER.D		495.773	2	990.538	990.537	1.2	441	519.86	>sp|Omicron001|	14.7286
K.SNLKPF.E		353.199	2	705.391	705.393	-2.2	441	201.64	>sp|Omicron001|	21.4253
K.SNLKPFE.R		417.723	2	834.438	834.436	2.6	441	142.25	>sp|Omicron001|	20.9881
K.[+42.011]S[+203.079]NLK.P	.[42], S[+203]	706.37	1	706.37	706.362	11.3	441	25.32	>sp|Omicron001|	6.2287
K.[+42.011]S[+2466.914]NLK.P	.[42], S[+2467]	990.751	3	2970.24	2970.2	13.8	441	21.92	>sp|Omicron001|	18.9672
K.[+42.011]SNLKPFER.D	.[+42]	516.772	2	1032.54	1032.55	-10.5	441	14.16	>sp|Omicron001|	6.3845
K.S[+1850.693]NLK.P	S[+1851]	771.335	3	2311.99	2311.96	11.4	441	13.66	>sp|Omicron001|	13.776
K.[+42.011]SNLKPFERDIST.E	.[+42]	724.874	2	1448.74	1448.74	1.8	441	12.05	>sp|Omicron001|	26.0092
K.S[+1428.539]NLKPFER.D	S[+1429]	1210.03	2	2419.05	2419.08	-8.8	441	3.27	>sp|Omicron001|	15.9197
S.NLKPFER.D		452.256	2	903.505	903.505	0.1	442	274.35	>sp|Omicron001|	14.7578
S.[+42.011]NLKPFER.D	.[+42]	473.261	2	945.515	945.515	-0.6	442	91.24	>sp|Omicron001|	13.8905
S.[+42.011]NLK.P	.[+42]	416.262	1	416.262	416.25	29.2	442	33.51	>sp|Omicron001|	10.8464
N.LKPFER.D		395.234	2	789.461	789.462	-0.8	443	239.24	>sp|Omicron001|	14.7957
L.KPFER.D		338.692	2	676.376	676.378	-2.7	444	220.97	>sp|Omicron001|	15.3099
K.[+42.011]PFERDISTEIYQ.A	.[+42]	770.362	2	1539.72	1539.73	-10.8	445	34.72	>sp|Omicron001|	29.6613
K.[+42.011]PFERDISTE.I	.[+42]	568.272	2	1135.54	1135.53	9.1	445	27.95	>sp|Omicron001|	33.4002
K.PFERDISTEIYQ.A		749.369	2	1497.73	1497.72	5.9	445	19.53	>sp|Omicron001|	39.6776
P.FER.D		451.231	1	451.231	451.23	3.1	446	97.89	>sp|Omicron001|	14.7578
F.ER.D		304.161	1	304.161	304.161	-0.9	447	69.71	>sp|Omicron001|	15.064
R.DISTEIYQAGNK.P		669.831	2	1338.65	1338.65	0.8	449	453.51	>sp|Omicron001|	28.8225
R.DISTEIYQAGNKPC[+57.021].N	C[+57]	798.373	2	1595.74	1595.74	1.4	449	332.67	>sp|Omicron001|	29.6994
R.DISTEIYQAGNKPC[+57.021]N.G	C[+57]	855.394	2	1709.78	1709.78	0.7	449	323.64	>sp|Omicron001|	28.931
R.DISTEIYQAGN.K		605.784	2	1210.56	1210.56	1.5	449	223.7	>sp|Omicron001|	31.6665
R.DISTEIYQA.G		520.254	2	1039.5	1039.49	5.4	449	216.14	>sp|Omicron001|	33.5385
R.DISTEIY.Q		420.703	2	840.399	840.399	0.5	449	131.34	>sp|Omicron001|	32.2718
R.DISTEIYQAGNKP.C		718.36	2	1435.71	1435.71	4.9	449	115.7	>sp|Omicron001|	30.876
R.[+42.011]DISTEIYQAGNK.P	.[+42]	690.828	2	1380.65	1380.66	-10.6	449	85.94	>sp|Omicron001|	25.1152
C.NGVAGFNC[+57.021]YFPLR.S	C[+57]	757.863	2	1514.72	1514.72	-1.5	463	424.29	>sp|Omicron001|	45.513
N.GVAGFNC[+57.021]YFPLR.S	C[+57]	700.844	2	1400.68	1400.68	2.6	464	308.33	>sp|Omicron001|	45.6734
G.[+42.011]VAGFNC[+57.021]YFPLR.S	.[42], C[+57]	693.343	2	1385.68	1385.67	9.1	465	12.5	>sp|Omicron001|	24.4225
A.GFNC[+57.021]YFPLR.S	C[+57]	587.281	2	1173.55	1173.55	3.1	467	270.13	>sp|Omicron001|	41.2153
G.FNC[+57.021]YFPLR.S	C[+57]	558.771	2	1116.53	1116.53	4.1	468	319	>sp|Omicron001|	38.4039
F.NC[+57.021]YFPLR.S	C[+57]	485.236	2	969.465	969.461	3.7	469	369.88	>sp|Omicron001|	31.3052
F.[+42.011]NC[+57.021]YFPLR.S	.[42], C[+57]	506.241	2	1011.47	1011.47	3.1	469	54.87	>sp|Omicron001|	16.7411
F.NC[+57.021]YFPLRSYSFR.P	C[+57]	805.383	2	1609.76	1609.76	0.4	469	5.12	>sp|Omicron001|	22.7996
N.C[+57.021]YFPLR.S	C[+57]	428.214	2	855.421	855.418	3.2	470	324.42	>sp|Omicron001|	30.753
Y.FPLRSYSFR.P		586.824	2	1172.64	1172.62	17.3	472	118.45	>sp|Omicron001|	19.4015
Y.FPLR.S		532.327	1	532.327	532.324	5.4	472	29.21	>sp|Omicron001|	30.8203
F.PLR.S		385.255	1	385.255	385.256	-0.7	473	88.3	>sp|Omicron001|	14.8864
F.[+42.011]PLRSYSFR.P	.[+42]	534.279	2	1067.55	1067.56	-11.4	473	78.02	>sp|Omicron001|	16.4403
L.RSYSFR.P		408.218	2	815.428	815.416	14.8	475	32.05	>sp|Omicron001|	10.367
R.SYSFRPTYGVGHQPYR.V		638.98	3	1914.93	1914.92	1.1	476	894.05	>sp|Omicron001|	24.9636
R.SYSFRPTYGVG.H		617.3	2	1233.59	1233.59	2.5	476	441.36	>sp|Omicron001|	30.3816
R.SYSFR.P		330.162	2	659.316	659.315	1.7	476	398.16	>sp|Omicron001|	15.6315
R.SYSFRPTYGVGH.Q		685.823	2	1370.64	1370.65	-6.9	476	335.81	>sp|Omicron001|	25.5258
R.SYSFRPTYG.V		539.254	2	1077.5	1077.5	1.1	476	299.31	>sp|Omicron001|	26.4679
R.SYSFRPT.Y		429.212	2	857.416	857.415	0.9	476	256.31	>sp|Omicron001|	19.9341
R.SYSFRP.T		378.686	2	756.365	756.367	-3.4	476	44.19	>sp|Omicron001|	15.3371
R.[+42.011]SYSFRPTYGVGH.Q	.[+42]	706.834	2	1412.66	1412.66	0.9	476	22.26	>sp|Omicron001|	29.3275
S.YSFRPTYGVGHQPYR.V		609.967	3	1827.89	1827.89	-2.8	477	354.17	>sp|Omicron001|	24.7405
S.YSFR.P		572.284	1	572.284	572.283	2.8	477	193.24	>sp|Omicron001|	15.6887
S.YS[+1136.423]FR.P	S[+1136]	854.872	2	1708.74	1708.71	18.6	477	21.7	>sp|Omicron001|	16.479
S.[+42.011]YS[+656.228]FR.P	.[42], S[+656]	1270.54	1	1270.54	1270.52	14.1	477	14.11	>sp|Omicron001|	15.9704
Y.SFRPTYGVGHQPYR.V		555.616	3	1664.83	1664.83	3	478	532.63	>sp|Omicron001|	25.1976
Y.SFR.P		409.222	1	409.222	409.219	5.7	478	232.77	>sp|Omicron001|	14.509
Y.[+42.011]SFR.P	.[+42]	451.232	1	451.232	451.23	4	478	80.2	>sp|Omicron001|	12.1043
Y.[+42.011]S[+511.190]FR.P	.[42], S[+511]	962.426	1	962.426	962.42	5.7	478	39.14	>sp|Omicron001|	9.9223
S.FRPTYGVGHQPYR.V		526.603	3	1577.79	1577.8	-1.8	479	251.49	>sp|Omicron001|	24.7769
S.FR.P		322.186	1	322.186	322.187	-3.1	479	128.46	>sp|Omicron001|	6.8682
F.RPTYGVGHQPYR.V		477.581	3	1430.73	1430.73	0.3	480	551.4	>sp|Omicron001|	12.13
R.PTYGVGHQPYR.V		637.817	2	1274.63	1274.63	-0.3	481	809.09	>sp|Omicron001|	14.6909
R.PTYGVGHQPY.R		559.768	2	1118.53	1118.53	2.3	481	200.25	>sp|Omicron001|	20.5134
R.[+42.011]PTYGVGHQPYR.V	.[+42]	658.823	2	1316.64	1316.64	-0.3	481	79.75	>sp|Omicron001|	27.715
R.PTYGVGHQP.Y		478.237	2	955.466	955.463	3.1	481	54.97	>sp|Omicron001|	14.1556
R.[+42.011]PT[+1063.407]YGVGHQPYR.V	.[42], T[+1063]	1190.52	2	2380.03	2380.05	-4.2	481	44.13	>sp|Omicron001|	19.1603
P.TYGVGHQPYR.V		589.292	2	1177.58	1177.57	0.9	482	472.49	>sp|Omicron001|	14.404
T.YGVGHQPYR.V		538.769	2	1076.53	1076.53	3	483	320.14	>sp|Omicron001|	11.8647
T.[+42.011]YGVGHQPYR.V	.[+42]	559.766	2	1118.52	1118.54	-11.7	483	14.09	>sp|Omicron001|	24.8696
Y.GVGHQPYR.V		305.159	3	913.461	913.464	-3	484	193.24	>sp|Omicron001|	7.1161
V.GHQPYR.V		379.19	2	757.374	757.374	-0.4	486	69.03	>sp|Omicron001|	7.1982
H.QPYR.V		563.295	1	563.295	563.294	2.1	488	185.28	>sp|Omicron001|	14.698
Q.PYR.V		435.236	1	435.236	435.235	1.5	489	75.46	>sp|Omicron001|	26.6047
R.VVVLSFELLHAPATVC[+57.021]GPK.K	C[+57]	679.712	3	2037.12	2037.12	1.1	492	613.09	>sp|Omicron001|	48.6742
R.VVVLSF.E		663.407	1	663.407	663.408	-1	492	180.35	>sp|Omicron001|	45.721
L.SFELLHAPATVC[+57.021]GPK.K	C[+57]	813.919	2	1626.83	1626.83	0.5	496	270.28	>sp|Omicron001|	34.2295
F.ELLHAPATVC[+57.021]GPK.K	C[+57]	464.917	3	1392.74	1392.73	3.7	498	27.67	>sp|Omicron001|	23.1865
L.HAPATVC[+57.021]GPK.K	C[+57]	519.263	2	1037.52	1037.52	-0.6	501	434.83	>sp|Omicron001|	7.5566
H.APATVC[+57.021]GPK.K	C[+57]	450.734	2	900.462	900.461	0.9	502	163.65	>sp|Omicron001|	9.279
T.VC[+57.021]GPKK.S	C[+57]	344.697	2	688.387	688.381	8.8	506	34.46	>sp|Omicron001|	10.4711
K.KSTNLVK.N		395.245	2	789.482	789.483	-1.1	511	111.01	>sp|Omicron001|	6.2425
K.KS[+1136.423]TN.L	S[+1136]	793.333	2	1585.66	1585.66	-0.3	511	88.13	>sp|Omicron001|	15.5133
K.KSTNL.V		562.335	1	562.335	562.319	27.9	511	78.2	>sp|Omicron001|	12.3671
K.[+42.011]KS[+1312.455]TNLVK.N	.[42], S[+1312]	715.314	3	2143.93	2143.95	-9.2	511	42.46	>sp|Omicron001|	13.6109
K.[+42.011]KSTNLVK.N	.[+42]	416.251	2	831.494	831.493	0.9	511	39.93	>sp|Omicron001|	11.9308
K.[+42.011]KS[+1898.703]TNLVK.N	.[42], S[+1899]	910.729	3	2730.17	2730.2	-8.3	511	7.18	>sp|Omicron001|	7.8564
K.STNLVK.N		331.197	2	661.387	661.388	-2	512	353.56	>sp|Omicron001|	8.456
K.STNLVKNK.C		452.267	2	903.527	903.526	0.8	512	301.51	>sp|Omicron001|	6.2496
K.STN.L		321.152	1	321.152	321.14	35.4	512	38.78	>sp|Omicron001|	12.2629
K.[+42.011]STNLVK.N	.[+42]	703.403	1	703.403	703.399	7	512	34.01	>sp|Omicron001|	16.3966
K.[+42.011]S[+365.132]TNLV.K	.[42], S[+365]	940.431	1	940.431	940.436	-5.1	512	14.09	>sp|Omicron001|	9.8009
S.[+42.011]T[+1063.407]NLVK.N	.[42], T[+1063]	560.605	3	1679.8	1679.77	15.9	513	2.3	>sp|Omicron001|	15.8128
L.[+42.011]VKNK.C	.[+42]	530.334	1	530.334	530.33	8.7	516	65.24	>sp|Omicron001|	25.6786
K.NKC[+57.021]VNFNFNG.L	C[+57]	607.27	2	1213.53	1213.54	-7.9	518	39.77	>sp|Omicron001|	18.9547
K.NKC[+57.021]VNFNFNGLK.G	C[+57]	727.869	2	1454.73	1454.72	6.4	518	12.44	>sp|Omicron001|	27.9178
N.KC[+57.021]VNFNFNGLK.G	C[+57]	670.838	2	1340.67	1340.68	-6.6	519	12.84	>sp|Omicron001|	13.2587
K.C[+57.021]VNFNFNGLK.G	C[+57]	606.798	2	1212.59	1212.58	4.8	520	452.26	>sp|Omicron001|	36.7994
K.C[+57.021]VNFNFN.G	C[+57]	457.697	2	914.386	914.383	4	520	141.18	>sp|Omicron001|	34.5904
K.C[+57.021]VNFN.F	C[+57]	653.272	1	653.272	653.271	1.1	520	115.36	>sp|Omicron001|	17.0554
K.[+42.011]C[+57.021]VNFNFNGLK.G	.[42], C[+57]	627.793	2	1254.58	1254.59	-12.3	520	41.16	>sp|Omicron001|	13.221
C.VNFNFNGLK.G		526.782	2	1052.56	1052.55	4.1	521	180.18	>sp|Omicron001|	36.1449
N.FNFNGLK.G		420.225	2	839.443	839.441	2.4	523	167.34	>sp|Omicron001|	30.9733
F.NFNGLK.G		346.689	2	692.371	692.373	-2.3	524	194.43	>sp|Omicron001|	14.7439
N.FNGLKGT[+730.264]GVLTESNKK.F	T[+730]	808.418	3	2423.24	2423.19	19	525	19.63	>sp|Omicron001|	8.4215
N.[+42.011]FNGLKGT[+365.132]GVLTESNK.K	.[42], T[+365]	986.508	2	1972.01	1971.98	16.3	525	7.45	>sp|Omicron001|	11.3396
K.GTGVLTESNKK.F		567.313	2	1133.62	1133.62	3.2	530	637.81	>sp|Omicron001|	8.5098
K.GTGVLTESNK.K		503.266	2	1005.52	1005.52	3.2	530	574.92	>sp|Omicron001|	11.4433
G.TGVLTESNKK.F		538.802	2	1076.6	1076.59	2	531	509.4	>sp|Omicron001|	8.4145
T.GVLTESNKK.F		488.278	2	975.549	975.547	2.1	532	375.83	>sp|Omicron001|	7.2672
T.GVLTESNK.K		847.451	1	847.451	847.452	-1.2	532	190.98	>sp|Omicron001|	11.5356
G.VLTESNKK.F		459.767	2	918.526	918.525	1	533	260.29	>sp|Omicron001|	8.2077
V.LTESNKK.F		410.231	2	819.455	819.457	-2.4	534	195.6	>sp|Omicron001|	8.2051
V.LTESNK.K		346.193	2	691.378	691.362	22.9	534	96.61	>sp|Omicron001|	8.2329
L.TESNKK.F		353.689	2	706.37	706.373	-3.6	535	245.88	>sp|Omicron001|	8.2539
T.ESNK.K		477.231	1	477.231	477.23	2.3	536	114.55	>sp|Omicron001|	11.4392
K.KFLPFQQFGR.D		634.352	2	1267.7	1267.69	1.2	540	535.14	>sp|Omicron001|	37.1184
K.KFLPFQQF.G		527.792	2	1054.58	1054.57	4	540	112.76	>sp|Omicron001|	45.111
K.FLPFQQFGR.D		570.307	2	1139.61	1139.6	5.6	541	460.98	>sp|Omicron001|	42.3647
K.FLPFQ.Q		651.351	1	651.351	651.35	1.7	541	184.83	>sp|Omicron001|	41.0406
K.FLPFQQFGRD.I		627.818	2	1254.63	1254.63	1.6	541	178.1	>sp|Omicron001|	42.8633
K.FLPFQQF.G		463.744	2	926.48	926.477	3.4	541	137.83	>sp|Omicron001|	52.6005
K.[+42.011]FLP.F	.[+42]	418.245	1	418.245	418.234	26.3	541	55.65	>sp|Omicron001|	10.4902
K.FLPFQQ.F		779.408	1	779.408	779.409	-0.5	541	31.57	>sp|Omicron001|	39.5992
K.FLPF.Q		523.305	1	523.305	523.292	25.7	541	16.75	>sp|Omicron001|	35.4077
F.LPFQQFGR.D		496.769	2	992.53	992.531	-0.8	542	252.28	>sp|Omicron001|	42.3105
L.PFQQFGR.D		440.228	2	879.448	879.447	1.2	543	289.49	>sp|Omicron001|	42.7371
P.FQQFGR.D		782.394	1	782.394	782.394	-0.3	544	44.18	>sp|Omicron001|	42.2242
F.QQFGR.D		318.166	2	635.325	635.326	-1.6	545	237.36	>sp|Omicron001|	8.0149
Q.FGR.D		379.209	1	379.209	379.209	-0.9	547	57.52	>sp|Omicron001|	15.2914
R.DIADTTDAVR.D		538.765	2	1076.52	1076.52	1.4	550	508.76	>sp|Omicron001|	17.9993
R.DIADTTDAVRDPQ.T		708.832	2	1416.66	1416.66	-2.2	550	400.74	>sp|Omicron001|	21.2919
R.DIADTTDAVRD.P		596.281	2	1191.55	1191.55	4.9	550	378.59	>sp|Omicron001|	16.4361
R.[+42.011]DIADTTDAVRDP.Q	.[+42]	665.821	2	1330.64	1330.61	17.3	550	23.31	>sp|Omicron001|	12.1003
D.IADTTDAVR.D		481.251	2	961.494	961.495	-1	551	261.28	>sp|Omicron001|	11.5327
I.ADTTDAVR.D		424.709	2	848.41	848.411	-0.4	552	232.7	>sp|Omicron001|	18.1208
A.DTTDAVR.D		777.375	1	777.375	777.374	2.3	553	79.86	>sp|Omicron001|	21.5809
D.TTDAVR.D		662.346	1	662.346	662.347	-1.9	554	165.11	>sp|Omicron001|	17.9874
D.TT[+406.159]DAVR.D	T[+406]	534.763	2	1068.52	1068.51	11.4	554	8.18	>sp|Omicron001|	24.488
T.T[+609.238]DAVR.D	T[+609]	585.772	2	1170.54	1170.54	-0.7	555	41.64	>sp|Omicron001|	14.6494
T.TDAVR.D		561.314	1	561.314	561.299	27.1	555	24.31	>sp|Omicron001|	15.302
I.HADQLTPTWR.V		612.81	2	1224.61	1224.61	0.1	607	80.06	>sp|Omicron001|	22.2269
I.[+42.011]HADQLTPTWR.V	.[+42]	633.816	2	1266.62	1266.62	1.6	607	6.02	>sp|Omicron001|	29.0688
H.ADQLTPTWR.V		544.283	2	1087.56	1087.55	4.2	608	345.74	>sp|Omicron001|	26.7786
Q.LTPTWR.V		387.224	2	773.441	773.431	13.4	611	139.05	>sp|Omicron001|	12.0948
Q.LT[+406.159]PTWR.V	T[+406]	590.307	2	1179.61	1179.59	15.6	611	39.3	>sp|Omicron001|	20.816
L.TPTWR.V		660.352	1	660.352	660.346	7.8	612	69.74	>sp|Omicron001|	24.6115
L.TPTWRVYS[+714.269]TGSNVFQTR.A	S[+714]	679.335	4	2714.32	2714.27	17.9	612	61.69	>sp|Omicron001|	28.4609
L.TPTWRVYST[+714.269]GSNVFQTR.A	T[+714]	679.334	4	2714.32	2714.27	17.5	612	41.72	>sp|Omicron001|	29.5395
L.TPT[+406.159]WR.V	T[+406]	533.755	2	1066.5	1066.51	-2.7	612	20.53	>sp|Omicron001|	24.488
T.PT[+365.132]WR.V	T[+365]	924.435	1	924.435	924.431	4.5	613	11.68	>sp|Omicron001|	14.5421
P.[+42.011]T[+511.190]WR.V	.[42], T[+511]	508.237	2	1015.47	1015.45	19.5	614	76.88	>sp|Omicron001|	9.2733
P.TWR.V		462.231	1	462.231	462.246	-33.1	614	39.84	>sp|Omicron001|	11.1146
T.WRVYS[+511.190]TGSNVFQTR.A	S[+511]	738.027	3	2212.07	2212.04	12.1	615	44.96	>sp|Omicron001|	32.5178
R.VYSTGSNVFQTR.A		679.844	2	1358.68	1358.67	8.3	617	562.22	>sp|Omicron001|	24.8441
R.VYSTGSNVF.Q		973.465	1	973.465	973.462	2.9	617	238.28	>sp|Omicron001|	30.4277
R.VYSTGSNVFQ.T		551.266	2	1101.53	1101.52	3.8	617	143.57	>sp|Omicron001|	27.9898
R.VYSTGSNVFQTRA.G		715.358	2	1429.71	1429.71	1.2	617	35.06	>sp|Omicron001|	25.7958
R.[+42.011]VYSTGSNVF.Q	.[+42]	508.247	2	1015.49	1015.47	13.3	617	15.51	>sp|Omicron001|	18.3879
R.[+42.011]VYSTGSNVFQ.T	.[+42]	572.277	2	1143.55	1143.53	13	617	6.49	>sp|Omicron001|	24.4239
V.YSTGSNVFQTR.A		630.307	2	1259.61	1259.6	4.1	618	445.47	>sp|Omicron001|	24.5762
Y.STGSNVFQTR.A		548.772	2	1096.54	1096.54	-0.7	619	516.98	>sp|Omicron001|	17.4317
S.T[+406.159]GSNVFQTR.A	T[+406]	708.348	2	1415.69	1415.66	16.9	620	169.49	>sp|Omicron001|	25.0911
S.T[+365.132]GSNVFQTR.A	T[+365]	687.819	2	1374.63	1374.64	-4.9	620	110.13	>sp|Omicron001|	24.821
S.TGSNVFQTR.A		505.253	2	1009.5	1009.51	-6.9	620	92.76	>sp|Omicron001|	23.0263
T.[+42.011]GS[+406.159]NVFQTR.A	.[42], S[+406]	678.83	2	1356.65	1356.63	18.1	621	39.03	>sp|Omicron001|	29.3438
G.SNVFQTR.A		426.224	2	851.44	851.437	3.4	622	312.18	>sp|Omicron001|	15.9004
S.NVFQT[+609.238]R.A	T[+609]	687.319	2	1373.63	1373.64	-8.7	623	66.34	>sp|Omicron001|	24.821
N.VFQT[+1590.592]R.A	T[+1591]	1120.99	2	2240.97	2240.95	5.9	624	73.56	>sp|Omicron001|	11.9393
N.[+42.011]VFQTR.A	.[+42]	346.683	2	692.36	692.373	-18.6	624	62.05	>sp|Omicron001|	6.8128
N.VFQT[+2043.740]R.A	T[+2044]	898.71	3	2694.12	2694.1	5	624	9.18	>sp|Omicron001|	13.9879
N.VFQTR.A		650.363	1	650.363	650.362	1.8	624	8.8	>sp|Omicron001|	16.0245
F.[+42.011]QT[+876.322]R.A	.[42], T[+876]	661.795	2	1322.58	1322.56	19.4	626	41.47	>sp|Omicron001|	5.9804
R.AGC[+57.021]LIGAE.Y	C[+57]	790.375	1	790.375	790.376	-1	629	264.05	>sp|Omicron001|	23.1987
R.AGC[+57.021]LIGA.E	C[+57]	661.335	1	661.335	661.334	1.2	629	48.86	>sp|Omicron001|	23.1306
P.IGAGIC[+57.021]ASYQTQTK.S	C[+57]	749.385	2	1497.76	1497.74	17.5	648	68.5	>sp|Omicron001|	25.3923
G.AGIC[+57.021]ASYQTQTK.S	C[+57]	664.319	2	1327.63	1327.63	0.2	650	474.32	>sp|Omicron001|	15.9879
A.GIC[+57.021]ASYQTQTK.S	C[+57]	628.802	2	1256.6	1256.59	1.7	651	384.24	>sp|Omicron001|	14.3453
G.IC[+57.021]ASYQTQTK.S	C[+57]	600.292	2	1199.58	1199.57	3.2	652	405.33	>sp|Omicron001|	11.8898
C.ASYQTQTK.S		463.733	2	926.459	926.458	1.7	654	365.26	>sp|Omicron001|	6.4895
A.SYQTQTK.S		855.423	1	855.423	855.421	2.9	655	86.2	>sp|Omicron001|	27.6056
A.S[+568.212]YQTQTK.S	S[+568]	712.311	2	1423.62	1423.63	-11.9	655	10.74	>sp|Omicron001|	6.5295
S.[+42.011]YQTQTKSHR.A	.[+42]	595.796	2	1190.58	1190.59	-6.2	656	39.84	>sp|Omicron001|	21.3286
Y.QTQTK.S		605.328	1	605.328	605.325	4.1	657	29	>sp|Omicron001|	14.0131
T.QT[+1167.418]K.S	T[+1167]	515.211	3	1543.62	1543.64	-11.9	659	46.02	>sp|Omicron001|	6.1267
Q.TKSHR.A		314.673	2	628.34	628.352	-20.7	660	37.71	>sp|Omicron001|	6.8209
Q.[+42.011]T[+1021.360]K.S	.[42], T[+1021]	656.272	2	1311.54	1311.53	4.3	660	10.85	>sp|Omicron001|	11.7722
T.[+42.011]KSHR.A	.[+42]	569.315	1	569.315	569.315	-0.6	661	67.06	>sp|Omicron001|	31.768
T.KS[+568.212]HR.A	S[+568]	365.841	3	1095.51	1095.52	-7.4	661	5.93	>sp|Omicron001|	14.187
K.S[+1022.380]HR.A	S[+1022]	711.306	2	1421.6	1421.59	9.9	662	40.01	>sp|Omicron001|	10.0115
K.S[+511.190]HR.A	S[+511]	910.398	1	910.398	910.4	-2	662	37.62	>sp|Omicron001|	19.1353
K.[+42.011]S[+1022.380]HR.A	.[42], S[+1022]	732.296	2	1463.59	1463.6	-10.3	662	28.08	>sp|Omicron001|	19.1311
K.[+42.011]S[+406.159]HR.A	.[42], S[+406]	847.381	1	847.381	847.379	2.2	662	27.8	>sp|Omicron001|	13.8116
K.[+42.011]S[+1225.460]HR.A	.[42], S[+1225]	833.835	2	1666.66	1666.68	-10	662	22.37	>sp|Omicron001|	19.7444
K.S[+917.349]HR.A	S[+917]	1316.54	1	1316.54	1316.56	-16.6	662	3.06	>sp|Omicron001|	35.2503
S.HR.A		312.173	1	312.173	312.178	-16.4	663	36.93	>sp|Omicron001|	13.2224

## Sheet: Omicron-120KDa-Chymotrypsin
Peptide < ProteinMetrics Confidential >	Modification Type(s)	Observed m/z	z	Observed (M+H)	Calc. mass (M+H)	Mass error (ppm)	Starting position	Score	Protein Name	Scan Time
-.VN[+2204.772]L.T	N[+2205]	1275.5	2	2550	2549.99	6.1	1	123.84	>sp|Omicron001|	18.3612
-.[+42.011]VN[+2141.788]L.T	.[42], N[+2142]	843.675	3	2529.01	2529.01	-0.8	1	19.45	>sp|Omicron001|	18.3912
V.N[+2142.808]L.T	N[+2143]	1194.99	2	2388.97	2388.95	6.5	2	40.14	>sp|Omicron001|	15.1678
V.[+42.011]N[+2110.793]L.T	.[42], N[+2111]	800.315	3	2398.93	2398.95	-7.3	2	13.63	>sp|Omicron001|	8.2392
N.LTTRTQLPPAY.T		630.852	2	1260.7	1260.69	1.4	3	173.36	>sp|Omicron001|	24.401
L.TTRTQLPPAYTNSF.T		798.903	2	1596.8	1596.8	-2.3	4	546.59	>sp|Omicron001|	30.9943
L.TTRTQLPPAY.T		574.311	2	1147.61	1147.61	3.4	4	535.15	>sp|Omicron001|	23.7412
L.TTRTQLPPAYTN.S		681.854	2	1362.7	1362.7	0.2	4	475.93	>sp|Omicron001|	18.0513
L.TTRTQLPPAYT[+365.132]N.S	T[+365]	864.428	2	1727.85	1727.83	9.1	4	218.47	>sp|Omicron001|	36.5301
L.TTRTQLPPAYT.N		624.835	2	1248.66	1248.66	3.9	4	186.36	>sp|Omicron001|	20.2167
L.[+42.011]TT[+365.132]RT.Q	.[42], T[+365]	885.395	1	885.395	885.405	-11.1	4	39.94	>sp|Omicron001|	6.1792
L.[+42.011]TTRT[+1038.375]QL.P	.[42], T[+1038]	900.388	2	1799.77	1799.79	-12.1	4	23.37	>sp|Omicron001|	17.1832
L.TTRT[+406.159].Q	T[+406]	884.43	1	884.43	884.421	10.9	4	21.03	>sp|Omicron001|	12.3971
L.[+42.011]TTRTQLPPAY.T	.[+42]	595.311	2	1189.62	1189.62	-5.1	4	11.69	>sp|Omicron001|	8.2187
L.TTRT[+933.344]QL.P	T[+933]	826.893	2	1652.78	1652.75	18.1	4	11.02	>sp|Omicron001|	13.7351
L.T[+568.212]TRTQLPPAY.T	T[+568]	858.408	2	1715.81	1715.82	-7.7	4	10.63	>sp|Omicron001|	26.098
L.TT[+714.269]RTQLPPA.Y	T[+714]	849.92	2	1698.83	1698.82	9.8	4	9.2	>sp|Omicron001|	30.096
T.TRTQLPPAY.T		523.787	2	1046.57	1046.56	3.7	5	343.33	>sp|Omicron001|	21.9778
T.TRTQLPPAYTNSF.T		748.377	2	1495.75	1495.75	-4.3	5	337.57	>sp|Omicron001|	30.9971
T.[+42.011]TRTQLPPAYTNSF.T	.[+42]	385.19	4	1537.74	1537.76	-15.8	5	41.56	>sp|Omicron001|	26.1773
T.RTQLPPAY.T		473.257	2	945.508	945.515	-8.1	6	321.98	>sp|Omicron001|	22.2397
T.RTQLPPAYTNSF.T		697.856	2	1394.7	1394.71	-1.9	6	306.58	>sp|Omicron001|	30.3777
T.[+42.011]RTQL.P	.[+42]	559.326	1	559.326	559.32	11.5	6	48.01	>sp|Omicron001|	24.6326
R.TQLPPAYTNSF.T		619.808	2	1238.61	1238.61	2.6	7	401	>sp|Omicron001|	35.7089
R.TQLPPAY.T		789.413	1	789.413	789.414	-1.5	7	373.18	>sp|Omicron001|	25.5376
R.[+42.011]TQLPPAY.T	.[+42]	416.215	2	831.423	831.425	-1.8	7	17.52	>sp|Omicron001|	14.4478
T.QLPPAY.T		688.367	1	688.367	688.366	1.4	8	191.02	>sp|Omicron001|	22.539
T.QLPPAYTNSF.T		569.285	2	1137.56	1137.56	5.1	8	102.86	>sp|Omicron001|	35.249
Q.LPPAY.T		560.311	1	560.311	560.308	5.9	9	59.68	>sp|Omicron001|	20.0269
L.PPAY.T		447.224	1	447.224	447.224	0.8	10	44.97	>sp|Omicron001|	20.6519
L.[+42.011]PPAYTNS.F	.[+42]	791.346	1	791.346	791.357	-14.3	10	6.37	>sp|Omicron001|	8.3333
P.PAYTNSF.T		799.368	1	799.368	799.362	7.3	11	65.19	>sp|Omicron001|	27.2503
P.[+42.011]AYTNSFTRGVY.Y	.[+42]	660.806	2	1320.6	1320.62	-13	12	8.47	>sp|Omicron001|	23.6027
A.[+42.011]YTNS[+2043.740]F.T	.[42], S[+2044]	1359.01	2	2717.01	2717.02	-5.1	13	54.73	>sp|Omicron001|	12.1707
Y.TNSF.T		468.211	1	468.211	468.209	4.2	14	456.84	>sp|Omicron001|	10.885
Y.TNSFTRGVY.Y		522.76	2	1044.51	1044.51	2.4	14	331.82	>sp|Omicron001|	21.3395
Y.TNSFTR.G		363.181	2	725.356	725.358	-2.9	14	207.64	>sp|Omicron001|	8.4471
Y.TNS[+511.190]FTRGVYY.P	S[+511]	859.897	2	1718.79	1718.76	12.8	14	128.24	>sp|Omicron001|	9.8553
Y.TNS[+673.243]FTRGVY.Y	S[+673]	859.381	2	1717.76	1717.75	1.1	14	115.4	>sp|Omicron001|	9.8553
Y.T[+406.159]NSFTRGVY.Y	T[+406]	725.835	2	1450.66	1450.67	-5.2	14	75.21	>sp|Omicron001|	13.8624
Y.[+42.011]TNSFTRGVYYPD.K	.[+42]	731.33	2	1461.65	1461.66	-7.8	14	39.03	>sp|Omicron001|	10.5849
Y.[+42.011]T[+2189.798]NSF.T	.[42], T[+2190]	1350.53	2	2700.05	2700.02	13.5	14	38.48	>sp|Omicron001|	29.0448
Y.TNSFTRGVYYPD.K		473.889	3	1419.65	1419.65	-1.9	14	25.09	>sp|Omicron001|	15.9934
Y.TNSFTRGVYY.P		604.296	2	1207.58	1207.57	8	14	14.53	>sp|Omicron001|	31.7787
Y.[+42.011]TNSFTR.G	.[+42]	767.357	1	767.357	767.368	-14.8	14	9.97	>sp|Omicron001|	30.6425
T.[+42.011]NS[+859.307]F.T	.[42], S[+859]	1268.49	1	1268.49	1268.48	8.9	15	21.47	>sp|Omicron001|	12.5276
T.NSFTRGVYY.P		553.775	2	1106.54	1106.53	14.7	15	0.66	>sp|Omicron001|	28.5567
T.NSFTRGVY.Y		472.24	2	943.472	943.463	9.9	15	0.47	>sp|Omicron001|	16.5684
N.SFTRGVY.Y		415.214	2	829.42	829.42	-0.7	16	295.57	>sp|Omicron001|	18.794
S.FTRGVY.Y		371.697	2	742.386	742.388	-2.7	17	240.67	>sp|Omicron001|	15.4725
S.[+42.011]FTRGVYYPDKVF.R	.[+42]	511.926	3	1533.76	1533.77	-6.8	17	10.04	>sp|Omicron001|	30.7905
F.TRGVYYPDKVF.R		672.851	2	1344.7	1344.69	0.6	18	498.8	>sp|Omicron001|	29.961
F.TRGVY.Y		595.322	1	595.322	595.32	4.4	18	270.94	>sp|Omicron001|	19.5431
F.TRGVYYPD.K		485.739	2	970.471	970.463	8.7	18	227.38	>sp|Omicron001|	17.8071
F.TRGVYY.P		379.695	2	758.384	758.383	0.7	18	150.39	>sp|Omicron001|	12.0864
F.[+42.011]TRGVY.Y	.[+42]	637.33	1	637.33	637.33	-1.1	18	105.79	>sp|Omicron001|	9.6002
F.T[+2158.803]RGVY.Y	T[+2159]	689.284	4	2754.11	2754.12	-3	18	41.06	>sp|Omicron001|	20.108
F.[+42.011]T[+1677.587]RGVY.Y	.[42], T[+1678]	1157.97	2	2314.94	2314.92	7.7	18	39.51	>sp|Omicron001|	19.1405
F.T[+365.132]RGVYY.P	T[+365]	1123.53	1	1123.53	1123.52	10.8	18	16.31	>sp|Omicron001|	29.8907
F.T[+1898.703]RGVY.Y	T[+1899]	1247.5	2	2493.98	2494.02	-15.6	18	11.47	>sp|Omicron001|	40.4723
F.[+42.011]T[+714.269]RGVYY.P	.[42], T[+714]	757.84	2	1514.67	1514.66	5.7	18	9.27	>sp|Omicron001|	9.8905
T.RGVYYPDKVF.R		622.329	2	1243.65	1243.65	2.3	19	367.6	>sp|Omicron001|	29.3514
R.GVYYPDKVF.R		544.279	2	1087.55	1087.55	3.7	20	258.44	>sp|Omicron001|	34.9545
G.VYYPDKVF.R		515.761	2	1030.51	1030.52	-9.4	21	146.25	>sp|Omicron001|	11.0413
Y.YPDKVF.R		768.392	1	768.392	768.393	-0.5	23	336.79	>sp|Omicron001|	25.7178
Y.YPDKVFRSSVLHS[+673.243]T.Q	S[+673]	1155.03	2	2309.06	2309.09	-13.8	23	62.39	>sp|Omicron001|	24.5781
Y.PDKVF.R		605.331	1	605.331	605.329	2.5	24	270.23	>sp|Omicron001|	24.3847
Y.PDKVFRSSV.L		517.788	2	1034.57	1034.56	5.8	24	134.09	>sp|Omicron001|	24.4731
Y.[+42.011]PDKVF.R	.[+42]	324.173	2	647.339	647.34	-1.3	24	36.05	>sp|Omicron001|	19.7517
Y.[+42.011]PDKVFRS[+406.159]SVL.H	.[42], S[+406]	798.413	2	1595.82	1595.82	1.4	24	5.32	>sp|Omicron001|	12.1221
P.DKVF.R		508.283	1	508.283	508.277	13.1	25	226.95	>sp|Omicron001|	12.911
P.DKVFRSSVL.H		525.805	2	1050.6	1050.59	7.4	25	26.85	>sp|Omicron001|	24.8241
D.KVF.R		393.25	1	393.25	393.25	0.6	26	147.78	>sp|Omicron001|	14.7087
D.[+42.011]KVFRSSVL.H	.[+42]	489.289	2	977.57	977.578	-8.2	26	2.76	>sp|Omicron001|	39.9674
D.[+42.011]KVFRSSVLHSTQDL.F	.[+42]	829.946	2	1658.89	1658.89	-0.6	26	0.65	>sp|Omicron001|	36.8785
V.FRSSVL.H		354.705	2	708.403	708.404	-1.3	28	128.77	>sp|Omicron001|	20.3933
F.RSSVL.H		561.337	1	561.337	561.336	2.4	29	84.85	>sp|Omicron001|	10.4999
F.[+42.011]RS[+1460.529]SVLHS.T	.[42], S[+1461]	1144.48	2	2287.96	2287.97	-1.7	29	84.52	>sp|Omicron001|	8.8228
F.[+42.011]RS[+511.190]SVL.H	.[42], S[+511]	1114.54	1	1114.54	1114.54	1.9	29	83.38	>sp|Omicron001|	16.6107
F.RS[+755.296]SVLH.S	S[+755]	727.351	2	1453.7	1453.69	3.2	29	66.38	>sp|Omicron001|	12.0607
F.RSSVLHSTQDLFL.P		751.901	2	1502.79	1502.8	-0.9	29	51.71	>sp|Omicron001|	33.4796
F.[+42.011]RS[+1079.402]SVL.H	.[42], S[+1079]	841.879	2	1682.75	1682.75	1.8	29	34.5	>sp|Omicron001|	19.8615
F.[+42.011]RS[+1241.454]S.V	.[42], S[+1241]	816.837	2	1632.67	1632.65	11	29	33.25	>sp|Omicron001|	15.2707
F.[+42.011]RS[+1501.555]SVLHS.T	.[42], S[+1502]	1165	2	2328.99	2328.99	0.5	29	31.07	>sp|Omicron001|	8.9002
F.RS[+2189.798]SVL.H	S[+2190]	1376.06	2	2751.11	2751.13	-7.3	29	22.54	>sp|Omicron001|	21.1234
F.[+42.011]RS[+1969.703]SVL.H	.[42], S[+1970]	858.354	3	2573.05	2573.05	-0.5	29	14.57	>sp|Omicron001|	25.0709
F.RS[+974.370]SVLH.S	S[+974]	836.897	2	1672.79	1672.76	13.5	29	12.22	>sp|Omicron001|	19.4644
F.RS[+755.296]SVL.H	S[+755]	658.815	2	1316.62	1316.63	-7.2	29	12.07	>sp|Omicron001|	10.7355
F.RSS[+1866.688]VL.H	S[+1867]	1214.51	2	2428	2428.02	-8.2	29	9.64	>sp|Omicron001|	12.37
F.[+42.011]RS[+365.132]SVLH.S	.[42], S[+365]	1105.56	1	1105.56	1105.54	16.8	29	5.7	>sp|Omicron001|	29.493
F.RS[+1022.380]SVL.H	S[+1022]	792.365	2	1583.72	1583.72	4.7	29	3.69	>sp|Omicron001|	7.5271
V.LHST[+860.327]QDLFL.P	T[+860]	967.448	2	1933.89	1933.89	-0.8	33	19.87	>sp|Omicron001|	18.3869
V.LHSTQDLF.L		320.833	3	960.485	960.479	7	33	4.33	>sp|Omicron001|	18.2172
L.HSTQDLFLPF.F		602.808	2	1204.61	1204.6	8	34	595.06	>sp|Omicron001|	50.8817
L.HSTQDLF.L		424.201	2	847.394	847.394	-0.6	34	364.44	>sp|Omicron001|	23.9989
L.HSTQDL.F		350.666	2	700.326	700.326	-0.7	34	346.12	>sp|Omicron001|	7.8758
L.[+42.011]HS[+568.212]TQ.D	.[42], S[+568]	1082.45	1	1082.45	1082.44	8	34	38.63	>sp|Omicron001|	30.26
L.HSTQD.L		587.244	1	587.244	587.242	3.8	34	5.43	>sp|Omicron001|	27.345
L.HSTQDLFLPFF.S		451.23	3	1351.68	1351.67	6.3	34	5.37	>sp|Omicron001|	6.2972
H.STQDLFLPF.F		534.276	2	1067.55	1067.54	4.1	35	246.99	>sp|Omicron001|	57.9832
H.STQDLF.L		710.337	1	710.337	710.336	1.5	35	96.44	>sp|Omicron001|	27.0888
H.[+42.011]STQDLF.L	.[+42]	376.681	2	752.354	752.346	10.6	35	25.06	>sp|Omicron001|	14.0213
S.[+42.011]T[+365.132]QDL.F	.[42], T[+365]	883.389	1	883.389	883.378	12.1	36	53.47	>sp|Omicron001|	13.8571
S.TQDLF.L		312.161	2	623.315	623.303	18.2	36	43.04	>sp|Omicron001|	10.3375
T.QDLFLPF.F		440.235	2	879.463	879.461	1.8	37	65.8	>sp|Omicron001|	9.215
T.QDL.F		375.178	1	375.178	375.187	-26.3	37	23.17	>sp|Omicron001|	10.0065
D.LFL.P		392.254	1	392.254	392.254	-0.4	39	61.95	>sp|Omicron001|	38.6376
L.FLPF.F		523.293	1	523.293	523.292	2.1	40	185.19	>sp|Omicron001|	47.2879
F.LPFF.S		523.293	1	523.293	523.292	3.9	41	205.34	>sp|Omicron001|	49.2082
F.LPF.F		376.226	1	376.226	376.223	7.5	41	124.51	>sp|Omicron001|	25.4034
F.LPFFS.N		610.318	1	610.318	610.323	-9.1	41	85.46	>sp|Omicron001|	12.8684
F.LPFFSNVTW.F		555.777	2	1110.55	1110.56	-13.2	41	1.2	>sp|Omicron001|	24.0991
L.[+42.011]PFFSNVT[+1063.407]WF.H	.[42], T[+1063]	1125.47	2	2249.93	2249.96	-15.7	42	37.6	>sp|Omicron001|	30.6189
L.PFFSNVT[+365.132]WF.H	T[+365]	755.347	2	1509.69	1509.68	5.6	42	28.48	>sp|Omicron001|	10.3574
L.[+42.011]PFFSNVTW.F	.[+42]	520.256	2	1039.5	1039.49	15.6	42	10.5	>sp|Omicron001|	9.8273
L.[+42.011]PFFSN[+1444.534]VTW.F	.[42], N[+1445]	1242.53	2	2484.05	2484.02	12.3	42	10.4	>sp|Omicron001|	17.7756
L.[+42.011]PFFSNVTWF.H	.[+42]	593.771	2	1186.54	1186.56	-17.7	42	6.99	>sp|Omicron001|	30.825
F.FSN[+1378.476]VTWF.H	N[+1378]	1139.96	2	2278.91	2278.9	4.8	44	504.99	>sp|Omicron001|	42.4787
F.FSN[+1216.423]VTWF.H	N[+1216]	1058.93	2	2116.86	2116.85	5	44	502.87	>sp|Omicron001|	42.9959
F.FSN[+1419.502]VTWF.H	N[+1420]	1160.47	2	2319.94	2319.93	3.7	44	462.42	>sp|Omicron001|	42.6348
F.FSN[+1581.555]VTWF.H	N[+1582]	1241.5	2	2481.99	2481.98	3.9	44	447.34	>sp|Omicron001|	42.4772
F.FSN[+1622.582]VTWF.H	N[+1623]	1262.01	2	2523.01	2523.01	2.5	44	404.24	>sp|Omicron001|	41.8596
F.FSN[+1216.423]VTW.F	N[+1216]	985.394	2	1969.78	1969.78	1	44	399.99	>sp|Omicron001|	29.6726
F.FS[+1825.661]NVTWF.H	S[+1826]	909.369	3	2726.09	2726.09	2.1	44	327.67	>sp|Omicron001|	42.0868
F.FS[+1095.397]NVTWF.H	S[+1095]	998.418	2	1995.83	1995.82	3.9	44	317.64	>sp|Omicron001|	43.6321
F.FSN[+1581.555]VTW.F	N[+1582]	1167.96	2	2334.92	2334.91	4.5	44	300.35	>sp|Omicron001|	29.2139
F.FSN[+1257.449]VTWF.H	N[+1257]	1079.45	2	2157.88	2157.87	4.6	44	298.31	>sp|Omicron001|	42.9001
F.FS[+1460.529]NVTWF.H	S[+1461]	1180.98	2	2360.96	2360.95	3.8	44	295.09	>sp|Omicron001|	42.5784
F.FSN[+1054.370]VTWF.H	N[+1054]	977.903	2	1954.8	1954.8	2.1	44	293.58	>sp|Omicron001|	42.7134
F.FSN[+1540.529]VTWF.H	N[+1541]	1220.99	2	2440.97	2440.95	4.8	44	282.86	>sp|Omicron001|	42.3527
F.FSN[+1419.502]VTW.F	N[+1420]	1086.94	2	2172.87	2172.86	5.1	44	278.72	>sp|Omicron001|	29.903
F.FSN[+1913.677]VTWF.H	N[+1914]	1407.56	2	2814.11	2814.1	2.3	44	233.9	>sp|Omicron001|	45.5886
F.FSN[+1362.481]VTWFHV.I	N[+1362]	1250.01	2	2499.01	2499.03	-8.2	44	231.09	>sp|Omicron001|	42.1755
F.FSN[+1913.677]VTWFH.V	N[+1914]	984.392	3	2951.16	2951.16	0.2	44	229.02	>sp|Omicron001|	29.6726
F.FSN[+1663.608]VTWF.H	N[+1664]	1282.52	2	2564.04	2564.03	2.5	44	202.75	>sp|Omicron001|	42.6622
F.FS[+1038.375]NVTWFHV.I	S[+1038]	1087.96	2	2174.91	2174.93	-9.1	44	186.07	>sp|Omicron001|	43.023
F.FSN[+1622.582]VTW.F	N[+1623]	1188.48	2	2375.95	2375.94	5.2	44	166.72	>sp|Omicron001|	29.0354
F.FSN[+1768.640]VTWF.H	N[+1769]	1335.04	2	2669.07	2669.06	2.3	44	163.18	>sp|Omicron001|	41.7773
F.FSN[+1200.428]VTWFHV.I	N[+1200]	1168.99	2	2336.97	2336.98	-5.8	44	147.47	>sp|Omicron001|	42.499
F.FSN[+1565.560]VTWF.H	N[+1566]	1233.5	2	2465.99	2465.99	1.9	44	146.97	>sp|Omicron001|	41.8516
F.FS[+1866.688]NVTW.F	S[+1867]	1310.52	2	2620.03	2620.04	-4.8	44	130.86	>sp|Omicron001|	41.9028
F.FSN[+1419.502]VT.W	N[+1420]	993.91	2	1986.81	1986.78	17	44	115.11	>sp|Omicron001|	29.6425
F.FSN[+1710.598]VTWF.H	N[+1711]	1306.02	2	2611.03	2611.02	3.6	44	102.52	>sp|Omicron001|	46.709
F.FS[+1238.418]NVTWF.H	S[+1238]	1069.92	2	2138.84	2138.84	-2.1	44	100.86	>sp|Omicron001|	42.7465
F.FSN[+1054.370]VTW.F	N[+1054]	904.37	2	1807.73	1807.73	3.4	44	92.85	>sp|Omicron001|	29.7136
F.FSN[+1622.582]VT.W	N[+1623]	1095.45	2	2189.9	2189.86	17.6	44	91.22	>sp|Omicron001|	29.797
F.FSN[+1704.635]VTW.F	N[+1705]	1229.5	2	2457.99	2457.99	-0.5	44	89.76	>sp|Omicron001|	41.9094
F.FSN[+1378.476]VTW.F	N[+1378]	1066.42	2	2131.84	2131.83	1.7	44	79.52	>sp|Omicron001|	29.3342
F.FS[+1460.529]NVTW.F	S[+1461]	1107.45	2	2213.9	2213.89	5.8	44	78.25	>sp|Omicron001|	29.493
F.FS[+1241.454]NVTWFHV.I	S[+1241]	1189.5	2	2377.99	2378.01	-6.3	44	77.6	>sp|Omicron001|	42.8725
F.FS[+1444.534]NVTWFHV.I	S[+1445]	1291.04	2	2581.07	2581.09	-7.3	44	77.15	>sp|Omicron001|	42.3641
F.FSN[+1872.651]VTWF.H	N[+1873]	1387.05	2	2773.08	2773.08	3.1	44	76.69	>sp|Omicron001|	45.9484
F.FSN[+1930.692]VTWF.H	N[+1931]	1416.07	2	2831.14	2831.12	8.5	44	65.79	>sp|Omicron001|	46.0278
F.FSN[+1549.565]VTWFHV.I	N[+1550]	1343.55	2	2686.1	2686.12	-6.9	44	65.76	>sp|Omicron001|	41.6643
F.FSN[+1403.507]VTWFHV.I	N[+1404]	1270.52	2	2540.04	2540.06	-8	44	52.91	>sp|Omicron001|	42.3779
F.FSN[+1257.449]VTW.F	N[+1257]	1005.91	2	2010.81	2010.81	4.1	44	39.46	>sp|Omicron001|	29.921
F.FSN[+1540.529]VTW.F	N[+1541]	1147.45	2	2293.89	2293.89	4.2	44	34.25	>sp|Omicron001|	29.0118
F.FSN[+1727.613]VTW.F	N[+1728]	1241	2	2481	2480.97	11.2	44	32.06	>sp|Omicron001|	8.7156
F.FS[+511.190]NVTW.F	S[+511]	1264.54	1	1264.54	1264.55	-4	44	16.53	>sp|Omicron001|	29.9088
F.FSN[+1784.634]VT.W	N[+1785]	1176.48	2	2351.95	2351.91	14.7	44	0.75	>sp|Omicron001|	29.2512
F.SNVTW.F		606.289	1	606.289	606.288	1.7	45	248.6	>sp|Omicron001|	18.9547
F.SN[+1216.423]VTWF.H	N[+1216]	985.395	2	1969.78	1969.78	1.5	45	178.7	>sp|Omicron001|	36.4253
F.SNVT[+365.132].W	T[+365]	785.346	1	785.346	785.341	6.2	45	141.27	>sp|Omicron001|	19.7367
F.[+42.011]SN[+203.079]VTW.F	.[42], N[+203]	851.393	1	851.393	851.378	17.2	45	119.43	>sp|Omicron001|	42.002
F.S[+365.132]NVTW.F	S[+365]	971.415	1	971.415	971.42	-5.5	45	86.23	>sp|Omicron001|	18.019
F.SNVT[+673.243]W.F	T[+673]	640.272	2	1279.54	1279.53	4.4	45	76.8	>sp|Omicron001|	7.4583
F.SN[+1913.677]VTWF.H	N[+1914]	1334.03	2	2667.04	2667.03	4	45	76.72	>sp|Omicron001|	32.2046
F.[+42.011]SNVT[+203.079]WFH.V	.[42], T[+203]	568.264	2	1135.52	1135.51	13.9	45	66.61	>sp|Omicron001|	7.2566
F.S[+860.327]NVTWF.H	S[+860]	807.347	2	1613.69	1613.68	2.2	45	66.17	>sp|Omicron001|	29.2541
F.[+42.011]SN[+1727.613]VTWF.H	.[42], N[+1728]	841.675	3	2523.01	2522.98	11.5	45	54.05	>sp|Omicron001|	42.3764
F.S[+2263.835]NVTW.F	S[+2264]	957.364	3	2870.08	2870.12	-15.5	45	47.5	>sp|Omicron001|	23.3107
F.SNVTWFHV.I		495.241	2	989.474	989.484	-9.6	45	47.24	>sp|Omicron001|	39.3048
F.SNVTWF.H		753.343	1	753.343	753.357	-18	45	39.58	>sp|Omicron001|	15.415
F.SNVT[+365.132]W.F	T[+365]	971.421	1	971.421	971.42	0.5	45	22.61	>sp|Omicron001|	18.3723
F.SNVT[+1022.380]W.F	T[+1022]	814.834	2	1628.66	1628.67	-4.6	45	13.77	>sp|Omicron001|	6.4913
F.[+42.011]SN[+552.217]VTW.F	.[42], N[+552]	1200.53	1	1200.53	1200.52	8.4	45	11.85	>sp|Omicron001|	17.4058
F.[+42.011]SN[+552.217]V.T	.[42], N[+552]	913.387	1	913.387	913.388	-1.3	45	9.21	>sp|Omicron001|	32.5498
F.S[+2043.740]NVTW.F	S[+2044]	884.013	3	2650.02	2650.03	-1.8	45	9.15	>sp|Omicron001|	7.4022
F.SN[+2069.767]VTW.F	N[+2070]	1338.53	2	2676.05	2676.06	-0.3	45	7.57	>sp|Omicron001|	20.229
F.[+42.011]SNVTW.F	.[+42]	648.301	1	648.301	648.299	3.1	45	1.18	>sp|Omicron001|	55.0373
N.[+42.011]VTWF.H	.[+42]	594.294	1	594.294	594.292	3.5	47	27.18	>sp|Omicron001|	58.3201
W.FHVISGTN[+1444.534]GTKRF.D	N[+1445]	727.832	4	2908.31	2908.31	-0.8	50	276.73	>sp|Omicron001|	18.0625
W.FHVISGTN[+1768.640]GTKRF.D	N[+1769]	808.86	4	3232.42	3232.41	1.4	50	112.04	>sp|Omicron001|	17.7812
W.FHVISGTN[+1809.666]GTKRF.D	N[+1810]	819.118	4	3273.45	3273.44	2.5	50	98.05	>sp|Omicron001|	17.8085
W.FHVIS.G		301.668	2	602.33	602.33	-0.4	50	61.63	>sp|Omicron001|	15.6869
W.FHVISGTN[+1702.581]GTKRF.D	N[+1703]	792.354	4	3166.39	3166.36	11.6	50	57.94	>sp|Omicron001|	9.4788
W.FHVISGTN[+1298.476]GT.K	N[+1298]	1166	2	2330.99	2330.99	0.7	50	27.09	>sp|Omicron001|	7.766
W.FHVIS[+406.159]G.T	S[+406]	1065.52	1	1065.52	1065.51	9.6	50	12.08	>sp|Omicron001|	42.5718
F.HVISGTN[+349.137]GTKRF.D	N[+349]	555.956	3	1665.85	1665.84	4.6	51	589.67	>sp|Omicron001|	9.8497
F.HVISGTN[+892.317]GTKRF.D	N[+892]	737.013	3	2209.02	2209.02	-0.2	51	545.48	>sp|Omicron001|	9.4831
F.HVISGTN[+1054.370]GTKRF.D	N[+1054]	791.03	3	2371.08	2371.08	0	51	471.43	>sp|Omicron001|	9.4788
F.HVISGTN[+1444.534]GTKRF.D	N[+1445]	691.064	4	2761.23	2761.24	-2.4	51	439.31	>sp|Omicron001|	9.6853
F.HVISGTN[+1565.560]GTKRF.D	N[+1566]	961.429	3	2882.27	2882.27	1.7	51	426.57	>sp|Omicron001|	9.5284
F.HVISGTN[+1241.454]GTKRF.D	N[+1241]	853.392	3	2558.16	2558.16	-0.4	51	402.16	>sp|Omicron001|	9.5198
F.HVISGTN[+1647.613]GTKRF.D	N[+1648]	741.835	4	2964.32	2964.32	-0.8	51	397.16	>sp|Omicron001|	9.5376
F.HVISGTN[+1606.587]GTKRF.D	N[+1607]	731.578	4	2923.29	2923.29	-0.7	51	394.98	>sp|Omicron001|	9.5403
F.HVISGTN[+1809.666]GTK.R	N[+1810]	941.74	3	2823.2	2823.2	0.3	51	334.97	>sp|Omicron001|	6.266
F.HVISGTN[+1444.534]GTK.R	N[+1445]	820.027	3	2458.07	2458.07	-2.2	51	324.72	>sp|Omicron001|	6.2944
F.HVISGTN[+1403.507]GTKRF.D	N[+1404]	907.412	3	2720.22	2720.21	2.2	51	324	>sp|Omicron001|	9.3863
F.HVIS[+203.079]GTNGTKRF.D	S[+203]	507.268	3	1519.79	1519.79	1.9	51	245.89	>sp|Omicron001|	9.9213
F.HVISGTN[+1216.423]GTKRF.D	N[+1216]	634.038	4	2533.13	2533.13	-0.3	51	228.03	>sp|Omicron001|	7.0219
F.HVIS[+1444.534]GTNGTKRF.D	S[+1445]	1381.13	2	2761.24	2761.24	1.4	51	223.87	>sp|Omicron001|	9.6154
F.HVISGTN[+1955.724]GTKRF.D	N[+1956]	818.863	4	3272.43	3272.43	-0.5	51	211.87	>sp|Omicron001|	9.3963
F.HVISGTN[+1971.719]GTKRF.D	N[+1972]	822.86	4	3288.42	3288.43	-2	51	207.72	>sp|Omicron001|	7.5285
F.HVISGTN[+1622.582]GTKRF.D	N[+1623]	980.437	3	2939.3	2939.29	2.7	51	205.77	>sp|Omicron001|	9.5063
F.HVISGTN[+1501.555]GTKRF.D	N[+1502]	940.093	3	2818.27	2818.26	1.1	51	205.42	>sp|Omicron001|	9.6031
F.HVISGTN[+1549.565]GTKRF.D	N[+1550]	956.096	3	2866.27	2866.27	0.2	51	205.24	>sp|Omicron001|	9.497
F.HVISGTN[+1752.645]GTKRF.D	N[+1753]	1023.79	3	3069.36	3069.35	1.9	51	180.1	>sp|Omicron001|	9.4413
F.HVIS[+1079.402]GTNGTKRF.D	S[+1079]	799.375	3	2396.11	2396.11	0.6	51	178.63	>sp|Omicron001|	9.6168
F.HVIS[+1038.375]GTNGTKRF.D	S[+1038]	785.699	3	2355.08	2355.08	0.8	51	176.65	>sp|Omicron001|	9.6183
F.HVISGTN[+1914.697]GTKRF.D	N[+1915]	1077.81	3	3231.41	3231.4	3.2	51	174.26	>sp|Omicron001|	9.3949
F.HVIS[+1241.454]GTNGTKRF.D	S[+1241]	1279.59	2	2558.16	2558.16	1.4	51	169.01	>sp|Omicron001|	9.6966
F.HVISGTN[+2133.772]GTKRF.D	N[+2134]	863.375	4	3450.48	3450.48	0.4	51	157.46	>sp|Omicron001|	9.3236
F.HVISGTN[+2117.777]GTKRF.D	N[+2118]	859.376	4	3434.48	3434.48	-0.2	51	141.62	>sp|Omicron001|	9.4913
F.HVISGTN[+2012.745]GTKRF.D	N[+2013]	1110.49	3	3329.47	3329.45	4.6	51	134.8	>sp|Omicron001|	9.4291
F.HVISGTN[+1751.624]GTKRF.D	N[+1752]	1023.46	3	3068.36	3068.33	8.5	51	129.63	>sp|Omicron001|	9.6443
F.HVISGTN[+1850.693]GTKRF.D	N[+1851]	792.605	4	3167.4	3167.4	-1.1	51	127.76	>sp|Omicron001|	9.5592
F.HVIS[+1238.418]GTNGTKRF.D	S[+1238]	852.377	3	2555.12	2555.13	-3.4	51	125.63	>sp|Omicron001|	9.5198
F.HVIS[+203.079].G	S[+203]	658.339	1	658.339	658.341	-3.1	51	116.57	>sp|Omicron001|	7.5509
F.HVIS[+1428.539]G.T	S[+1429]	970.92	2	1940.83	1940.82	5.3	51	109.66	>sp|Omicron001|	18.3723
F.HVISGTN[+1809.666]GTKRF.D	N[+1810]	1042.8	3	3126.38	3126.37	3.1	51	106.61	>sp|Omicron001|	9.4205
F.HVISGTN[+1996.750]GTKRF.D	N[+1997]	1105.16	3	3313.47	3313.46	3.5	51	98.47	>sp|Omicron001|	9.4802
F.HVISGTN[+2174.798]GTKRF.D	N[+2175]	1164.51	3	3491.51	3491.51	2.5	51	96.61	>sp|Omicron001|	9.3279
F.HVISGTN[+1768.640]GTK.R	N[+1769]	1391.59	2	2782.17	2782.18	-1.4	51	96.58	>sp|Omicron001|	6.2773
F.HVISGTN[+1825.661]GTKRF.D	N[+1826]	786.348	4	3142.37	3142.37	0.2	51	95.57	>sp|Omicron001|	9.562
F.HVISGTN[+2059.735]GTKRF.D	N[+2060]	844.869	4	3376.46	3376.44	3.9	51	94.69	>sp|Omicron001|	7.0276
F.HVISGTN[+1768.640]GTKRF.D	N[+1769]	1029.12	3	3085.35	3085.35	1.1	51	68.26	>sp|Omicron001|	9.6867
F.HVISGTN[+2100.761]GTKRF.D	N[+2101]	1139.84	3	3417.5	3417.47	8.1	51	66.15	>sp|Omicron001|	10.4615
F.HVISGTN[+1809.666]GT.K	N[+1810]	1348.06	2	2695.11	2695.11	0	51	62.82	>sp|Omicron001|	7.6271
F.HVISGTN[+2424.867]GTKRF.D	N[+2425]	936.149	4	3741.57	3741.57	-0.1	51	52.07	>sp|Omicron001|	10.1264
F.HVISGTN[+2336.851]GTKRF.D	N[+2337]	1218.53	3	3653.57	3653.56	2.3	51	50.06	>sp|Omicron001|	9.3097
F.HVISGTN.G		727.373	1	727.373	727.373	-0.2	51	37.4	>sp|Omicron001|	7.8828
F.HVISGTN[+2141.788]GTKRF.D	N[+2142]	1153.51	3	3458.5	3458.49	2.5	51	36.96	>sp|Omicron001|	10.6264
F.HVISGTN[+2320.856]GTKRF.D	N[+2321]	1213.19	3	3637.57	3637.56	1.7	51	34.71	>sp|Omicron001|	9.2425
F.[+42.011]HVIS[+1825.661].G	.[42], S[+1826]	1161.99	2	2322.97	2322.93	15.8	51	34.51	>sp|Omicron001|	12.5261
F.HVISGTN[+2465.894]GTKRF.D	N[+2466]	946.408	4	3782.61	3782.6	2.7	51	26.31	>sp|Omicron001|	10.7241
F.HVISGTN[+2215.825]GTKRF.D	N[+2216]	883.89	4	3532.54	3532.53	1.5	51	25.01	>sp|Omicron001|	9.5391
F.HVISGTN[+1955.724]GT.K	N[+1956]	1421.09	2	2841.16	2841.17	-1	51	20.77	>sp|Omicron001|	7.3726
F.HVIS[+2043.740]GTNGT.K	S[+2044]	977.064	3	2929.18	2929.18	-1.2	51	15.31	>sp|Omicron001|	8.2588
F.HVISGTN[+1866.688]GTKRF.D	N[+1867]	796.605	4	3183.4	3183.39	1.6	51	14.06	>sp|Omicron001|	9.5539
F.HVISGTN[+2246.819]GTKRF.D	N[+2247]	1188.51	3	3563.53	3563.53	0.9	51	12.92	>sp|Omicron001|	10.8836
F.HVISGTN[+1768.640]GT.K	N[+1769]	1327.55	2	2654.09	2654.08	2.8	51	10.51	>sp|Omicron001|	7.5372
F.HVISGTN[+2701.983]GTKRF.D	N[+2702]	1340.24	3	4018.7	4018.69	1.6	51	10.13	>sp|Omicron001|	9.4277
F.HVISGTN[+2553.910]GTKRF.D	N[+2554]	968.415	4	3870.64	3870.62	5.9	51	9.07	>sp|Omicron001|	9.657
F.HVISGTN[+2279.830]GTKRF.D	N[+2280]	1199.52	3	3596.54	3596.54	2.2	51	8.67	>sp|Omicron001|	9.4056
F.HVISGTN[+2262.814]GTKRF.D	N[+2263]	1193.85	3	3579.53	3579.52	2	51	7.65	>sp|Omicron001|	11.3864
F.HVISGTN[+1606.587]GT.K	N[+1607]	1246.52	2	2492.03	2492.03	1.7	51	7.19	>sp|Omicron001|	7.6646
F.HVISGTN[+1540.529]GTKRF.D	N[+1541]	953.087	3	2857.25	2857.24	3.8	51	1.65	>sp|Omicron001|	9.2904
H.VISGTN[+1444.534]GTKRF.D	N[+1445]	875.398	3	2624.18	2624.18	-0.9	52	109.86	>sp|Omicron001|	11.1129
H.VISGTN[+1768.640]GTKRF.D	N[+1769]	983.44	3	2948.31	2948.29	6	52	100.24	>sp|Omicron001|	10.7584
V.ISGTNGTKRF.D		360.86	3	1080.57	1080.58	-12.4	53	32.93	>sp|Omicron001|	8.3856
I.[+42.011]SGTNGTKRF.D	.[+42]	505.261	2	1009.51	1009.51	7.6	54	42.75	>sp|Omicron001|	13.3169
G.TNGTKRF.D		412.218	2	823.428	823.442	-17.1	56	60.59	>sp|Omicron001|	7.3076
G.[+42.011]TNGT[+860.327]KRF.D	.[42], T[+860]	863.394	2	1725.78	1725.78	0.9	56	3.76	>sp|Omicron001|	26.6242
T.N[+1200.428]GTKRF.D	N[+1200]	961.913	2	1922.82	1922.82	-2.4	57	61.88	>sp|Omicron001|	9.0318
T.NGT[+1241.454]KRF.D	T[+1241]	982.429	2	1963.85	1963.85	0.7	57	53.8	>sp|Omicron001|	9.0876
T.[+42.011]N[+1710.598]GTKRF.D	.[42], N[+1711]	1238.01	2	2475.01	2475	3.2	57	9.13	>sp|Omicron001|	16.4373
N.GTKRFDNPVLPF.N		348.447	4	1390.77	1390.75	13.3	58	12.65	>sp|Omicron001|	13.5039
T.KRFDNPVLPF.N		616.846	2	1232.68	1232.68	4.2	60	253.55	>sp|Omicron001|	38.8394
T.[+42.011]KRF.D	.[+42]	492.294	1	492.294	492.293	3.1	60	81.88	>sp|Omicron001|	18.8835
K.RFDNPVLPF.N		552.797	2	1104.59	1104.58	2.8	61	388.64	>sp|Omicron001|	45.6739
K.RFDNPVLPFNDGVY.F		826.908	2	1652.81	1652.81	1	61	322.32	>sp|Omicron001|	47.1454
F.DNPVLPFNDGVY.F		675.323	2	1349.64	1349.64	0.5	63	422.68	>sp|Omicron001|	48.1176
F.DNPVLPFNDGVYF.A		748.855	2	1496.7	1496.71	-1.5	63	376.69	>sp|Omicron001|	57.7781
F.DNPVLPF.N		401.211	2	801.415	801.414	0.8	63	312.53	>sp|Omicron001|	45.8727
F.[+42.011]DNPVLPFNDGVY.F	.[+42]	464.554	3	1391.65	1391.65	-1.2	63	45.94	>sp|Omicron001|	13.4788
D.NPVLPF.N		343.697	2	686.386	686.387	-1.3	64	49.21	>sp|Omicron001|	43.7669
N.PVLPF.N		572.345	1	572.345	572.344	1.3	65	318.05	>sp|Omicron001|	43.9941
P.[+42.011]VLPFNDGVY.F	.[+42]	533.271	2	1065.54	1065.53	9.6	66	4.32	>sp|Omicron001|	24.6079
F.NDGVYF.A		714.308	1	714.308	714.309	-1.5	70	319.41	>sp|Omicron001|	36.5443
F.NDGVY.F		567.243	1	567.243	567.241	3.2	70	312.43	>sp|Omicron001|	12.0097
F.NDGVYFAS[+568.212]IEKSNIIRGW.I	S[+568]	1319.13	2	2637.26	2637.26	0.2	70	46.07	>sp|Omicron001|	32.8605
D.GVYF.A		485.252	1	485.252	485.24	25.1	72	109.44	>sp|Omicron001|	15.2494
G.VYFASIEKS[+511.190]NIIRGW.I	S[+511]	1147.58	2	2294.15	2294.14	3.7	73	34.33	>sp|Omicron001|	30.8906
Y.FASIEKSNIIRGW.I		507.614	3	1520.83	1520.82	4.4	75	630.19	>sp|Omicron001|	37.4095
Y.FASIEKSNIIR.G		639.365	2	1277.72	1277.72	0.7	75	445.56	>sp|Omicron001|	23.6069
Y.FASIEKS.N		781.408	1	781.408	781.409	-1.3	75	378.29	>sp|Omicron001|	13.1427
Y.FASIEKSNII.R		561.316	2	1121.62	1121.62	3.4	75	329.43	>sp|Omicron001|	31.9425
Y.FASIEK.S		347.691	2	694.375	694.377	-2.7	75	326.9	>sp|Omicron001|	13.5039
Y.FASIE.K		566.283	1	566.283	566.282	1.4	75	278.31	>sp|Omicron001|	21.5786
Y.FASIEKSN.I		448.232	2	895.457	895.452	5.5	75	29.74	>sp|Omicron001|	12.5744
F.ASIEKSNIIRGW.I		687.38	2	1373.75	1373.75	-0.8	76	758.41	>sp|Omicron001|	30.7219
F.ASIEKSNIIR.G		565.832	2	1130.66	1130.65	3.7	76	544.54	>sp|Omicron001|	14.631
F.ASIEKSNIIRG.W		594.342	2	1187.68	1187.67	2	76	487.08	>sp|Omicron001|	15.6763
F.ASIEKSNII.R		487.782	2	974.556	974.552	4.8	76	364.6	>sp|Omicron001|	22.7731
F.ASIEKS.N		634.34	1	634.34	634.341	-0.4	76	17.56	>sp|Omicron001|	10.0338
F.[+42.011]AS[+2189.798]IEKS.N	.[42], S[+2190]	1433.59	2	2866.17	2866.15	5.9	76	15.37	>sp|Omicron001|	28.639
F.ASIEKSN.I		748.37	1	748.37	748.384	-18.3	76	3.8	>sp|Omicron001|	22.9881
A.SIEKSNIIRGW.I		434.912	3	1302.72	1302.72	2.9	77	174.42	>sp|Omicron001|	30.0647
S.IEKSNIIRGW.I		608.347	2	1215.69	1215.68	1.9	78	172.7	>sp|Omicron001|	30.7958
I.EKSNIIRGW.I		551.806	2	1102.6	1102.6	3	79	288.38	>sp|Omicron001|	30.7972
E.KSNIIRGW.I		487.282	2	973.556	973.558	-1.7	80	255.93	>sp|Omicron001|	23.2001
E.KS[+568.212]NIIRGW.I	S[+568]	771.377	2	1541.75	1541.77	-14.1	80	5.93	>sp|Omicron001|	14.8076
K.SNIIRGW.I		423.235	2	845.463	845.463	0.8	81	139.2	>sp|Omicron001|	30.2129
K.[+42.011]SNIIRGWIF.G	.[+42]	574.312	2	1147.62	1147.63	-8.7	81	23.86	>sp|Omicron001|	35.8564
S.NIIRGW.I		379.72	2	758.433	758.431	2.4	82	26.29	>sp|Omicron001|	30.0184
N.IIRGW.I		322.697	2	644.387	644.388	-1.8	83	154.3	>sp|Omicron001|	24.3048
I.[+42.011]IRGWIF.G	.[+42]	417.235	2	833.462	833.467	-5.4	84	50.14	>sp|Omicron001|	12.8954
I.RGW.I		418.209	1	418.209	418.22	-24.6	85	52.41	>sp|Omicron001|	22.4181
W.IFGTTLDSKTQ.S		605.82	2	1210.63	1210.63	1.8	88	435.9	>sp|Omicron001|	25.9927
W.IFGTTL.D		651.37	1	651.37	651.371	-1.7	88	163.3	>sp|Omicron001|	26.319
W.IFG.T		336.181	1	336.181	336.192	-33.3	88	24.54	>sp|Omicron001|	38.4305
W.IFGTTLD.S		383.705	2	766.404	766.398	7.1	88	23.67	>sp|Omicron001|	17.4617
F.GTTLDSKTQ.S		475.744	2	950.481	950.479	2.1	90	276.12	>sp|Omicron001|	6.9104
F.GT[+2158.803]TL.D	T[+2159]	1275.52	2	2550.03	2550.02	2	90	25.13	>sp|Omicron001|	14.4695
F.GT[+947.323]TL.D	T[+947]	1338.53	1	1338.53	1338.54	-11.2	90	5.97	>sp|Omicron001|	19.4962
G.[+42.011]TT[+406.159]L.D	.[42], T[+406]	782.354	1	782.354	782.367	-15.9	91	19.6	>sp|Omicron001|	9.0607
T.TLDSKTQSL.L		496.767	2	992.528	992.526	1.8	92	118.69	>sp|Omicron001|	35.1205
L.DSKTQSLL.I		891.479	1	891.479	891.478	0.5	94	459.24	>sp|Omicron001|	20.7134
L.DSKTQSL.L		778.393	1	778.393	778.394	-2.1	94	335.52	>sp|Omicron001|	9.0523
L.DSKTQS[+860.327]LLIVNNATNVV.I	S[+860]	892.775	3	2676.31	2676.31	1.3	94	148.08	>sp|Omicron001|	20.7134
L.[+42.011]DS[+1677.587]KTQSL.L	.[42], S[+1678]	1249.5	2	2498	2497.99	1.8	94	2.01	>sp|Omicron001|	25.9956
L.LIVNN[+2059.735]ATN.V	N[+2060]	1459.61	2	2918.2	2918.2	0.5	101	56.13	>sp|Omicron001|	15.6173
L.IVNN[+1216.423]ATN.V	N[+1216]	981.407	2	1961.81	1961.81	0.1	102	326.38	>sp|Omicron001|	6.6332
L.IVNN[+2059.735]ATN.V	N[+2060]	1403.06	2	2805.12	2805.12	0.2	102	151.72	>sp|Omicron001|	7.4312
L.IVNN[+1565.560]ATN.V	N[+1566]	1155.98	2	2310.95	2310.94	2.6	102	126.11	>sp|Omicron001|	6.7922
L.IVNN[+1768.640]ATN.V	N[+1769]	1257.52	2	2514.03	2514.02	1.1	102	125.01	>sp|Omicron001|	6.8306
L.IVNN[+1540.529]ATN.V	N[+1541]	1143.46	2	2285.92	2285.91	4.3	102	69.21	>sp|Omicron001|	6.4406
L.IVNN[+1403.507]ATN.V	N[+1404]	1074.95	2	2148.9	2148.89	2.2	102	64.12	>sp|Omicron001|	6.8546
L.IVNN[+1809.666]AT.N	N[+1810]	1221.01	2	2441.01	2441.01	1.5	102	55.19	>sp|Omicron001|	18.0527
L.IVNN[+1768.640]AT.N	N[+1769]	1200.5	2	2399.99	2399.98	1.9	102	48.57	>sp|Omicron001|	17.9806
N.VVIKVC[+57.021]EF.Q	C[+57]	497.277	2	993.546	993.544	2.7	109	413.16	>sp|Omicron001|	34.0901
V.VIKVC[+57.021]EF.Q	C[+57]	447.742	2	894.477	894.475	1.4	110	165.54	>sp|Omicron001|	28.5802
V.VIKVC[+57.021]EFQF.C	C[+57]	585.303	2	1169.6	1169.6	-3.7	110	30.59	>sp|Omicron001|	21.3638
V.[+42.011]VIKVC[+57.021]EFQF.C	.[42], C[+57]	606.31	2	1211.61	1211.61	0.4	110	4.66	>sp|Omicron001|	10.6984
V.IKVC[+57.021]EF.Q	C[+57]	398.207	2	795.406	795.407	-1	111	147.5	>sp|Omicron001|	24.9339
I.KVC[+57.021]EF.Q	C[+57]	682.319	1	682.319	682.323	-6	112	355.43	>sp|Omicron001|	13.6333
K.VC[+57.021]EF.Q	C[+57]	554.229	1	554.229	554.228	2.3	113	152.03	>sp|Omicron001|	19.3005
C.EFQF.C		570.26	1	570.26	570.256	6.5	115	12.17	>sp|Omicron001|	20.1501
E.FQF.C		441.213	1	441.213	441.213	-1.1	116	108.65	>sp|Omicron001|	31.7044
F.QFC[+57.021]NDPFLDHKNN.K	C[+57]	550.244	3	1648.72	1648.72	0.6	117	464.22	>sp|Omicron001|	26.365
F.QFC[+57.021]NDPFLDH.K	C[+57]	646.773	2	1292.54	1292.54	0.9	117	445.08	>sp|Omicron001|	33.779
F.QFC[+57.021]NDPFL.D	C[+57]	520.732	2	1040.46	1040.45	5.1	117	283.47	>sp|Omicron001|	42.817
F.QFC[+57.021]NDPFLDHKN.N	C[+57]	512.232	3	1534.68	1534.67	4.3	117	212.02	>sp|Omicron001|	26.7952
F.QFC[+57.021]NDPF.L	C[+57]	927.366	1	927.366	927.366	0	117	182.66	>sp|Omicron001|	33.8024
F.C[+57.021]NDPFLDH.K	C[+57]	509.21	2	1017.41	1017.41	2.8	119	377.9	>sp|Omicron001|	25.1339
F.C[+57.021]NDPF.L	C[+57]	652.24	1	652.24	652.24	1.3	119	342.87	>sp|Omicron001|	22.6811
F.C[+57.021]NDPFLDHKNNKSW.M	C[+57]	592.269	3	1774.79	1774.8	-3.1	119	9.05	>sp|Omicron001|	24.2901
F.LDHKNNKSW.M		571.293	2	1141.58	1141.57	4	124	223.61	>sp|Omicron001|	7.5187
L.[+42.011]DHKNNKS[+1225.460]W.M	.[42], S[+1225]	1148.47	2	2295.94	2295.96	-10.6	125	90.82	>sp|Omicron001|	42.2817
L.[+42.011]DHKNNKS[+1387.512]W.M	.[42], S[+1388]	1229.5	2	2457.99	2458.01	-8.2	125	40.96	>sp|Omicron001|	42.4118
L.DHKN.N		513.232	1	513.232	513.242	-18.2	125	14.2	>sp|Omicron001|	9.551
H.KNN[+203.079]KSW.M	N[+203]	979.465	1	979.465	979.484	-19.8	127	5.7	>sp|Omicron001|	43.2211
N.N[+203.079]KSW.M	N[+203]	737.349	1	737.349	737.346	3.3	129	160.84	>sp|Omicron001|	8.1056
N.KS[+1370.497]W.M	S[+1370]	895.856	2	1790.71	1790.72	-8.7	130	47.51	>sp|Omicron001|	9.6097
N.KSWMESEF.R		522.231	2	1043.45	1043.45	4.3	130	45.51	>sp|Omicron001|	36.0223
N.KSW.M		420.223	1	420.223	420.224	-2.3	130	17.64	>sp|Omicron001|	24.5232
N.KS[+406.159]W.M	S[+406]	826.386	1	826.386	826.383	3.5	130	10.07	>sp|Omicron001|	8.2159
N.KS[+933.344]W.M	S[+933]	677.296	2	1353.59	1353.57	13	130	8.69	>sp|Omicron001|	10.2153
N.KSWMESEFRVY.S		366.177	4	1461.69	1461.68	2.8	130	2.33	>sp|Omicron001|	13.5081
W.M[+15.995]ESEF.R	M[+16]	658.248	1	658.248	658.239	13.6	133	129.19	>sp|Omicron001|	20.6673
W.M[+15.995]ESEFRVYS.S	M[+16]	582.249	2	1163.49	1163.5	-11.2	133	21.34	>sp|Omicron001|	24.907
W.[+42.011]M[+15.995]ESEF.R	.[42], M[+16]	700.252	1	700.252	700.249	3.9	133	13.7	>sp|Omicron001|	30.1942
W.MESEFRVY.S		530.751	2	1060.49	1060.48	16.6	133	11.07	>sp|Omicron001|	21.7824
W.MESEFRVYS.S		574.266	2	1147.53	1147.51	14.4	133	9.98	>sp|Omicron001|	25.2539
W.[+42.011]MESEFRVY.S	.[+42]	368.171	3	1102.5	1102.49	10.4	133	9.16	>sp|Omicron001|	6.5881
W.[+42.011]M[+15.995]ES[+1866.688]EF.R	.[42], M[+16], S[+1867]	856.329	3	2566.97	2566.94	13.8	133	5.73	>sp|Omicron001|	42.0541
M.ESEFRVY.S		465.218	2	929.429	929.436	-8	134	85.89	>sp|Omicron001|	18.576
M.[+42.011]ESEF.R	.[+42]	553.219	1	553.219	553.214	8.5	134	40.48	>sp|Omicron001|	30.4184
E.S[+511.190]EF.R	S[+511]	893.361	1	893.361	893.351	11.4	135	49.2	>sp|Omicron001|	28.3773
S.EFRVY.S		357.184	2	713.362	713.362	-0.1	136	142.49	>sp|Omicron001|	24.469
E.FRVY.S		584.321	1	584.321	584.319	2.5	137	43.67	>sp|Omicron001|	7.8399
F.[+42.011]RVYS[+203.079].S	.[42], S[+203]	769.364	1	769.364	769.373	-11.2	138	66.04	>sp|Omicron001|	11.4146
F.[+42.011]RVYSS.A	.[+42]	653.337	1	653.337	653.325	17.6	138	46.17	>sp|Omicron001|	33.4358
F.RVY.S		437.241	1	437.241	437.251	-22.2	138	43.47	>sp|Omicron001|	9.8393
F.[+42.011]RVYS.S	.[+42]	566.295	1	566.295	566.293	2.3	138	28.25	>sp|Omicron001|	17.2386
Y.SSANN[+1378.476]C[+57.021]TF.E	C[+57], N[+1378]	1139.92	2	2278.84	2278.83	3.7	141	514.95	>sp|Omicron001|	12.0729
Y.SSANN[+1216.423]C[+57.021]TF.E	C[+57], N[+1216]	1058.89	2	2116.78	2116.77	3.8	141	481.57	>sp|Omicron001|	12.6141
Y.SSANN[+1216.423]C[+57.021]TFEY.V	C[+57], N[+1216]	1204.95	2	2408.89	2408.88	2.8	141	449.2	>sp|Omicron001|	22.9802
Y.SSANN[+1054.370]C[+57.021]TF.E	C[+57], N[+1054]	977.865	2	1954.72	1954.72	0.7	141	315.94	>sp|Omicron001|	12.6674
Y.SSANN[+1540.529]C[+57.021]TF.E	C[+57], N[+1541]	1220.95	2	2440.89	2440.88	5.8	141	251.51	>sp|Omicron001|	11.8586
Y.SSANN[+1581.555]C[+57.021]TF.E	C[+57], N[+1582]	1241.46	2	2481.91	2481.91	3.3	141	228.07	>sp|Omicron001|	12.1483
Y.SSANN[+1378.476]C[+57.021]TFEY.V	C[+57], N[+1378]	1285.97	2	2570.94	2570.93	3.5	141	219.99	>sp|Omicron001|	22.7623
Y.SSANN[+1419.502]C[+57.021]TF.E	C[+57], N[+1420]	1160.43	2	2319.86	2319.85	3.3	141	217.54	>sp|Omicron001|	12.6278
Y.SS[+917.349]ANNC[+57.021]TFEYVS.Q	C[+57], S[+917]	1148.44	2	2295.87	2295.91	-17.6	141	191.23	>sp|Omicron001|	12.0795
Y.SSANN[+1768.640]C[+57.021]TF.E	C[+57], N[+1769]	1335	2	2669	2668.99	4	141	135.47	>sp|Omicron001|	12.5219
Y.SSANN[+1622.582]C[+57.021]TF.E	C[+57], N[+1623]	1261.97	2	2522.94	2522.93	2.1	141	133.44	>sp|Omicron001|	12.5622
Y.SSANN[+1663.608]C[+57.021]TF.E	C[+57], N[+1664]	1282.48	2	2563.96	2563.96	0.3	141	122.92	>sp|Omicron001|	12.5593
Y.SS[+406.159]ANN.C	S[+406]	449.679	2	898.351	898.364	-14.3	141	110.38	>sp|Omicron001|	13.8596
Y.SSANN[+1702.581]C[+57.021]TF.E	C[+57], N[+1703]	1301.97	2	2602.94	2602.93	3	141	95.07	>sp|Omicron001|	11.6838
Y.SSANNC[+57.021]T[+1428.539]FE.Y	C[+57], T[+1429]	1229.46	2	2457.91	2457.93	-9.6	141	81.87	>sp|Omicron001|	12.0072
Y.SSANNC[+57.021]T[+933.344]FEYVSQ.P	C[+57], T[+933]	813.991	3	2439.96	2439.96	-0.6	141	75.88	>sp|Omicron001|	9.0396
Y.SSANN[+1540.529]C[+57.021]TFEY.V	C[+57], N[+1541]	1367	2	2733	2732.99	4.5	141	73.86	>sp|Omicron001|	22.1494
Y.SSANNC[+57.021]T[+1460.529]F.E	C[+57], T[+1461]	1180.95	2	2360.89	2360.88	5.6	141	56.06	>sp|Omicron001|	12.6393
Y.SSANN[+1702.581]C[+57.021]TFEY.V	C[+57], N[+1703]	1448.03	2	2895.05	2895.04	2.7	141	35.35	>sp|Omicron001|	21.9955
S.[+42.011]ANN[+1362.481]C[+57.021]TFEY.V	.[42], C[+57], N[+1362]	1211.96	2	2422.9	2422.88	8.1	143	151.16	>sp|Omicron001|	23.6486
S.ANNC[+57.021]T[+1120.428]F.E	C[+57], T[+1120]	923.864	2	1846.72	1846.72	2.3	143	118.44	>sp|Omicron001|	8.246
S.[+42.011]ANN[+1200.428]C[+57.021]TF.E	.[42], C[+57], N[+1200]	984.872	2	1968.74	1968.73	5.7	143	66.39	>sp|Omicron001|	13.5707
S.[+42.011]ANNC[+57.021]TF.E	.[42], C[+57]	768.298	1	768.298	768.298	0.4	143	65.57	>sp|Omicron001|	21.5664
S.[+42.011]ANN[+1565.560]C[+57.021]TF.E	.[42], C[+57], N[+1566]	1167.44	2	2333.87	2333.86	4.5	143	16.09	>sp|Omicron001|	13.5808
S.[+42.011]ANNC[+57.021]TFEY.V	.[42], C[+57]	530.702	2	1060.4	1060.4	-7.8	143	14.96	>sp|Omicron001|	18.1042
S.ANN[+349.137]C[+57.021]TF.E	C[+57], N[+349]	1075.43	1	1075.43	1075.42	0.7	143	11.54	>sp|Omicron001|	40.071
A.[+42.011]NN[+1581.555]C[+57.021]TF.E	.[42], C[+57], N[+1582]	1139.92	2	2278.84	2278.82	8.4	144	178.8	>sp|Omicron001|	12.4206
A.[+42.011]NN[+1866.688]C[+57.021]TF.E	.[42], C[+57], N[+1867]	1282.49	2	2563.97	2563.95	7.7	144	64.62	>sp|Omicron001|	12.9852
A.[+42.011]NN[+1866.688]C[+57.021]TFEY.V	.[42], C[+57], N[+1867]	952.692	3	2856.06	2856.05	2.9	144	22.62	>sp|Omicron001|	22.8471
A.[+42.011]NN[+1622.582]C[+57.021]TF.E	.[42], C[+57], N[+1623]	1160.43	2	2319.86	2319.84	8.4	144	15.32	>sp|Omicron001|	12.2755
A.[+42.011]NNC[+57.021]T[+1021.360]FEYVSQPF.L	.[42], C[+57], T[+1021]	1285.02	2	2569.03	2569.01	10.4	144	9.35	>sp|Omicron001|	21.2418
N.N[+2287.846]C[+57.021]TF.E	C[+57], N[+2288]	1415.03	2	2829.05	2829.05	-1.8	145	38.11	>sp|Omicron001|	23.1118
N.[+42.011]C[+57.021]TFEYVSQPF.L	.[42], C[+57]	660.285	2	1319.56	1319.56	1.6	146	6.7	>sp|Omicron001|	36.3169
F.EYVSQPF.L		435.207	2	869.407	869.404	3.1	149	302.18	>sp|Omicron001|	31.4247
F.EYVSQPFLM[+15.995]DL.E	M[+16]	679.313	2	1357.62	1357.63	-10.8	149	76.49	>sp|Omicron001|	35.4153
F.EYVS[+1823.645]QPF.L	S[+1824]	898.356	3	2693.05	2693.05	1.7	149	42.13	>sp|Omicron001|	22.106
F.[+42.011]EYVSQPFLMDL.E	.[+42]	692.327	2	1383.65	1383.65	-2.7	149	7.22	>sp|Omicron001|	22.3986
E.[+42.011]YVSQPFLMDL.E	.[+42]	627.808	2	1254.61	1254.61	0.5	150	44.04	>sp|Omicron001|	32.7799
Y.VSQPF.L		577.3	1	577.3	577.298	3.8	151	228.36	>sp|Omicron001|	22.8065
Y.VS[+1387.512]QPF.L	S[+1388]	982.919	2	1964.83	1964.81	10.3	151	172.85	>sp|Omicron001|	21.9737
Y.VS[+365.132]QPF.L	S[+365]	942.413	1	942.413	942.43	-18.8	151	108.72	>sp|Omicron001|	31.4631
Y.VSQPFL.M		345.696	2	690.384	690.382	3.4	151	82.4	>sp|Omicron001|	18.4558
Y.[+42.011]VS[+1241.454]QPF.L	.[42], S[+1241]	930.897	2	1860.79	1860.76	12.8	151	82.03	>sp|Omicron001|	16.5314
Y.[+42.011]VS[+1533.570]QPFL.M	.[42], S[+1534]	1133.48	2	2265.95	2265.96	-6.9	151	56.96	>sp|Omicron001|	25.7106
Y.[+42.011]VSQPF.L	.[+42]	619.305	1	619.305	619.309	-6	151	37.03	>sp|Omicron001|	18.1832
Y.VSQPFLMDL.E		525.267	2	1049.53	1049.53	-7.3	151	30.44	>sp|Omicron001|	12.0537
Y.[+42.011]VS[+1225.460]QPFL.M	.[42], S[+1225]	979.422	2	1957.84	1957.85	-8.1	151	28.61	>sp|Omicron001|	16.4308
Y.[+42.011]VS[+406.159].Q	.[42], S[+406]	653.296	1	653.296	653.288	13.3	151	28.23	>sp|Omicron001|	8.0246
Y.[+42.011]VSQPFL.M	.[+42]	732.389	1	732.389	732.393	-4.4	151	27.61	>sp|Omicron001|	23.582
Y.[+42.011]VS[+1079.402]QPFL.M	.[42], S[+1079]	906.393	2	1811.78	1811.79	-9.2	151	13.69	>sp|Omicron001|	13.9793
Y.[+42.011]VS[+1022.380]QPF.L	.[42], S[+1022]	821.362	2	1641.72	1641.69	17.4	151	13.6	>sp|Omicron001|	16.5249
V.SQPF.L		478.231	1	478.231	478.23	3.8	152	76.4	>sp|Omicron001|	31.2116
S.QPF.L		391.197	1	391.197	391.198	-0.1	153	93.66	>sp|Omicron001|	26.0339
P.FLMDLEGKQGNF.K		699.84	2	1398.67	1398.67	0.2	155	166.02	>sp|Omicron001|	41.8379
P.[+42.011]FLM[+15.995]DL.E	.[42], M[+16]	696.319	1	696.319	696.327	-12.4	155	1.5	>sp|Omicron001|	10.2096
F.LMDLEGKQGNF.K		626.311	2	1251.61	1251.6	8.2	156	509.52	>sp|Omicron001|	31.6895
F.LM[+15.995]DLEGKQGNF.K	M[+16]	634.303	2	1267.6	1267.6	0.6	156	451.65	>sp|Omicron001|	27.0133
F.LMDLEG.K		677.318	1	677.318	677.317	1.2	156	256.98	>sp|Omicron001|	29.1047
F.LMDLEGK.Q		403.21	2	805.413	805.412	0.5	156	140.58	>sp|Omicron001|	20.6341
F.LMDLEGKQG.N		495.752	2	990.496	990.492	3.5	156	123.75	>sp|Omicron001|	19.9535
F.LM[+15.995]DLEGKQG.N	M[+16]	503.749	2	1006.49	1006.49	4	156	117.09	>sp|Omicron001|	12.1167
F.LMDL.E		491.264	1	491.264	491.253	20.7	156	35.2	>sp|Omicron001|	31.0361
L.MDLEGKQGNF.K		569.765	2	1138.52	1138.52	2	157	344.93	>sp|Omicron001|	24.6312
L.M[+15.995]DLEGKQGNF.K	M[+16]	577.762	2	1154.52	1154.51	2.4	157	157.39	>sp|Omicron001|	17.6681
L.[+42.011]MDL.E	.[+42]	420.189	1	420.189	420.18	20.6	157	42.23	>sp|Omicron001|	32.539
M.DLEGKQGNF.K		504.244	2	1007.48	1007.48	2.2	158	422.35	>sp|Omicron001|	18.1437
D.LEGKQGNF.K		446.731	2	892.455	892.452	3.4	159	274.85	>sp|Omicron001|	12.0427
L.EGKQGNF.K		390.188	2	779.368	779.368	-0.5	160	174.73	>sp|Omicron001|	7.9116
L.EGKQGNFKNL.R		567.806	2	1134.6	1134.59	12.4	160	15.98	>sp|Omicron001|	9.2864
L.EGKQGN.F		632.285	1	632.285	632.3	-23.1	160	13.9	>sp|Omicron001|	18.2144
E.[+42.011]GKQGNF.K	.[+42]	692.333	1	692.333	692.336	-4.8	161	29.85	>sp|Omicron001|	23.669
G.KQGNF.K		593.301	1	593.301	593.304	-4.8	162	17.12	>sp|Omicron001|	22.5447
K.QGNF.K		465.212	1	465.212	465.209	5.4	163	8.9	>sp|Omicron001|	7.442
G.NFKNL.R		635.34	1	635.34	635.351	-17.7	165	70.71	>sp|Omicron001|	44.009
G.NFKNLREFVF.K		657.358	2	1313.71	1313.7	7.2	165	4.66	>sp|Omicron001|	27.0146
N.FKNLREF.V		477.266	2	953.525	953.52	5.4	166	138.95	>sp|Omicron001|	22.3511
F.KNLREF.V		403.73	2	806.452	806.452	0.3	167	213.05	>sp|Omicron001|	10.898
F.[+42.011]KNL.R	.[+42]	416.251	1	416.251	416.25	1.3	167	162.87	>sp|Omicron001|	17.1355
F.[+42.011]KNLREF.V	.[+42]	424.735	2	848.463	848.462	0.4	167	6.84	>sp|Omicron001|	23.3192
K.NLREF.V		339.682	2	678.357	678.357	0.8	168	126.08	>sp|Omicron001|	18.0611
N.LREF.V		564.302	1	564.302	564.314	-20.9	169	57.51	>sp|Omicron001|	26.0069
N.LREFVF.K		405.722	2	810.436	810.451	-18.4	169	7.89	>sp|Omicron001|	18.0406
L.[+42.011]REF.V	.[+42]	493.247	1	493.247	493.24	14	170	77.79	>sp|Omicron001|	12.874
L.[+42.011]REFVFKNIDGY.F	.[+42]	715.371	2	1429.73	1429.71	16.5	170	70.3	>sp|Omicron001|	30.4332
L.REFVF.K		349.185	2	697.363	697.367	-5.9	170	24.44	>sp|Omicron001|	12.14
R.[+42.011]EFVF.K	.[+42]	583.274	1	583.274	583.276	-3.7	171	20.08	>sp|Omicron001|	16.3402
R.EFVF.K		541.267	1	541.267	541.266	2.6	171	8.3	>sp|Omicron001|	41.9244
F.VFKNIDGYF.K		551.784	2	1102.56	1102.56	4.5	173	338.44	>sp|Omicron001|	38.6843
F.VFKNIDGY.F		478.248	2	955.49	955.488	1.5	173	271.47	>sp|Omicron001|	24.6739
F.[+42.011]VF.K	.[+42]	307.173	1	307.173	307.165	25.4	173	80.15	>sp|Omicron001|	33.9036
F.KNIDGYF.K		428.715	2	856.422	856.42	2.8	175	396.61	>sp|Omicron001|	28.2168
F.KNIDGY.F		355.179	2	709.35	709.351	-2	175	308.98	>sp|Omicron001|	11.0748
F.KNID.G		489.282	1	489.282	489.267	30.7	175	29.19	>sp|Omicron001|	16.2447
F.KNIDGYFKIY.S		630.822	2	1260.64	1260.66	-20	175	14.68	>sp|Omicron001|	26.7365
F.[+42.011]KNIDGYF.K	.[+42]	449.713	2	898.419	898.431	-12.2	175	8.09	>sp|Omicron001|	20.2127
K.NIDGY.F		581.26	1	581.26	581.257	5	176	108.15	>sp|Omicron001|	27.2924
N.[+42.011]IDGYF.K	.[+42]	656.304	1	656.304	656.293	17.1	177	8.6	>sp|Omicron001|	27.0146
I.DGYFKIY.S		453.218	2	905.428	905.44	-13.7	178	5.55	>sp|Omicron001|	36.558
Y.[+42.011]FKIY.S	.[+42]	612.324	1	612.324	612.339	-25.4	181	27.74	>sp|Omicron001|	13.3805
Y.[+42.011]FKIYSKHTP.I	.[+42]	581.82	2	1162.63	1162.63	6.5	181	25.45	>sp|Omicron001|	29.5747
Y.FKIYS.K		657.364	1	657.364	657.361	4.8	181	7.45	>sp|Omicron001|	40.621
F.KIY.S		423.26	1	423.26	423.26	0	182	293.42	>sp|Omicron001|	8.6407
F.KIYS[+365.132]KHTP.I	S[+365]	669.85	2	1338.69	1338.68	11	182	54.15	>sp|Omicron001|	8.3197
F.KIYS[+714.269]K.H	S[+714]	676.839	2	1352.67	1352.66	10.6	182	26.37	>sp|Omicron001|	6.4983
F.KIYSKHT.P		438.755	2	876.502	876.494	9.3	182	10.23	>sp|Omicron001|	24.2858
F.[+42.011]KIYSKHT.P	.[+42]	459.757	2	918.506	918.504	1.6	182	4.56	>sp|Omicron001|	13.4677
Y.SKHTPIIVREPEDLPQGF.S		1032.05	2	2063.1	2063.09	2.7	185	753.64	>sp|Omicron001|	33.959
Y.SKHTPIIVR.E		525.826	2	1050.64	1050.64	2.7	185	383.31	>sp|Omicron001|	9.5255
Y.SKHTPIIVREPED.L		507.61	3	1520.81	1520.81	4.7	185	346.7	>sp|Omicron001|	14.9032
Y.SKHTPIIVREPE.D		469.264	3	1405.78	1405.78	-1.5	185	322.21	>sp|Omicron001|	14.1321
Y.SKHTPIIVREPEDLPQ.G		930.006	2	1859	1859	1.4	185	170.89	>sp|Omicron001|	24.3738
Y.[+42.011]SKHTPIIVREP.E	.[+42]	440.248	3	1318.73	1318.75	-12.7	185	81.7	>sp|Omicron001|	6.5517
Y.[+42.011]SKHT.P	.[+42]	514.275	1	514.275	514.262	25.6	185	45.02	>sp|Omicron001|	9.551
Y.[+42.011]SKHTPI.I	.[+42]	724.404	1	724.404	724.399	6.9	185	21.08	>sp|Omicron001|	14.5152
Y.S[+1444.534]KHT.P	S[+1445]	958.906	2	1916.8	1916.79	9.7	185	10.23	>sp|Omicron001|	12.8712
Y.S[+2263.835]K.H	S[+2264]	1249.49	2	2497.97	2497.98	-2.4	185	8.68	>sp|Omicron001|	39.6638
Y.SKH.T		371.204	1	371.204	371.204	-0.8	185	2.89	>sp|Omicron001|	14.2044
S.[+42.011]KHT[+203.079]PIIVREPEDL.P	.[42], T[+203]	896.478	2	1791.95	1791.95	0.2	186	13.39	>sp|Omicron001|	29.8491
H.TPIIVREPEDLPQGF.S		855.958	2	1710.91	1710.91	1	188	373.91	>sp|Omicron001|	42.0541
I.IVREPEDLPQGF.S		700.364	2	1399.72	1399.72	-0.2	191	239.23	>sp|Omicron001|	34.5644
V.REPEDLPQGF.S		594.294	2	1187.58	1187.57	10.1	193	90.62	>sp|Omicron001|	30.2586
V.[+42.011]REPEDLPQGF.S	.[+42]	615.287	2	1229.57	1229.58	-10.2	193	18.1	>sp|Omicron001|	15.1953
R.EPEDL.P		602.28	1	602.28	602.267	21.7	194	2.56	>sp|Omicron001|	13.891
E.DLPQGF.S		676.33	1	676.33	676.33	-0.6	197	84.63	>sp|Omicron001|	33.2371
E.DLPQGFSAL.E		474.25	2	947.492	947.483	9.3	197	9.18	>sp|Omicron001|	17.5937
D.LPQGF.S		561.304	1	561.304	561.303	2.3	198	254.27	>sp|Omicron001|	28.4265
L.PQGF.S		448.22	1	448.22	448.219	1.3	199	45.97	>sp|Omicron001|	33.4714
L.PQG.F		301.141	1	301.141	301.151	-33	199	28.5	>sp|Omicron001|	24.4188
L.PQGFS[+1866.688]AL.E	S[+1867]	1293.52	2	2586.03	2586.06	-12.6	199	23.2	>sp|Omicron001|	42.3013
L.PQGFS[+1533.570]ALEPL.V	S[+1534]	864.72	3	2592.15	2592.12	8.9	199	20.43	>sp|Omicron001|	30.3272
Q.[+42.011]GFSALEPL.V	.[+42]	438.224	2	875.44	875.451	-12.5	201	21.83	>sp|Omicron001|	16.6777
G.FSAL.E		437.241	1	437.241	437.24	2.7	202	48.33	>sp|Omicron001|	29.674
F.SALEPL.V		629.352	1	629.352	629.351	2.5	203	69.6	>sp|Omicron001|	32.2973
F.[+42.011]S[+1938.709]ALEPL.V	.[42], S[+1939]	1305.52	2	2610.03	2610.07	-16.5	203	43.5	>sp|Omicron001|	21.1263
F.[+42.011]S[+859.307]AL.E	.[42], S[+859]	1191.49	1	1191.49	1191.49	5	203	30.54	>sp|Omicron001|	37.3974
F.S[+406.159]AL.E	S[+406]	696.341	1	696.341	696.33	15.6	203	23.83	>sp|Omicron001|	15.8672
F.SALEPLVDLPI.G		583.839	2	1166.67	1166.67	2.7	203	17.97	>sp|Omicron001|	58.6759
F.S[+1095.397]AL.E	S[+1095]	1385.57	1	1385.57	1385.57	2.3	203	11.67	>sp|Omicron001|	24.774
F.S[+860.327]AL.E	S[+860]	1150.49	1	1150.49	1150.5	-6.2	203	5.88	>sp|Omicron001|	41.3563
F.S[+755.296]AL.E	S[+755]	1045.49	1	1045.49	1045.47	19.1	203	5.35	>sp|Omicron001|	35.3732
F.[+42.011]S[+1825.661]ALEPL.V	.[42], S[+1826]	1249.01	2	2497.02	2497.02	-0.3	203	3.93	>sp|Omicron001|	33.1212
F.S[+1825.661]AL.E	S[+1826]	1058.44	2	2115.87	2115.83	16.1	203	1.73	>sp|Omicron001|	18.0753
S.[+42.011]ALEPL.V	.[+42]	584.343	1	584.343	584.329	23.2	204	15.75	>sp|Omicron001|	12.9038
L.EPLVDLP.I		782.428	1	782.428	782.429	-1.6	206	79.87	>sp|Omicron001|	37.9193
L.[+42.011]EPL.V	.[+42]	400.199	1	400.199	400.208	-23	206	3.9	>sp|Omicron001|	40.4778
L.VDLPIGI.N		726.44	1	726.44	726.44	0	209	77.28	>sp|Omicron001|	47.095
L.[+42.011]VDL.P	.[+42]	388.212	1	388.212	388.208	10.1	209	23.6	>sp|Omicron001|	32.7166
L.PIGINITRF.Q		344.209	3	1030.61	1030.6	8.7	212	131.06	>sp|Omicron001|	11.9795
L.PIGIN[+2053.772].I	N[+2054]	1284.03	2	2567.06	2567.08	-6.7	212	86.16	>sp|Omicron001|	14.623
L.[+42.011]PIGIN[+1850.693]I.T	.[42], N[+1851]	1260.03	2	2519.05	2519.09	-16.4	212	69.32	>sp|Omicron001|	14.5939
L.PIGIN[+1872.651].I	N[+1873]	1193.49	2	2385.96	2385.95	4.3	212	65.87	>sp|Omicron001|	21.5218
L.PIGIN[+1872.651]I.T	N[+1873]	1250.01	2	2499.01	2499.04	-10.3	212	60.03	>sp|Omicron001|	17.3634
L.PIGIN[+1930.692].I	N[+1931]	1222.51	2	2444	2444	3.5	212	49.99	>sp|Omicron001|	18.5929
L.PIGIN[+1864.634]I.T	N[+1865]	1246.03	2	2491.05	2491.02	11.1	212	37.27	>sp|Omicron001|	15.5537
L.PIGIN[+2059.735].I	N[+2060]	1287.03	2	2573.05	2573.04	3.4	212	34.99	>sp|Omicron001|	15.5387
L.[+42.011]PIGIN[+2246.819].I	.[42], N[+2247]	1401.59	2	2802.17	2802.13	13.7	212	21.87	>sp|Omicron001|	21.0274
L.PIGIN[+2352.846].I	N[+2353]	956.053	3	2866.14	2866.15	-2	212	20.86	>sp|Omicron001|	15.9854
L.[+42.011]PIGIN[+1704.635]I.T	.[42], N[+1705]	1187	2	2372.99	2373.03	-19.9	212	6.72	>sp|Omicron001|	16.3104
L.[+42.011]PIGIN[+2069.767]I.T	.[42], N[+2070]	1369.56	2	2738.11	2738.16	-18.5	212	6.51	>sp|Omicron001|	14.591
L.[+42.011]PIGINIT[+860.327]RF.Q	.[42], T[+860]	966.975	2	1932.94	1932.94	-0.3	212	5.87	>sp|Omicron001|	23.4367
L.PIGIN[+2133.772].I	N[+2134]	1324.04	2	2647.07	2647.07	-2	212	1.45	>sp|Omicron001|	12.6472
L.PIGIN[+1914.697].I	N[+1915]	1214.51	2	2428	2428	1	212	1.03	>sp|Omicron001|	12.3601
I.GIN[+1864.634]ITRF.Q	N[+1865]	1343.06	2	2685.11	2685.1	2	214	212.58	>sp|Omicron001|	28.6952
I.GIN[+1702.581]ITRF.Q	N[+1703]	1262.03	2	2523.05	2523.05	1.8	214	154.79	>sp|Omicron001|	28.8569
I.GIN[+1540.529]ITRF.Q	N[+1541]	1181.01	2	2361	2361	3.6	214	147.93	>sp|Omicron001|	29.0722
I.GIN[+1216.423]ITRF.Q	N[+1216]	1018.96	2	2036.91	2036.89	7.2	214	12.85	>sp|Omicron001|	29.4251
G.IN[+1864.634]ITRF.Q	N[+1865]	1314.55	2	2628.09	2628.08	1.9	215	73.65	>sp|Omicron001|	25.6414
G.INITRF.Q		382.221	2	763.436	763.446	-13.7	215	54.5	>sp|Omicron001|	14.0642
G.INIT[+673.243]RF.Q	T[+673]	718.852	2	1436.7	1436.69	5	215	24.96	>sp|Omicron001|	13.5067
G.INIT[+892.317]RF.Q	T[+892]	828.394	2	1655.78	1655.76	10.3	215	23.21	>sp|Omicron001|	26.1202
G.IN[+349.137]ITRF.Q	N[+349]	556.794	2	1112.58	1112.58	-2.9	215	9.53	>sp|Omicron001|	8.5407
I.N[+1702.581]ITRF.Q	N[+1703]	1176.98	2	2352.95	2352.94	1.9	216	254.83	>sp|Omicron001|	13.4961
I.N[+1864.634]ITRF.Q	N[+1865]	1258	2	2515	2515	1.3	216	233.9	>sp|Omicron001|	13.5242
I.[+42.011]NITRF.Q	.[+42]	692.375	1	692.375	692.373	3.8	216	138.16	>sp|Omicron001|	15.2373
I.N[+1216.423]ITRF.Q	N[+1216]	933.899	2	1866.79	1866.78	3.6	216	111.29	>sp|Omicron001|	13.9892
I.N[+1378.476]ITRF.Q	N[+1378]	1014.93	2	2028.85	2028.84	3.7	216	108.32	>sp|Omicron001|	13.3659
I.N[+1540.529]ITRF.Q	N[+1541]	1095.95	2	2190.9	2190.89	4	216	77.56	>sp|Omicron001|	13.4217
I.N[+1200.428]ITRF.Q	N[+1200]	925.909	2	1850.81	1850.79	11.7	216	62.1	>sp|Omicron001|	13.4845
N.[+42.011]IT[+892.317]RFQTL.L	.[42], T[+892]	906.932	2	1812.86	1812.84	10.2	217	83.83	>sp|Omicron001|	16.7585
N.ITRFQTL.L		439.754	2	878.5	878.509	-10.7	217	42.07	>sp|Omicron001|	48.2111
N.ITRFQTLL.A		496.306	2	991.605	991.593	11.1	217	20.1	>sp|Omicron001|	40.0307
N.IT[+1168.438]RF.Q	T[+1168]	852.884	2	1704.76	1704.76	1.9	217	0.93	>sp|Omicron001|	25.0625
T.RFQTL.L		332.692	2	664.378	664.378	-0.2	219	216.58	>sp|Omicron001|	17.6903
T.RFQTLL.A		389.234	2	777.461	777.462	-0.7	219	204.09	>sp|Omicron001|	31.012
F.QTLL.A		474.293	1	474.293	474.292	2.1	221	182.64	>sp|Omicron001|	24.7576
F.QT[+755.296]LL.A	T[+755]	615.305	2	1229.6	1229.59	12.2	221	91.32	>sp|Omicron001|	16.6065
F.QTLLALHRS[+917.349].Y	S[+917]	978.462	2	1955.92	1955.95	-19.5	221	37.13	>sp|Omicron001|	23.4898
F.QT[+860.327]LL.A	T[+860]	1334.62	1	1334.62	1334.62	0.4	221	35.67	>sp|Omicron001|	23.5405
F.QT[+2043.740]LL.A	T[+2044]	840.005	3	2518	2518.03	-13.1	221	32.57	>sp|Omicron001|	18.6663
F.QT[+1095.397]LLALH.R	T[+1095]	945.941	2	1890.87	1890.87	2.6	221	26.95	>sp|Omicron001|	13.3701
F.QT[+365.132]LLAL.H	T[+365]	512.272	2	1023.54	1023.55	-8.6	221	9.4	>sp|Omicron001|	24.6875
L.LALHRSY.L		430.243	2	859.479	859.479	1	224	352.87	>sp|Omicron001|	12.8671
L.LALH.R		453.283	1	453.283	453.282	2.4	224	293.95	>sp|Omicron001|	10.7541
L.LALHR.S		305.195	2	609.382	609.383	-1.2	224	253.84	>sp|Omicron001|	9.4747
L.LAL.H		316.223	1	316.223	316.223	-1.6	224	77.75	>sp|Omicron001|	10.3131
L.[+42.011]LALHRS[+203.079]Y.L	.[42], S[+203]	552.79	2	1104.57	1104.57	3.5	224	55.37	>sp|Omicron001|	25.2578
L.[+42.011]LALHRS[+609.238]Y.L	.[42], S[+609]	755.875	2	1510.74	1510.73	10.2	224	54.56	>sp|Omicron001|	12.412
L.LALHRS[+609.238]YL.T	S[+609]	527.941	3	1581.81	1581.8	5.5	224	31.54	>sp|Omicron001|	11.0655
L.[+42.011]LALHRS[+406.159]Y.L	.[42], S[+406]	654.322	2	1307.64	1307.65	-8.3	224	16.36	>sp|Omicron001|	18.0653
L.LALHRS[+365.132]Y.L	S[+365]	612.807	2	1224.61	1224.61	-3.3	224	10.52	>sp|Omicron001|	27.7136
L.ALHRSY.L		373.7	2	746.394	746.394	-1.1	225	392.04	>sp|Omicron001|	6.6452
L.ALHRS.Y		583.332	1	583.332	583.331	2.5	225	84.03	>sp|Omicron001|	6.143
L.ALHRSYL.T		859.49	1	859.49	859.479	13.3	225	80.34	>sp|Omicron001|	27.8256
L.ALHRSYLT.P		480.759	2	960.511	960.526	-15.3	225	42.45	>sp|Omicron001|	6.4076
L.ALHRS[+771.291]Y.L	S[+771]	759.356	2	1517.71	1517.69	13.2	225	33.13	>sp|Omicron001|	9.7429
L.[+42.011]ALHRSYL.T	.[+42]	451.257	2	901.506	901.489	19.4	225	7.56	>sp|Omicron001|	16.4224
L.ALHRS[+568.212]Y.L	S[+568]	657.812	2	1314.62	1314.61	8.8	225	2.89	>sp|Omicron001|	6.0394
A.LHRSY.L		338.181	2	675.355	675.357	-2.9	226	203.28	>sp|Omicron001|	6.7057
A.[+42.011]LHRS[+673.243]Y.L	.[42], S[+673]	695.795	2	1390.58	1390.61	-19.9	226	85.4	>sp|Omicron001|	6.673
L.HRS[+609.238]Y.L	S[+609]	586.266	2	1171.53	1171.51	12.2	227	181.01	>sp|Omicron001|	8.7343
L.HRSY.L		562.277	1	562.277	562.273	6.9	227	105.09	>sp|Omicron001|	12.8848
L.HRS[+1021.360]Y.L	S[+1021]	792.305	2	1583.6	1583.63	-19.1	227	99.65	>sp|Omicron001|	16.4168
L.HRSYL.T		338.182	2	675.356	675.357	-2.2	227	89.61	>sp|Omicron001|	14.7307
L.[+42.011]HRSY.L	.[+42]	302.652	2	604.297	604.284	21.5	227	86.65	>sp|Omicron001|	9.909
L.HRSYLT.P		388.706	2	776.404	776.405	-1.3	227	51.9	>sp|Omicron001|	6.5293
L.HRS[+406.159]Y.L	S[+406]	968.427	1	968.427	968.432	-5.6	227	48	>sp|Omicron001|	16.1861
L.HRS[+1224.439]Y.L	S[+1224]	893.865	2	1786.72	1786.71	5.8	227	44.21	>sp|Omicron001|	28.4213
L.HRS.Y		399.21	1	399.21	399.21	0.3	227	43.53	>sp|Omicron001|	6.1939
L.HRS[+365.132]Y.L	S[+365]	927.417	1	927.417	927.405	12.3	227	29.79	>sp|Omicron001|	29.9281
L.[+42.011]HRS[+1063.407]Y.L	.[42], S[+1063]	834.35	2	1667.69	1667.69	1.1	227	19.84	>sp|Omicron001|	19.6187
L.HRS[+1241.454]YL.T	S[+1241]	958.905	2	1916.8	1916.81	-4.2	227	14.52	>sp|Omicron001|	25.9833
L.[+42.011]HRS[+892.317]Y.L	.[42], S[+892]	748.814	2	1496.62	1496.6	12.7	227	14.36	>sp|Omicron001|	15.4804
L.[+42.011]HRS[+876.322]Y.L	.[42], S[+876]	740.806	2	1480.6	1480.61	-1.6	227	12.85	>sp|Omicron001|	13.7037
L.[+42.011]HRS.Y	.[+42]	441.236	1	441.236	441.221	34.5	227	12.79	>sp|Omicron001|	9.9103
L.HRS[+2043.740]YL.T	S[+2044]	907.038	3	2719.1	2719.1	0.8	227	12.22	>sp|Omicron001|	29.2082
H.RSYLTPGDSSSGW.T		706.829	2	1412.65	1412.64	4.5	228	295.24	>sp|Omicron001|	31.5484
H.[+42.011]RSYL.T	.[+42]	580.301	1	580.301	580.309	-14.6	228	16.47	>sp|Omicron001|	26.6487
R.SYL.T		382.208	1	382.208	382.197	29.2	229	41.48	>sp|Omicron001|	30.9667
Y.LTPGDSSSGW.T		503.729	2	1006.45	1006.45	2.7	231	235.16	>sp|Omicron001|	27.6508
Y.LTPGDS.S		589.273	1	589.273	589.283	-16.4	231	67.1	>sp|Omicron001|	28.4293
Y.[+42.011]LT[+1850.693]PGDSSS.G	.[42], T[+1851]	886.035	3	2656.09	2656.05	14.9	231	1.77	>sp|Omicron001|	30.0099
L.TPGDSSSGWTAG.A		561.735	2	1122.46	1122.47	-5.8	232	62.27	>sp|Omicron001|	7.2552
L.TPGDS.S		476.2	1	476.2	476.199	3.7	232	53.95	>sp|Omicron001|	31.9063
L.TPGDS[+974.370].S	S[+974]	725.791	2	1450.57	1450.57	4	232	22.25	>sp|Omicron001|	13.6559
L.T[+755.296]PGDSSSG.W	T[+755]	731.797	2	1462.59	1462.58	4.1	232	18.25	>sp|Omicron001|	13.6036
L.[+42.011]TPGDSS[+1850.693].S	.[42], S[+1851]	614.738	4	2455.93	2455.93	-1.7	232	12.99	>sp|Omicron001|	8.638
P.[+42.011]GDS[+1850.693]SSGW.T	.[42], S[+1851]	1294.48	2	2587.95	2587.97	-8.1	234	16.27	>sp|Omicron001|	23.0008
D.SSSGW.T		523.217	1	523.217	523.215	3.7	236	62.9	>sp|Omicron001|	28.0104
D.[+42.011]S[+568.212]SSGW.T	.[42], S[+568]	567.213	2	1133.42	1133.44	-16.5	236	43.21	>sp|Omicron001|	7.2566
S.[+42.011]S[+917.349]SGW.T	.[42], S[+917]	1395.54	1	1395.54	1395.54	-2.2	237	68.64	>sp|Omicron001|	22.3162
W.T[+365.132]AGAAAYYVG.Y	T[+365]	654.807	2	1308.61	1308.58	17.3	241	123.26	>sp|Omicron001|	7.0869
W.T[+365.132]AGAAAY.Y	T[+365]	989.44	1	989.44	989.431	8.8	241	62.68	>sp|Omicron001|	32.8647
W.[+42.011]TAGAAAYYVGYL.Q	.[+42]	631.303	2	1261.6	1261.61	-8.4	241	15.67	>sp|Omicron001|	15.1496
W.[+42.011]T[+365.132]AGAAAY.Y	.[42], T[+365]	1031.43	1	1031.43	1031.44	-15.4	241	14.87	>sp|Omicron001|	25.6672
T.[+42.011]AGAAAY.Y	.[+42]	565.264	1	565.264	565.262	4.9	242	28.93	>sp|Omicron001|	32.4443
A.GAAAYY.V		615.284	1	615.284	615.277	11.3	243	132.52	>sp|Omicron001|	13.6638
A.GAAAY.Y		452.23	1	452.23	452.214	34.9	243	24.77	>sp|Omicron001|	7.8193
G.[+42.011]AAAYYVGY.L	.[+42]	460.217	2	919.426	919.42	7.4	244	3.38	>sp|Omicron001|	6.3014
Y.YVGY.L		501.238	1	501.238	501.234	6.4	248	173.89	>sp|Omicron001|	17.7633
Y.VGY.L		338.182	1	338.182	338.171	31	249	83.37	>sp|Omicron001|	11.1385
Y.VGYL.Q		451.242	1	451.242	451.255	-29.2	249	53	>sp|Omicron001|	10.0648
Y.[+42.011]VGYLQPRTF.L	.[+42]	561.794	2	1122.58	1122.59	-11.8	249	49.97	>sp|Omicron001|	19.3351
Y.VGYLQPRTFL.L		597.329	2	1193.65	1193.67	-14.6	249	8.43	>sp|Omicron001|	47.401
Y.[+42.011]VGY.L	.[+42]	380.182	1	380.182	380.182	0	249	1.11	>sp|Omicron001|	19.0181
V.[+42.011]GYLQPRTF.L	.[+42]	512.269	2	1023.53	1023.53	4.9	250	143.26	>sp|Omicron001|	13.5351
Y.LQPRTF.L		381.219	2	761.431	761.431	0.7	252	278.09	>sp|Omicron001|	16.6752
Y.LQPRT.F		307.684	2	614.361	614.362	-2.4	252	239.28	>sp|Omicron001|	6.8138
Y.LQPRTFL.L		437.762	2	874.516	874.514	1.4	252	173.98	>sp|Omicron001|	30.455
Y.[+42.011]LQPRT[+673.243]FLL.K	.[42], T[+673]	851.932	2	1702.86	1702.85	2.5	252	10.14	>sp|Omicron001|	25.7328
Y.LQPRT[+1825.661]F.L	T[+1826]	1294.04	2	2587.08	2587.09	-3.8	252	7.19	>sp|Omicron001|	17.7442
Y.[+42.011]LQPRTF.L	.[+42]	402.217	2	803.427	803.441	-17	252	1.43	>sp|Omicron001|	15.3252
L.QPRTF.L		648.347	1	648.347	648.346	1.6	253	161.95	>sp|Omicron001|	17.0706
L.[+42.011]QPRT.F	.[+42]	543.279	1	543.279	543.288	-16.8	253	115.69	>sp|Omicron001|	17.3022
L.[+42.011]QPRT[+673.243]F.L	.[42], T[+673]	682.308	2	1363.61	1363.6	7.3	253	88.11	>sp|Omicron001|	16.2019
L.QPRT[+714.269]FL.L	T[+714]	738.359	2	1475.71	1475.7	7.7	253	17.02	>sp|Omicron001|	15.4057
L.QPRT[+771.291]F.L	T[+771]	710.328	2	1419.65	1419.64	8.1	253	3.66	>sp|Omicron001|	15.1813
Q.PRTFLLKY.N		519.304	2	1037.6	1037.61	-12.4	254	24.55	>sp|Omicron001|	18.4062
Q.[+42.011]PRT[+203.079]FL.L	.[42], T[+203]	878.462	1	878.462	878.462	0.6	254	1.2	>sp|Omicron001|	23.3661
P.RTFLLKY.N		470.79	2	940.572	940.562	11.6	255	51.49	>sp|Omicron001|	10.3172
R.TFL.L		380.218	1	380.218	380.218	0	256	121.26	>sp|Omicron001|	28.2006
R.[+42.011]T[+1460.529]FL.L	.[42], T[+1461]	941.885	2	1882.76	1882.76	3.4	256	66.88	>sp|Omicron001|	16.153
F.LLK.Y		373.281	1	373.281	373.281	0.7	258	173.62	>sp|Omicron001|	16.7001
L.[+42.011]LKYNE.N	.[+42]	708.363	1	708.363	708.356	9.5	259	43.7	>sp|Omicron001|	43.959
L.KYNENGTITDAV.D		662.812	2	1324.62	1324.64	-16.5	260	8.51	>sp|Omicron001|	25.2448
L.KYNENGTITDA.V		613.29	2	1225.57	1225.57	2.1	260	6.38	>sp|Omicron001|	9.8163
Y.NENGTIT.D		748.349	1	748.349	748.347	2.4	262	31.77	>sp|Omicron001|	11.293
Y.NEN[+349.137]GTIT.D	N[+349]	1097.49	1	1097.49	1097.48	1.6	262	9.5	>sp|Omicron001|	29.7244
I.[+42.011]T[+1533.570]DAVDC[+57.021]AL.D	.[42], C[+57], T[+1534]	813.993	3	2439.97	2439.96	3.1	268	17.65	>sp|Omicron001|	8.7834
D.C[+57.021]ALDPLSETKC[+57.021]TL.K	C[+57]*2	754.359	2	1507.71	1507.71	-1.4	273	75.15	>sp|Omicron001|	36.4955
D.PLSETKC[+57.021]TL.K	C[+57]	524.773	2	1048.54	1048.53	4.3	277	422.44	>sp|Omicron001|	18.0365
L.SETKC[+57.021]TL.K	C[+57]	419.703	2	838.398	838.398	0.5	279	339.09	>sp|Omicron001|	9.5751
L.[+42.011]SETKC[+57.021]TL.K	.[42], C[+57]	440.706	2	880.405	880.408	-3.2	279	28.42	>sp|Omicron001|	23.9845
L.S[+2263.835]E.T	S[+2264]	1249.97	2	2498.94	2498.93	3.2	279	5.82	>sp|Omicron001|	12.3209
E.TKC[+57.021]T[+1590.592]L.K	C[+57], T[+1591]	738.301	3	2212.89	2212.91	-12.1	281	53.44	>sp|Omicron001|	8.1056
E.TKC[+57.021]TLKSF.T	C[+57]	492.762	2	984.516	984.518	-2.2	281	42.98	>sp|Omicron001|	34.0442
T.KC[+57.021]TLKSF.T	C[+57]	883.467	1	883.467	883.471	-4.4	282	16.47	>sp|Omicron001|	29.598
C.T[+511.190]LKSF.T	T[+511]	553.771	2	1106.53	1106.54	-0.3	284	112.98	>sp|Omicron001|	6.1262
L.KSF.T		381.213	1	381.213	381.213	0.3	286	243.39	>sp|Omicron001|	11.7283
L.[+42.011]KSFTVEKGIY.Q	.[+42]	607.321	2	1213.63	1213.65	-9.7	286	118.21	>sp|Omicron001|	13.5123
L.KS[+1460.529]F.T	S[+1461]	921.376	2	1841.74	1841.74	1.4	286	79.79	>sp|Omicron001|	16.2891
L.KSFTVE.K		710.383	1	710.383	710.372	15.8	286	78.28	>sp|Omicron001|	8.8618
L.KS[+1444.534]F.T	S[+1445]	913.379	2	1825.75	1825.75	1.9	286	72.81	>sp|Omicron001|	29.47
L.KS[+609.238].F	S[+609]	843.388	1	843.388	843.383	6.1	286	66.28	>sp|Omicron001|	16.1145
L.KS[+2263.835]F.T	S[+2264]	1323.04	2	2645.07	2645.05	9.2	286	46.65	>sp|Omicron001|	17.0917
L.KS[+511.190].F	S[+511]	745.349	1	745.349	745.335	18.7	286	45.06	>sp|Omicron001|	10.6849
L.KS[+1825.661]F.T	S[+1826]	1103.94	2	2206.88	2206.87	2.2	286	44.4	>sp|Omicron001|	15.4619
L.KS[+511.190]F.T	S[+511]	892.392	1	892.392	892.403	-12.6	286	43	>sp|Omicron001|	13.6515
L.KS[+892.317]FT.V	S[+892]	687.796	2	1374.59	1374.58	5.3	286	16.46	>sp|Omicron001|	16.2779
L.KS[+1866.688]F.T	S[+1867]	1124.46	2	2247.91	2247.9	3.9	286	14.21	>sp|Omicron001|	15.5058
L.[+42.011]KS[+802.286]F.T	.[42], S[+802]	1225.52	1	1225.52	1225.51	8.8	286	14.19	>sp|Omicron001|	15.5219
L.KSFTVEKGIYQ.T		650.355	2	1299.7	1299.69	6.5	286	12.29	>sp|Omicron001|	23.9073
L.KS[+2158.803]F.T	S[+2159]	1270.52	2	2540.03	2540.02	7	286	4.52	>sp|Omicron001|	41.7946
L.[+42.011]KSFT[+771.291]VEKGIY.Q	.[42], T[+771]	992.978	2	1984.95	1984.94	5.8	286	2.64	>sp|Omicron001|	14.2748
S.[+42.011]FTVEKGIY.Q	.[+42]	499.754	2	998.5	998.519	-19.1	288	14.14	>sp|Omicron001|	22.2606
S.FTVEKGIY.Q		478.76	2	956.514	956.509	5.2	288	3.03	>sp|Omicron001|	30.6109
F.TVEKGIYQ.T		469.254	2	937.5	937.499	1.7	289	401.97	>sp|Omicron001|	13.1467
F.TVEKGIY.Q		405.224	2	809.442	809.44	1.7	289	184.35	>sp|Omicron001|	14.5328
F.TVEKGIYQTSNF.R		693.85	2	1386.69	1386.69	1.8	289	122.55	>sp|Omicron001|	26.6446
F.T[+1079.402]VEKGIY.Q	T[+1079]	944.928	2	1888.85	1888.84	3.1	289	73.91	>sp|Omicron001|	26.3373
F.[+42.011]T[+406.159]VEKGIY.Q	.[42], T[+406]	1257.62	1	1257.62	1257.61	5.3	289	52.72	>sp|Omicron001|	11.0869
F.T[+771.291]VEKGIY.Q	T[+771]	790.87	2	1580.73	1580.73	1.4	289	40.12	>sp|Omicron001|	25.4538
F.[+42.011]T[+1501.555]VEKGIY.Q	.[42], T[+1502]	1177	2	2353	2353.01	-3.3	289	38.98	>sp|Omicron001|	10.9691
F.TVEKGI.Y		323.698	2	646.388	646.377	17.3	289	37.21	>sp|Omicron001|	14.649
F.[+42.011]T[+609.238]VEKGIY.Q	.[42], T[+609]	730.85	2	1460.69	1460.69	2.7	289	17.09	>sp|Omicron001|	7.5243
F.[+42.011]T[+1038.375]VEKGIY.Q	.[42], T[+1038]	945.421	2	1889.83	1889.83	4.7	289	2.97	>sp|Omicron001|	7.63
F.T[+1079.402]VEKGIYQT.S	T[+1079]	1059.47	2	2117.94	2117.95	-4	289	1.28	>sp|Omicron001|	14.5818
F.TVEKGIYQT.S		519.785	2	1038.56	1038.55	15.7	289	0.76	>sp|Omicron001|	9.8273
V.EKGIY.Q		609.326	1	609.326	609.324	2	291	184.21	>sp|Omicron001|	14.6691
V.EKGIYQTSNF.R		396.196	3	1186.57	1186.57	-0.3	291	5.65	>sp|Omicron001|	17.3829
E.KGIYQTSNF.R		529.269	2	1057.53	1057.53	-0.7	292	12.17	>sp|Omicron001|	30.1264
K.[+42.011]GIY.Q	.[+42]	394.209	1	394.209	394.197	28.6	293	33.72	>sp|Omicron001|	24.3723
G.IYQTSNF.R		436.713	2	872.419	872.415	5.4	294	10.86	>sp|Omicron001|	22.557
G.[+42.011]IYQTSNF.R	.[+42]	457.723	2	914.438	914.425	13.9	294	2.06	>sp|Omicron001|	29.6547
Y.QTSNF.R		596.269	1	596.269	596.268	2.8	296	273.62	>sp|Omicron001|	11.2
Y.[+42.011]QTSNF.R	.[+42]	638.292	1	638.292	638.278	21.8	296	51.61	>sp|Omicron001|	35.2038
Y.QTS[+568.212].N	S[+568]	903.363	1	903.363	903.368	-5.4	296	31.06	>sp|Omicron001|	23.567
Y.[+42.011]QT[+1136.423]SNF.R	.[42], T[+1136]	887.852	2	1774.7	1774.7	-2.9	296	27.24	>sp|Omicron001|	31.0512
Y.[+42.011]QT[+203.079]SNF.R	.[42], T[+203]	841.359	1	841.359	841.357	1.8	296	23.77	>sp|Omicron001|	26.7516
Y.[+42.011]QT[+365.132]S.N	.[42], T[+365]	742.312	1	742.312	742.299	17.8	296	14.16	>sp|Omicron001|	25.6551
Y.[+42.011]QTSNFR.V	.[+42]	397.689	2	794.371	794.379	-10.6	296	8.28	>sp|Omicron001|	30.7769
Q.[+42.011]TSNF.R	.[+42]	510.205	1	510.205	510.219	-27.5	297	37.92	>sp|Omicron001|	20.5255
T.[+42.011]S[+859.307]NF.R	.[42], S[+859]	1268.49	1	1268.49	1268.48	8.9	298	21.47	>sp|Omicron001|	12.5276
F.RVQPTESIVR.F		592.841	2	1184.68	1184.67	0.9	301	569.93	>sp|Omicron001|	13.5608
F.RVQPTESIV.R		514.793	2	1028.58	1028.57	5.5	301	460.76	>sp|Omicron001|	20.1459
F.RVQPTES.I		408.714	2	816.421	816.421	-0.4	301	399.02	>sp|Omicron001|	6.3084
F.RVQPTE.S		365.198	2	729.388	729.389	-1	301	255.08	>sp|Omicron001|	6.4848
F.RVQP.T		499.301	1	499.301	499.299	4.8	301	51.6	>sp|Omicron001|	13.7953
R.VQPT[+1387.512]ESIVRF.P	T[+1388]	855.055	3	2563.15	2563.15	-1.8	302	3.92	>sp|Omicron001|	18.3708
P.TESIVRF.P		426.235	2	851.462	851.462	0.1	305	142.79	>sp|Omicron001|	6.7451
P.TES[+568.212]IVRF.P	S[+568]	710.328	2	1419.65	1419.67	-17	305	38.67	>sp|Omicron001|	16.0069
E.S[+203.079]IVRF.P	S[+203]	824.449	1	824.449	824.451	-2.5	307	55.7	>sp|Omicron001|	7.2971
E.SIVRF.P		621.366	1	621.366	621.372	-9	307	42.93	>sp|Omicron001|	22.0276
E.[+42.011]S[+203.079]IVRF.P	.[42], S[+203]	866.46	1	866.46	866.462	-1.8	307	25.38	>sp|Omicron001|	26.1187
E.S[+673.243]IVRFPNITNL.C	S[+673]	973.995	2	1946.98	1946.97	6.9	307	14.73	>sp|Omicron001|	22.3413
F.PN[+1589.571]ITNL.C	N[+1590]	1130.96	2	2260.91	2260.94	-16.3	312	51.54	>sp|Omicron001|	18.0739
F.[+42.011]PNIT[+2189.798]NL.C	.[42], T[+2190]	968.383	3	2903.13	2903.18	-16	312	41.34	>sp|Omicron001|	28.9843
F.PNI.T		343.197	1	343.197	343.198	-1.9	312	39.02	>sp|Omicron001|	13.4257
F.PN[+1897.682]ITNL.C	N[+1898]	1285.02	2	2569.03	2569.05	-8	312	25.69	>sp|Omicron001|	21.3112
F.[+42.011]PNIT[+1825.661]NL.C	.[42], T[+1826]	847.028	3	2539.07	2539.04	9.6	312	22.75	>sp|Omicron001|	11.5917
F.PN[+2475.926].I	N[+2476]	902.7	3	2706.09	2706.04	17.2	312	17.64	>sp|Omicron001|	36.5924
F.[+42.011]PN[+203.079]ITN.L	.[42], N[+203]	803.389	1	803.389	803.378	13.5	312	13.26	>sp|Omicron001|	16.0457
F.PN[+1907.714]ITNL.C	N[+1908]	1290.05	2	2579.09	2579.09	1.1	312	12.51	>sp|Omicron001|	12.1692
F.[+42.011]PN[+1914.697]ITNL.C	.[42], N[+1915]	1314.53	2	2628.04	2628.08	-13.8	312	11.54	>sp|Omicron001|	42.2182
F.[+42.011]PN[+2237.783]ITNL.C	.[42], N[+2238]	1476.08	2	2951.16	2951.17	-1.1	312	3.54	>sp|Omicron001|	29.3285
F.PN[+2361.883]I.T	N[+2362]	1353.04	2	2705.08	2705.08	-0.4	312	3.37	>sp|Omicron001|	13.2656
P.[+42.011]N[+203.079]ITNL.C	.[42], N[+203]	819.414	1	819.414	819.409	5.2	313	111.68	>sp|Omicron001|	10.0051
P.N[+203.079]ITNL.C	N[+203]	777.39	1	777.39	777.399	-11.5	313	66.11	>sp|Omicron001|	16.1017
P.[+42.011]NITNLC[+57.021]PF.D	.[42], C[+57]	510.742	2	1020.48	1020.48	-4.3	313	17.96	>sp|Omicron001|	21.6053
P.[+42.011]NIT[+203.079]NL.C	.[42], T[+203]	819.41	1	819.41	819.409	1	313	9.4	>sp|Omicron001|	5.5852
N.ITNLC[+57.021]PF.D	C[+57]	432.726	2	864.445	864.428	19.6	314	133.11	>sp|Omicron001|	7.0083
T.NLC[+57.021]PF.D	C[+57]	650.296	1	650.296	650.297	-1.3	316	194.93	>sp|Omicron001|	33.1899
T.NLC[+57.021]PFDEVF.N	C[+57]	570.759	2	1140.51	1140.5	6.1	316	43.12	>sp|Omicron001|	52.1595
L.C[+57.021]PFDEVF.N	C[+57]	457.192	2	913.376	913.376	-0.1	318	346.13	>sp|Omicron001|	44.1763
C.PFDEVF.N		753.345	1	753.345	753.345	-0.3	319	189.19	>sp|Omicron001|	40.9375
F.DEVFN[+349.137]ATRF.A	N[+349]	724.332	2	1447.66	1447.66	-1.6	321	139.35	>sp|Omicron001|	31.8035
F.DEVFN[+1241.454]ATRF.A	N[+1241]	1170.49	2	2339.97	2339.98	-0.4	321	133.68	>sp|Omicron001|	30.4927
F.DEVFN[+1444.534]ATRF.A	N[+1445]	1272.03	2	2543.06	2543.06	0	321	102	>sp|Omicron001|	30.1594
F.DEVFN[+1809.666]ATRF.A	N[+1810]	1454.6	2	2908.19	2908.19	1.7	321	58.42	>sp|Omicron001|	30.205
F.DEVFN[+1403.507]ATRF.A	N[+1404]	1251.52	2	2502.03	2502.03	1	321	56.43	>sp|Omicron001|	30.3179
F.DEVFN[+1606.587]ATRF.A	N[+1607]	1353.06	2	2705.11	2705.11	2	321	47.16	>sp|Omicron001|	29.8964
F.DEVFN[+1768.640]ATRF.A	N[+1769]	956.393	3	2867.16	2867.16	1.1	321	28.08	>sp|Omicron001|	29.9856
F.DEVFN[+1565.560]ATRF.A	N[+1566]	1332.55	2	2664.1	2664.08	5.3	321	9.26	>sp|Omicron001|	29.953
F.DEVFN[+1216.423]ATRF.A	N[+1216]	1157.98	2	2314.95	2314.94	1.1	321	0.1	>sp|Omicron001|	31.1823
E.[+42.011]VFNATRF.A	.[+42]	448.742	2	896.476	896.462	15.4	323	66.02	>sp|Omicron001|	13.0896
E.VFNATRF.A		427.727	2	854.447	854.452	-5.5	323	5.54	>sp|Omicron001|	8.112
F.N[+1565.560]ATRF.A	N[+1566]	1087.44	2	2173.88	2173.88	2.2	325	211.55	>sp|Omicron001|	8.5308
F.NATRFASVY.A		514.762	2	1028.52	1028.52	0.8	325	206.07	>sp|Omicron001|	10.1644
F.N[+1606.587]ATRF.A	N[+1607]	1107.96	2	2214.91	2214.9	2.1	325	204.97	>sp|Omicron001|	8.5641
F.N[+1809.666]ATRF.A	N[+1810]	1209.5	2	2417.98	2417.98	0.8	325	203.68	>sp|Omicron001|	8.5972
F.N[+1216.423]ATRF.A	N[+1216]	912.872	2	1824.74	1824.74	-0.2	325	199.47	>sp|Omicron001|	6.6192
F.N[+1581.555]ATRF.A	N[+1582]	730.626	3	2189.86	2189.87	-2.6	325	188.76	>sp|Omicron001|	8.1287
F.N[+1622.582]ATRF.A	N[+1623]	744.302	3	2230.89	2230.9	-2.6	325	173.84	>sp|Omicron001|	8.1551
F.NAT[+1241.454]RF.A	T[+1241]	925.389	2	1849.77	1849.77	1.1	325	167.94	>sp|Omicron001|	8.7571
F.N[+1403.507]ATRF.A	N[+1404]	1006.42	2	2011.83	2011.82	1.9	325	156.54	>sp|Omicron001|	8.6286
F.NAT[+1095.397]RF.A	T[+1095]	852.357	2	1703.71	1703.71	-2.7	325	156.08	>sp|Omicron001|	8.5115
F.N[+1752.645]ATRF.A	N[+1753]	787.656	3	2360.95	2360.96	-2.6	325	155.29	>sp|Omicron001|	8.1395
F.NAT[+876.322]RF.A	T[+876]	742.822	2	1484.64	1484.64	-0.3	325	153.07	>sp|Omicron001|	8.7069
F.N[+1378.476]ATRF.A	N[+1378]	993.9	2	1986.79	1986.79	1.2	325	152.66	>sp|Omicron001|	7.9283
F.NAT[+1590.592]RF.A	T[+1591]	733.64	3	2198.91	2198.91	-0.5	325	142.6	>sp|Omicron001|	8.2873
F.NAT[+1079.402]RF.A	T[+1079]	844.361	2	1687.71	1687.72	-1.5	325	139.65	>sp|Omicron001|	8.6366
F.N[+1054.370]ATRF.A	N[+1054]	831.844	2	1662.68	1662.69	-3.1	325	135.04	>sp|Omicron001|	8.1622
F.N[+1647.613]ATRF.A	N[+1648]	1128.47	2	2255.94	2255.93	3	325	134.9	>sp|Omicron001|	8.7235
F.N[+1768.640]ATRF.A	N[+1769]	792.989	3	2376.95	2376.95	-0.5	325	131.76	>sp|Omicron001|	8.8403
F.N[+2059.735]ATRF.A	N[+2060]	1334.53	2	2668.05	2668.05	0.2	325	130.99	>sp|Omicron001|	9.7308
F.N[+1914.697]ATRF.A	N[+1915]	841.674	3	2523.01	2523.01	-1.4	325	130.05	>sp|Omicron001|	7.9525
F.N[+1702.581]ATRF.A	N[+1703]	1155.95	2	2310.9	2310.9	1.8	325	129.78	>sp|Omicron001|	7.5523
F.NAT[+1444.534]RF.A	T[+1445]	1026.93	2	2052.85	2052.85	2.5	325	127.99	>sp|Omicron001|	6.8277
F.N[+1955.724]ATRF.A	N[+1956]	1282.52	2	2564.04	2564.04	0	325	126.45	>sp|Omicron001|	8.0878
F.N[+1200.428]ATRF.A	N[+1200]	904.874	2	1808.74	1808.74	-1.5	325	124.89	>sp|Omicron001|	8.1579
F.N[+1850.693]ATRF.A	N[+1851]	1230.01	2	2459.01	2459.01	2.1	325	119.98	>sp|Omicron001|	8.76
F.NAT[+1038.375]RF.A	T[+1038]	823.848	2	1646.69	1646.69	-0.4	325	119.03	>sp|Omicron001|	8.8767
F.N[+1540.529]ATRF.A	N[+1541]	1074.92	2	2148.84	2148.84	-2.8	325	107.06	>sp|Omicron001|	7.6329
F.N[+1663.608]ATRF.A	N[+1664]	1136.47	2	2271.93	2271.92	2.1	325	106.63	>sp|Omicron001|	9.0207
F.N[+1257.449]ATRF.A	N[+1257]	933.385	2	1865.76	1865.76	-1.5	325	104.31	>sp|Omicron001|	8.3141
F.NAT[+1938.709]RF.A	T[+1939]	1274.02	2	2547.03	2547.02	2	325	103.38	>sp|Omicron001|	21.3653
F.N[+2100.761]ATRF.A	N[+2101]	903.698	3	2709.08	2709.08	1.4	325	102.52	>sp|Omicron001|	9.8191
F.N[+1694.603]ATRF.A	N[+1695]	1151.96	2	2302.92	2302.92	1.3	325	98.74	>sp|Omicron001|	10.1787
F.N[+1727.613]ATRF.A	N[+1728]	1168.47	2	2335.94	2335.93	3.6	325	94.21	>sp|Omicron001|	8.2995
F.N[+1897.682]ATRF.A	N[+1898]	1253.5	2	2506	2506	1.7	325	92.68	>sp|Omicron001|	10.0967
F.N[+1419.502]ATRF.A	N[+1420]	1014.41	2	2027.82	2027.82	1.6	325	91.69	>sp|Omicron001|	8.205
F.N[+1362.481]ATRF.A	N[+1362]	985.902	2	1970.8	1970.8	0.6	325	76.05	>sp|Omicron001|	8.2173
F.N[+1864.634]ATRF.A	N[+1865]	1236.98	2	2472.95	2472.95	2.2	325	74.5	>sp|Omicron001|	7.5452
F.N[+1971.719]ATRF.A	N[+1972]	860.683	3	2580.03	2580.03	0.1	325	67.86	>sp|Omicron001|	7.0262
F.NAT[+1850.693]RF.A	T[+1851]	820.341	3	2459.01	2459.01	0.6	325	67.83	>sp|Omicron001|	8.3814
F.[+42.011]NAT[+917.349]RF.A	.[42], T[+917]	784.334	2	1567.66	1567.67	-8.4	325	66.31	>sp|Omicron001|	19.7367
F.NAT[+1460.529]RF.A	T[+1461]	1034.93	2	2068.85	2068.84	0.8	325	65.67	>sp|Omicron001|	8.3567
F.NAT[+365.132]RFAS.V	T[+365]	1131.51	1	1131.51	1131.52	-5.9	325	65.47	>sp|Omicron001|	23.1161
F.N[+1784.634]ATRF.A	N[+1785]	1196.98	2	2392.95	2392.95	0	325	61.39	>sp|Omicron001|	8.2546
F.N[+2012.745]ATRF.A	N[+2013]	1311.04	2	2621.07	2621.06	3.3	325	57.75	>sp|Omicron001|	8.3412
F.NAT[+1387.512]RF.A	T[+1388]	998.42	2	1995.83	1995.83	3	325	55.19	>sp|Omicron001|	8.8107
F.N[+2060.755]ATRF.A	N[+2061]	1335.04	2	2669.07	2669.07	1.6	325	48.19	>sp|Omicron001|	41.2679
F.N[+2053.772]A.T	N[+2054]	753.292	3	2257.86	2257.87	-4.4	325	46.85	>sp|Omicron001|	8.5878
F.N[+2133.772]ATRF.A	N[+2134]	914.7	3	2742.08	2742.09	-1	325	46.64	>sp|Omicron001|	8.51
F.N[+2174.798]ATRF.A	N[+2175]	928.376	3	2783.11	2783.11	-0.2	325	43.47	>sp|Omicron001|	8.5808
F.NAT[+203.079]RF.A	T[+203]	811.397	1	811.397	811.394	2.6	325	40.59	>sp|Omicron001|	28.1842
F.[+42.011]NATRFASVY.A	.[+42]	535.764	2	1070.52	1070.53	-5.6	325	38.13	>sp|Omicron001|	24.1776
F.N[+2336.851]ATRF.A	N[+2337]	982.393	3	2945.16	2945.17	-0.7	325	35.15	>sp|Omicron001|	8.0232
F.N[+1549.565]ATRF.A	N[+1550]	1079.45	2	2157.89	2157.88	4.3	325	33.76	>sp|Omicron001|	7.858
F.N[+2142.808]ATRF.A	N[+2143]	1376.07	2	2751.12	2751.12	0.1	325	31.82	>sp|Omicron001|	7.8624
F.NAT[+1825.661]RF.A	T[+1826]	811.998	3	2433.98	2433.98	1.9	325	31.07	>sp|Omicron001|	8.8959
F.N[+2053.772]ATRF.A	N[+2054]	888.037	3	2662.1	2662.09	3.4	325	27.85	>sp|Omicron001|	8.4237
F.[+42.011]NATRF.A	.[+42]	650.315	1	650.315	650.326	-17	325	26.68	>sp|Omicron001|	9.6376
F.N[+1996.750]ATRF.A	N[+1997]	1303.03	2	2605.06	2605.07	-1.8	325	26.55	>sp|Omicron001|	8.1885
F.NAT[+1866.688].R	T[+1867]	1086.42	2	2171.83	2171.83	0.8	325	24.15	>sp|Omicron001|	13.7804
F.[+42.011]NATRFA.S	.[+42]	361.185	2	721.362	721.363	-1.3	325	24.06	>sp|Omicron001|	9.717
F.N[+1946.687]ATRF.A	N[+1947]	1278.01	2	2555.01	2555	5	325	19.17	>sp|Omicron001|	39.3497
F.N[+2237.783]ATR.F	N[+2238]	1350.02	2	2699.04	2699.03	3.4	325	16.08	>sp|Omicron001|	19.7616
F.NATRFASVYAW.N		643.328	2	1285.65	1285.63	12.8	325	15.58	>sp|Omicron001|	17.2895
F.N[+2222.808]A.T	N[+2223]	1213.95	2	2426.9	2426.91	-3	325	15.57	>sp|Omicron001|	23.238
F.N[+1704.635]ATRF.A	N[+1705]	1156.99	2	2312.97	2312.95	7.1	325	13.63	>sp|Omicron001|	8.7098
F.[+42.011]N[+1955.724]ATRF.A	.[42], N[+1956]	1303.54	2	2606.08	2606.05	11	325	12.57	>sp|Omicron001|	17.6667
F.NAT[+1501.555]RF.A	T[+1502]	1055.44	2	2109.88	2109.87	2.3	325	11.97	>sp|Omicron001|	8.604
F.N[+2320.856]ATRF.A	N[+2321]	977.062	3	2929.17	2929.17	0.1	325	4.89	>sp|Omicron001|	7.6848
F.[+42.011]N[+1996.750]ATRF.A	.[42], N[+1997]	1324.04	2	2647.07	2647.08	-0.5	325	2.68	>sp|Omicron001|	12.1386
F.N[+2076.750]ATRF.A	N[+2077]	895.693	3	2685.07	2685.07	-0.1	325	1.39	>sp|Omicron001|	17.3936
F.[+42.011]N[+203.079]AT.R	.[42], N[+203]	550.221	1	550.221	550.236	-26.9	325	0.33	>sp|Omicron001|	13.7926
A.TRFASVY.A		422.229	2	843.451	843.436	17.8	327	25.87	>sp|Omicron001|	11.0081
F.ASVY.A		439.219	1	439.219	439.219	1.7	330	292.61	>sp|Omicron001|	11.649
F.[+42.011]AS[+802.286]VY.A	.[42], S[+802]	1283.53	1	1283.53	1283.51	9.7	330	78.93	>sp|Omicron001|	21.2926
F.AS[+1387.512]VY.A	S[+1388]	913.866	2	1826.73	1826.73	-3.2	330	58.42	>sp|Omicron001|	25.323
F.[+42.011]ASVYAW.N	.[+42]	738.345	1	738.345	738.346	-0.6	330	24.44	>sp|Omicron001|	33.244
F.AS[+1444.534]VY.A	S[+1445]	942.382	2	1883.76	1883.75	2	330	5.11	>sp|Omicron001|	14.1124
F.[+42.011]AS[+1850.693]VY.A	.[42], S[+1851]	1166.46	2	2331.92	2331.92	-2.8	330	0.88	>sp|Omicron001|	41.0088
F.AS[+1866.688]VY.A	S[+1867]	1153.45	2	2305.89	2305.91	-8.1	330	0.67	>sp|Omicron001|	19.8901
Y.AWNRKRISNC[+57.021]VADY.S	C[+57]	584.961	3	1752.87	1752.86	4.4	334	52.77	>sp|Omicron001|	22.9059
W.NRKRISNC[+57.021]VADY.S	C[+57]	748.375	2	1495.74	1495.74	-0.5	336	276.74	>sp|Omicron001|	12.4448
W.NRKRI.S		343.731	2	686.454	686.442	17.9	336	28.94	>sp|Omicron001|	7.6144
W.[+42.011]NRKRISNC[+57.021]VADY.S	.[42], C[+57]	769.372	2	1537.74	1537.75	-11.5	336	16.37	>sp|Omicron001|	26.0638
N.RKRISNC[+57.021]VADY.S	C[+57]	461.239	3	1381.7	1381.7	2.1	337	136.92	>sp|Omicron001|	11.9893
R.KRISNC[+57.021]VADY.S	C[+57]	613.305	2	1225.6	1225.6	2.6	338	417.23	>sp|Omicron001|	14.2345
K.RISNC[+57.021]VADY.S	C[+57]	549.259	2	1097.51	1097.5	4.8	339	395.64	>sp|Omicron001|	19.9038
R.ISNC[+57.021]VADY.S	C[+57]	941.407	1	941.407	941.403	4.4	340	267.35	>sp|Omicron001|	23.6705
R.ISNC[+57.021]VADYSVL.Y	C[+57]	620.8	2	1240.59	1240.59	3.8	340	7.7	>sp|Omicron001|	16.0297
I.S[+755.296]NC[+57.021]VADY.S	C[+57], S[+755]	528.541	3	1583.61	1583.62	-3.6	341	21.64	>sp|Omicron001|	16.0643
C.[+42.011]VADYSVL.Y	.[+42]	808.416	1	808.416	808.409	8.8	344	6.6	>sp|Omicron001|	24.7974
Y.SVLY.N		481.267	1	481.267	481.266	2	348	231.88	>sp|Omicron001|	23.1667
Y.SVL.Y		318.202	1	318.202	318.202	-0.6	348	162.96	>sp|Omicron001|	14.1243
Y.S[+802.286]VLY.N	S[+802]	1283.53	1	1283.53	1283.55	-18.3	348	85.84	>sp|Omicron001|	21.3112
Y.[+42.011]S[+1677.587]VLYNL.A	.[42], S[+1678]	1214.5	2	2428	2427.99	3.2	348	81.03	>sp|Omicron001|	25.6271
Y.[+42.011]S[+365.132]VL.Y	.[42], S[+365]	725.343	1	725.343	725.345	-3.3	348	67.43	>sp|Omicron001|	8.0463
Y.[+42.011]S[+860.327]VL.Y	.[42], S[+860]	1220.54	1	1220.54	1220.54	1.5	348	61.86	>sp|Omicron001|	25.4986
Y.[+42.011]S[+1516.555]VL.Y	.[42], S[+1517]	938.895	2	1876.78	1876.77	8.2	348	50.47	>sp|Omicron001|	16.1173
Y.S[+1969.703]VLYNL.A	S[+1970]	1339.54	2	2678.06	2678.1	-11.6	348	47.35	>sp|Omicron001|	28.3965
Y.[+42.011]SVLYN.L	.[+42]	637.314	1	637.314	637.319	-8	348	38.18	>sp|Omicron001|	13.7407
Y.S[+892.317]VL.Y	S[+892]	1210.5	1	1210.5	1210.52	-17.2	348	33.88	>sp|Omicron001|	29.7562
Y.S[+1850.693]VL.Y	S[+1851]	1084.96	2	2168.91	2168.89	6.3	348	32.95	>sp|Omicron001|	16.2203
Y.[+42.011]S[+2158.803]VL.Y	.[42], S[+2159]	1260.01	2	2519	2519.02	-5.3	348	32.32	>sp|Omicron001|	53.6959
Y.S[+1866.688]VL.Y	S[+1867]	1092.95	2	2184.9	2184.89	5.2	348	31.37	>sp|Omicron001|	16.2575
Y.[+42.011]S[+365.132]VLY.N	.[42], S[+365]	888.417	1	888.417	888.408	9.9	348	30.54	>sp|Omicron001|	11.7646
Y.[+42.011]S[+406.159]V.L	.[42], S[+406]	653.296	1	653.296	653.288	13.3	348	28.23	>sp|Omicron001|	8.0246
Y.[+42.011]S[+203.079]VLY.N	.[42], S[+203]	726.357	1	726.357	726.356	2.2	348	20.02	>sp|Omicron001|	8.0064
Y.[+42.011]S[+1866.688]VL.Y	.[42], S[+1867]	742.979	3	2226.92	2226.9	9.4	348	9.2	>sp|Omicron001|	16.0041
Y.[+42.011]S[+1063.407]VL.Y	.[42], S[+1063]	1423.6	1	1423.6	1423.62	-10.4	348	2.88	>sp|Omicron001|	23.918
Y.[+42.011]S[+1460.529]VLY.N	.[42], S[+1461]	992.404	2	1983.8	1983.81	-2.1	348	1.5	>sp|Omicron001|	22.9708
Y.[+42.011]S[+1825.661]VLY.N	.[42], S[+1826]	1174.99	2	2348.96	2348.94	11	348	1.22	>sp|Omicron001|	28.0865
L.YNLAPF.F		724.366	1	724.366	724.366	-0.8	351	233.69	>sp|Omicron001|	42.3403
L.[+42.011]YNLAPFF.T	.[+42]	457.226	2	913.445	913.445	-0.9	351	79.26	>sp|Omicron001|	28.2182
L.YNLAPFF.T		871.443	1	871.443	871.435	10	351	75.19	>sp|Omicron001|	26.1559
Y.NLAPF.F		561.305	1	561.305	561.303	3.7	352	320.73	>sp|Omicron001|	33.9848
Y.NLAPFF.T		708.37	1	708.37	708.371	-1.7	352	306.22	>sp|Omicron001|	50.1999
Y.[+42.011]NLAPFF.T	.[+42]	750.378	1	750.378	750.382	-5.6	352	62.93	>sp|Omicron001|	22.1952
Y.[+42.011]NLAPF.F	.[+42]	603.313	1	603.313	603.314	-0.7	352	51.89	>sp|Omicron001|	10.7528
Y.[+42.011]NLAPFFT[+1136.423]F.K	.[42], T[+1136]	1067.97	2	2134.93	2134.92	5.9	352	8.83	>sp|Omicron001|	24.4478
L.[+42.011]APFFTFKC[+57.021]Y.G	.[42], C[+57]	408.193	3	1222.56	1222.56	2.9	354	45.87	>sp|Omicron001|	22.509
L.[+42.011]APF.F	.[+42]	376.174	1	376.174	376.187	-34.7	354	29.41	>sp|Omicron001|	37.0629
L.[+42.011]APFFT[+933.344]FKC[+57.021]Y.G	.[42], C[+57], T[+933]	1078.46	2	2155.92	2155.9	6.6	354	18.64	>sp|Omicron001|	6.1693
L.APFFT[+1516.555]F.K	T[+1517]	1123.44	2	2245.87	2245.92	-18.8	354	16.82	>sp|Omicron001|	31.3563
L.APFFTF.K		729.37	1	729.37	729.361	13.2	354	7.59	>sp|Omicron001|	48.8548
L.[+42.011]APFFT[+1095.397]FKC[+57.021]Y.G	.[42], C[+57], T[+1095]	773.325	3	2317.96	2317.96	2	354	0.2	>sp|Omicron001|	6.1593
F.FTF.K		414.203	1	414.203	414.202	0.7	357	271.89	>sp|Omicron001|	34.2302
F.FTFKC[+57.021]Y.G	C[+57]	433.2	2	865.394	865.391	2.5	357	142.18	>sp|Omicron001|	29.3528
F.FT[+860.327]F.K	T[+860]	637.764	2	1274.52	1274.53	-7	357	55.08	>sp|Omicron001|	33.9512
F.[+42.011]FT[+365.132]FKC[+57.021]Y.G	.[42], C[+57], T[+365]	1272.53	1	1272.53	1272.53	-6.2	357	36.71	>sp|Omicron001|	28.5133
F.[+42.011]FT[+656.228]F.K	.[42], T[+656]	1112.45	1	1112.45	1112.44	4.4	357	20.19	>sp|Omicron001|	31.0797
F.TFKC[+57.021]Y.G	C[+57]	359.664	2	718.322	718.323	-1.9	358	368.73	>sp|Omicron001|	13.5967
F.T[+714.269]F.K	T[+714]	981.408	1	981.408	981.403	4.6	358	52.47	>sp|Omicron001|	6.6332
F.T[+1038.375]F.K	T[+1038]	1305.52	1	1305.52	1305.51	6.8	358	49.83	>sp|Omicron001|	21.1263
F.T[+1866.688]F.K	T[+1867]	1067.41	2	2133.81	2133.82	-6.5	358	39.06	>sp|Omicron001|	12.3572
F.T[+673.243]F.K	T[+673]	940.394	1	940.394	940.377	18.4	358	31.88	>sp|Omicron001|	17.0502
F.[+42.011]T[+1590.592]F.K	.[42], T[+1591]	950.358	2	1899.71	1899.74	-14.9	358	24.21	>sp|Omicron001|	20.4289
F.KC[+57.021]YGVS.P	C[+57]	713.341	1	713.341	713.329	17.8	360	17.48	>sp|Omicron001|	18.9533
F.[+42.011]KC[+57.021]YGVSPTKLND.L	.[42], C[+57]	475.233	3	1423.68	1423.69	-3.8	360	6.52	>sp|Omicron001|	13.1029
Y.GVSPTKLNDL.C		522.293	2	1043.58	1043.57	5.5	363	456.13	>sp|Omicron001|	25.2662
Y.GVSPTKL.N		701.418	1	701.418	701.419	-1.2	363	380.98	>sp|Omicron001|	14.5165
Y.GVSPTKLNDLC[+57.021]F.T	C[+57]	675.838	2	1350.67	1350.67	-3	363	356.43	>sp|Omicron001|	38.1318
Y.GVSPTKLN.D		408.232	2	815.456	815.462	-7.4	363	223.15	>sp|Omicron001|	10.9591
Y.GVSPT[+917.349]KL.N	T[+917]	809.895	2	1618.78	1618.77	8.6	363	167.25	>sp|Omicron001|	33.4768
Y.GVSPTKLNDLC[+57.021].F	C[+57]	602.306	2	1203.61	1203.6	1.4	363	165.31	>sp|Omicron001|	23.8324
Y.GVSPT[+203.079]KLN.D	T[+203]	509.773	2	1018.54	1018.54	-3.1	363	137.78	>sp|Omicron001|	6.7576
Y.GVSPT[+511.190]KLN.D	T[+511]	663.827	2	1326.65	1326.65	-3.5	363	26.33	>sp|Omicron001|	11.6625
Y.GVSPT[+365.132]KL.N	T[+365]	533.775	2	1066.54	1066.55	-8.6	363	4.06	>sp|Omicron001|	9.4305
V.SPTKL.N		545.331	1	545.331	545.329	3.4	365	267.5	>sp|Omicron001|	14.3929
V.[+42.011]SPTKL.N	.[+42]	587.332	1	587.332	587.34	-12.7	365	3.12	>sp|Omicron001|	10.0184
P.TKL.N		361.245	1	361.245	361.245	-0.2	367	95.01	>sp|Omicron001|	12.5105
P.[+42.011]T[+511.190]KL.N	.[42], T[+511]	914.445	1	914.445	914.445	-0.4	367	50.17	>sp|Omicron001|	12.0195
P.T[+365.132]KL.N	T[+365]	726.374	1	726.374	726.377	-4	367	2.3	>sp|Omicron001|	36.296
T.KLNDLC[+57.021]F.T	C[+57]	455.231	2	909.454	909.45	5	368	327.86	>sp|Omicron001|	32.2329
T.KLNDL.C		301.679	2	602.35	602.351	-1.2	368	185.51	>sp|Omicron001|	12.8912
K.LNDLC[+57.021]F.T	C[+57]	781.356	1	781.356	781.355	1	369	30.52	>sp|Omicron001|	32.2129
L.NDLC[+57.021]F.T	C[+57]	668.272	1	668.272	668.271	1.2	370	306.03	>sp|Omicron001|	31.3477
L.[+42.011]NDLC[+57.021]FTNVY.A	.[42], C[+57]	594.244	2	1187.48	1187.5	-19.1	370	13.81	>sp|Omicron001|	17.8635
L.NDLC[+57.021]FTNVY.A	C[+57]	573.249	2	1145.49	1145.49	-2.7	370	6.97	>sp|Omicron001|	40.5141
L.C[+57.021]FTNVY.A	C[+57]	402.172	2	803.337	803.339	-2.2	373	180.51	>sp|Omicron001|	28.4687
L.[+42.011]C[+57.021]FTNVYADSF.V	.[42], C[+57]	633.26	2	1265.51	1265.51	-1.7	373	29.24	>sp|Omicron001|	7.6916
C.FTNVY.A		643.32	1	643.32	643.309	17.6	374	3.74	>sp|Omicron001|	11.7051
F.TNVYADSF.V		458.707	2	916.406	916.405	1.7	375	353.26	>sp|Omicron001|	30.4806
F.TNVY.A		496.242	1	496.242	496.24	4.4	375	280.26	>sp|Omicron001|	12.0453
F.TNVYAD.S		682.305	1	682.305	682.304	0.6	375	93.32	>sp|Omicron001|	13.9175
F.TNVYADSFVI.R		564.772	2	1128.54	1128.56	-18.3	375	46.15	>sp|Omicron001|	7.4459
F.TNVYADSFV.I		508.23	2	1015.45	1015.47	-19.5	375	33.76	>sp|Omicron001|	6.2852
F.[+42.011]T[+1095.397]NVY.A	.[42], T[+1095]	817.341	2	1633.67	1633.65	16.5	375	33.64	>sp|Omicron001|	14.7593
F.[+42.011]TNVYADSFVIRGDEV.R	.[+42]	863.917	2	1726.83	1726.83	-0.7	375	24.95	>sp|Omicron001|	13.4775
F.T[+1460.529]NVY.A	T[+1461]	978.871	2	1956.73	1956.77	-17.6	375	8.23	>sp|Omicron001|	20.3057
F.[+42.011]T[+203.079]NVY.A	.[42], T[+203]	741.34	1	741.34	741.33	12.6	375	4.22	>sp|Omicron001|	6.3737
F.[+42.011]T[+1501.555]NVY.A	.[42], T[+1502]	1020.41	2	2039.81	2039.81	2.5	375	2.39	>sp|Omicron001|	25.7493
V.YADSF.V		602.246	1	602.246	602.246	-0.1	378	139.99	>sp|Omicron001|	30.4615
Y.ADSFVIRGDEVR.Q		455.237	3	1363.7	1363.7	0.1	379	207.25	>sp|Omicron001|	24.2599
Y.ADS[+2189.798]F.V	S[+2190]	1314.99	2	2628.97	2628.98	-4.5	379	55.61	>sp|Omicron001|	22.5912
Y.ADS[+1532.550]F.V	S[+1533]	986.37	2	1971.73	1971.73	0.4	379	25.76	>sp|Omicron001|	14.4759
Y.[+42.011]ADSF.V	.[+42]	481.187	1	481.187	481.193	-11.7	379	19.32	>sp|Omicron001|	18.5886
F.VIRGDEVRQ.I		536.3	2	1071.59	1071.59	2.1	383	539.64	>sp|Omicron001|	8.3772
F.VIRGDEVR.Q		472.271	2	943.534	943.532	2.5	383	365.62	>sp|Omicron001|	8.4345
F.VIRGDEVRQIAPG.Q		705.397	2	1409.79	1409.79	0	383	304.86	>sp|Omicron001|	19.7814
F.VIRGDEVRQIAPGQTGNIADY.N		568.798	4	2272.17	2272.17	1.7	383	288.1	>sp|Omicron001|	27.3231
F.VIRGDEVRQIAPGQ.T		513.287	3	1537.85	1537.84	1.1	383	262.13	>sp|Omicron001|	19.4882
F.VIRGDEVRQIAPGQTG.N		565.979	3	1695.92	1695.91	5.6	383	242.17	>sp|Omicron001|	19.8126
F.VIRGDEVRQIAPGQT.G		546.972	3	1638.9	1638.89	6.5	383	231.73	>sp|Omicron001|	20.1666
F.VIRGDEVRQIAPGQTGNIADYNY.K		850.43	3	2549.28	2549.27	0.8	383	197.46	>sp|Omicron001|	31.2943
F.VIRGDEVRQIAPGQTGN.I		603.992	3	1809.96	1809.96	2	383	176.51	>sp|Omicron001|	19.4387
F.VIRGDEVRQIAPGQTGNIAD.Y		703.705	3	2109.1	2109.1	-2.4	383	92.5	>sp|Omicron001|	25.49
F.VIRGDEVRQIAPGQTGNIA.D		665.365	3	1994.08	1994.08	2	383	18.99	>sp|Omicron001|	25.8561
R.GDEVRQIAPGQTGNIADY.N		952.465	2	1903.92	1903.91	4	386	88.15	>sp|Omicron001|	30.3613
D.EVRQIAPGQTGNIADY.N		866.44	2	1731.87	1731.87	3.9	388	103.89	>sp|Omicron001|	28.5596
V.RQIAPGQTGNIADY.N		752.38	2	1503.75	1503.76	-1.5	390	410.33	>sp|Omicron001|	25.3008
R.QIAPGQTGNIADY.N		674.332	2	1347.66	1347.65	1.4	391	322	>sp|Omicron001|	30.634
Q.IAPGQTGNIADY.N		610.303	2	1219.6	1219.6	2.8	392	243.9	>sp|Omicron001|	28.9814
Q.IAPGQTGNIADYNY.K		748.867	2	1496.73	1496.7	16.6	392	26.21	>sp|Omicron001|	14.1599
Q.TGNIADY.N		753.355	1	753.355	753.341	18.5	397	51.72	>sp|Omicron001|	13.2422
G.NIADY.N		595.273	1	595.273	595.272	1.4	399	285.56	>sp|Omicron001|	18.9321
A.DYNYKLPDDF.T		645.293	2	1289.58	1289.57	8	402	0.9	>sp|Omicron001|	23.9448
Y.NYKLPDDFTGC[+57.021].V	C[+57]	665.292	2	1329.58	1329.58	-0.6	404	350.7	>sp|Omicron001|	33.1885
N.YKLPDDF.T		449.227	2	897.447	897.435	13.5	405	55.12	>sp|Omicron001|	30.1608
Y.KLPDDFTGC[+57.021].V	C[+57]	526.741	2	1052.48	1052.47	3.8	406	465.85	>sp|Omicron001|	25.7036
Y.KLPDDFTGC[+57.021]VIAW.N	C[+57]	761.374	2	1521.74	1521.74	0.6	406	316.81	>sp|Omicron001|	49.6175
Y.KLPDDFTG.C		446.725	2	892.442	892.441	1.2	406	250.91	>sp|Omicron001|	23.8894
Y.KLPDDF.T		734.371	1	734.371	734.372	-1	406	178.03	>sp|Omicron001|	24.8936
Y.KLPDDFTGC[+57.021]VI.A	C[+57]	632.818	2	1264.63	1264.62	3.5	406	141.2	>sp|Omicron001|	39.1063
Y.[+42.011]KLPDDFT[+406.159]GC[+57.021]VIAW.N	.[42], C[+57], T[+406]	985.468	2	1969.93	1969.91	9.5	406	77.43	>sp|Omicron001|	26.0623
L.PDDF.T		493.207	1	493.207	493.193	29.6	408	95.88	>sp|Omicron001|	35.5539
L.PDDFTGC[+57.021].V	C[+57]	811.291	1	811.291	811.293	-2	408	19.9	>sp|Omicron001|	25.5192
F.TGC[+57.021]VIAW.N	C[+57]	806.387	1	806.387	806.386	0.3	412	98.04	>sp|Omicron001|	40.1835
F.T[+755.296]GC[+57.021]V.I	C[+57], T[+755]	596.245	2	1191.48	1191.48	0.6	412	3.45	>sp|Omicron001|	32.3272
W.NSNKLDSKVS.G		546.29	2	1091.57	1091.57	3.6	419	477.79	>sp|Omicron001|	7.0123
W.NSNKLDSKVSGNY.N		713.352	2	1425.7	1425.7	-0.4	419	449.91	>sp|Omicron001|	13.6871
W.NSNKLDSKVSGN.Y		631.821	2	1262.63	1262.63	0.3	419	390.98	>sp|Omicron001|	7.4788
W.[+42.011]NSNKLDSKVSGNY.N	.[+42]	734.356	2	1467.7	1467.71	-1.9	419	26.45	>sp|Omicron001|	22.1738
W.NS[+203.079]NKL.D	S[+203]	778.389	1	778.389	778.394	-6.6	419	24.23	>sp|Omicron001|	5.9742
W.NSNKLDSKVSGNYN.Y		770.374	2	1539.74	1539.74	1.1	419	20.34	>sp|Omicron001|	13.9462
W.[+42.011]NS[+1850.693]NKL.D	.[42], S[+1851]	823.343	3	2468.02	2468.02	-0.8	419	13.92	>sp|Omicron001|	25.5762
W.NS[+1850.693]NKL.D	S[+1851]	1213.5	2	2426	2426.01	-3.9	419	6.6	>sp|Omicron001|	21.7225
N.SNKLDSKVSGNY.N		656.33	2	1311.65	1311.65	-1	420	624.92	>sp|Omicron001|	13.3793
N.KLDSKVSGNY.N		370.865	3	1110.58	1110.58	0.8	422	187.29	>sp|Omicron001|	11.9442
L.DSKVSGNY.N		435.204	2	869.402	869.4	1.8	424	396.14	>sp|Omicron001|	9.5726
L.DSKVSGNYN.Y		492.226	2	983.444	983.443	1.2	424	183.56	>sp|Omicron001|	7.8083
L.DSKVSGN.Y		706.334	1	706.334	706.337	-4.2	424	74.74	>sp|Omicron001|	5.7855
D.SKVSGNY.N		377.69	2	754.372	754.373	-1.6	425	139.32	>sp|Omicron001|	7.8096
D.S[+1825.661]KVSGNY.N	S[+1826]	1290.53	2	2580.05	2580.03	5.3	425	10.72	>sp|Omicron001|	8.7084
K.VSGNY.N		539.248	1	539.248	539.246	3.3	427	329.36	>sp|Omicron001|	9.2558
K.[+42.011]VSGNY.N	.[+42]	581.272	1	581.272	581.257	26.1	427	68.76	>sp|Omicron001|	26.6487
K.VS[+755.296]GNYNYLY.R	S[+755]	924.408	2	1847.81	1847.8	7.4	427	47.75	>sp|Omicron001|	22.7305
G.[+42.011]NYNYLY.R	.[+42]	446.196	2	891.384	891.388	-4.8	430	85.51	>sp|Omicron001|	9.5814
Y.NYLY.R		572.273	1	572.273	572.271	3.2	432	250.53	>sp|Omicron001|	26.4434
Y.[+42.011]NYLYRL.F	.[+42]	442.238	2	883.47	883.467	2.8	432	50.3	>sp|Omicron001|	29.516
Y.[+42.011]LY.R	.[+42]	337.175	1	337.175	337.176	-1.7	434	16.58	>sp|Omicron001|	12.1414
L.[+42.011]YRLF.R	.[+42]	640.345	1	640.345	640.345	-1.2	435	92.92	>sp|Omicron001|	20.6659
L.[+42.011]YRL.F	.[+42]	493.278	1	493.278	493.277	3	435	32.38	>sp|Omicron001|	24.7604
L.YRLF.R		598.324	1	598.324	598.335	-18.3	435	30.29	>sp|Omicron001|	30.0113
Y.RLF.R		435.271	1	435.271	435.271	-1.3	436	223.49	>sp|Omicron001|	18.7248
L.FRKSNL.K		382.724	2	764.441	764.441	-1.1	438	118.29	>sp|Omicron001|	8.0752
L.FRKS[+860.327]NL.K	S[+860]	812.897	2	1624.79	1624.77	11.6	438	98.11	>sp|Omicron001|	10.0528
L.FRKS[+1823.645]NL.K	S[+1824]	1294.53	2	2588.06	2588.09	-11.5	438	74.31	>sp|Omicron001|	21.0515
F.RKSNLKPF.E		495.3	2	989.592	989.589	2.8	439	440.79	>sp|Omicron001|	10.9126
F.RKS[+609.238]NLKPF.E	S[+609]	799.907	2	1598.81	1598.83	-13.1	439	120.97	>sp|Omicron001|	10.5863
F.RKS[+1825.661]NL.K	S[+1826]	1222.02	2	2443.03	2443.03	-0.8	439	53.47	>sp|Omicron001|	17.4511
F.RKS[+1850.693]NL.K	S[+1851]	1234.52	2	2468.03	2468.07	-12.7	439	43.92	>sp|Omicron001|	19.3112
F.[+42.011]RKS[+1825.661]NL.K	.[42], S[+1826]	1243.02	2	2485.04	2485.04	-1.9	439	29.8	>sp|Omicron001|	12.3643
F.[+42.011]RKSNL.K	.[+42]	659.373	1	659.373	659.384	-16.2	439	10.84	>sp|Omicron001|	12.3394
F.RKS[+2043.740]NL.K	S[+2044]	1331.06	2	2661.12	2661.11	2.3	439	10.66	>sp|Omicron001|	10.7791
F.[+42.011]RKS[+1095.397]NLKPF.E	.[42], S[+1095]	1064	2	2126.99	2127	-2.3	439	5.93	>sp|Omicron001|	18.4615
F.[+42.011]RKS[+1866.688]NL.K	.[42], S[+1867]	1263.53	2	2526.06	2526.07	-6	439	3	>sp|Omicron001|	12.5622
F.RKS[+876.322]NLKPF.E	S[+876]	933.452	2	1865.9	1865.91	-8.4	439	2.54	>sp|Omicron001|	22.8486
F.RKS[+568.212].N	S[+568]	958.462	1	958.462	958.457	5	439	0.69	>sp|Omicron001|	41.4902
R.KSNLKPF.E		417.248	2	833.489	833.488	0.9	440	172.09	>sp|Omicron001|	13.9836
R.[+42.011]KS[+2158.803]NL.K	.[42], S[+2159]	888.033	3	2662.08	2662.09	-0.8	440	52.79	>sp|Omicron001|	17.3605
R.[+42.011]KS[+2043.740]NL.K	.[42], S[+2044]	1274.02	2	2547.04	2547.02	5.5	440	46.48	>sp|Omicron001|	20.8566
R.[+42.011]KS[+1898.703]NL.K	.[42], S[+1899]	1201.5	2	2401.99	2401.98	0.1	440	17.68	>sp|Omicron001|	17.4347
R.KSNL.K		461.273	1	461.273	461.272	2.1	440	0.21	>sp|Omicron001|	11.9893
K.SNLKPF.E		705.393	1	705.393	705.393	-0.3	441	195.82	>sp|Omicron001|	14.0425
K.S[+1517.575]NL.K	S[+1518]	925.879	2	1850.75	1850.75	-0.7	441	53.71	>sp|Omicron001|	18.5081
S.NLKPF.E		309.684	2	618.361	618.361	-0.5	442	156.66	>sp|Omicron001|	21.4118
N.LKPF.E		504.32	1	504.32	504.318	3.3	443	269.33	>sp|Omicron001|	21.114
L.KPF.E		391.234	1	391.234	391.234	0.2	444	189.68	>sp|Omicron001|	14.0656
L.[+42.011]KPF.E	.[+42]	433.245	1	433.245	433.245	0.5	444	146.15	>sp|Omicron001|	30.7601
L.KPFERDIS[+365.132]T.E	S[+365]	729.364	2	1457.72	1457.7	13.4	444	133.53	>sp|Omicron001|	13.7762
L.KPFERDIS.T		496.256	2	991.505	991.521	-15.9	444	28.13	>sp|Omicron001|	10.9126
L.KPFERDIST.E		546.783	2	1092.56	1092.57	-8.5	444	15.21	>sp|Omicron001|	9.3934
K.[+42.011]PFERDISTEIY.Q	.[+42]	706.349	2	1411.69	1411.67	12.2	445	38.71	>sp|Omicron001|	25.0695
P.FERDIS[+365.132]TEIY.Q	S[+365]	819.375	2	1637.74	1637.74	0.3	446	14.62	>sp|Omicron001|	22.7801
F.ERDISTEIY.Q		563.276	2	1125.55	1125.54	3	447	486.14	>sp|Omicron001|	24.8108
F.ERDISTE.I		425.201	2	849.394	849.395	-0.8	447	431.61	>sp|Omicron001|	7.4611
F.ERDISTEI.Y		481.745	2	962.482	962.479	3.6	447	180.47	>sp|Omicron001|	20.9327
F.ERDISTEIYQ.A		627.306	2	1253.6	1253.6	3.2	447	162.88	>sp|Omicron001|	23.5362
F.ERDIST[+568.212]EIY.Q	T[+568]	565.264	3	1693.78	1693.75	14.7	447	100.92	>sp|Omicron001|	32.4443
F.ERDISTEIYQAG.N		691.331	2	1381.66	1381.66	-2.8	447	32.31	>sp|Omicron001|	11.8204
F.[+42.011]ERD.I	.[+42]	461.202	1	461.202	461.199	6	447	27.08	>sp|Omicron001|	11.7255
E.RDISTEIY.Q		498.762	2	996.517	996.5	17.1	448	11.73	>sp|Omicron001|	24.2154
R.DISTEIY.Q		840.402	1	840.402	840.399	3.6	449	249.96	>sp|Omicron001|	32.3878
D.ISTEIY.Q		725.372	1	725.372	725.372	1	450	270.25	>sp|Omicron001|	26.6954
I.STEIY.Q		612.289	1	612.289	612.288	2.2	451	227.28	>sp|Omicron001|	25.123
I.S[+673.243]TEIY.Q	S[+673]	643.27	2	1285.53	1285.53	2.1	451	55.35	>sp|Omicron001|	18.3505
Y.QAGNKPC[+57.021]NGVAGF.N	C[+57]	660.313	2	1319.62	1319.62	1.4	456	497.35	>sp|Omicron001|	20.5157
Y.QAGNKPC[+57.021]NGVAGFN.C	C[+57]	717.339	2	1433.67	1433.66	8.1	456	106.09	>sp|Omicron001|	17.0367
Y.QAGNKPC[+57.021]NGVA.G	C[+57]	558.268	2	1115.53	1115.53	2.8	456	79.41	>sp|Omicron001|	7.0205
Y.QAGNKPC[+57.021]NGVAG.F	C[+57]	586.778	2	1172.55	1172.55	0.7	456	79.01	>sp|Omicron001|	6.882
Y.[+42.011]QAGNKPC[+57.021]NGVAGF.N	.[42], C[+57]	681.317	2	1361.63	1361.63	0.7	456	44.46	>sp|Omicron001|	15.4409
Q.AGNKPC[+57.021]NGVAGF.N	C[+57]	596.285	2	1191.56	1191.56	4.3	457	318.92	>sp|Omicron001|	20.3084
N.KPC[+57.021]NGVAGF.N	C[+57]	475.232	2	949.457	949.456	1.3	460	376.15	>sp|Omicron001|	18.4572
N.KPC[+57.021]NGVAGFNC[+57.021]Y.F	C[+57]*2	693.793	2	1386.58	1386.59	-9.9	460	0.88	>sp|Omicron001|	15.2373
K.[+42.011]PC[+57.021]NGVAGF.N	.[42], C[+57]	863.371	1	863.371	863.372	-1	461	8.21	>sp|Omicron001|	29.6109
K.PC[+57.021]NGVAGF.N	C[+57]	411.183	2	821.359	821.361	-2.2	461	1.29	>sp|Omicron001|	7.7889
C.NGVAGF.N		564.279	1	564.279	564.278	3	463	307.45	>sp|Omicron001|	24.7889
N.GVAGF.N		450.236	1	450.236	450.235	2.8	464	262.1	>sp|Omicron001|	23.8161
N.GVAGFNC[+57.021]YFPL.R	C[+57]	622.782	2	1244.56	1244.58	-15.8	464	60.26	>sp|Omicron001|	32.817
G.[+42.011]VAGF.N	.[+42]	435.236	1	435.236	435.224	28.6	465	54.71	>sp|Omicron001|	31.444
G.[+42.011]VAGFNC[+57.021]YFPL.R	.[42], C[+57]	615.285	2	1229.56	1229.57	-3.2	465	2.34	>sp|Omicron001|	19.2172
F.NC[+57.021]YFPL.R	C[+57]	407.185	2	813.362	813.36	2.1	469	254.78	>sp|Omicron001|	43.6579
F.[+42.011]NC[+57.021]YFPLRS.Y	.[42], C[+57]	549.759	2	1098.51	1098.5	5.6	469	15.75	>sp|Omicron001|	9.6513
F.NC[+57.021]YFPLRSY.S	C[+57]	407.182	3	1219.53	1219.56	-19.7	469	6.58	>sp|Omicron001|	13.8007
F.[+42.011]NC[+57.021]YFPLRSY.S	.[42], C[+57]	631.292	2	1261.58	1261.57	7	469	1.31	>sp|Omicron001|	27.0752
N.[+42.011]C[+57.021]YFPLRSY.S	.[42], C[+57]	574.266	2	1147.53	1147.52	1	470	87.43	>sp|Omicron001|	24.9515
C.YFPL.R		539.288	1	539.288	539.286	3.9	471	203.6	>sp|Omicron001|	40.3378
Y.FPL.R		376.223	1	376.223	376.223	-0.6	472	162.31	>sp|Omicron001|	34.4213
Y.FPLRSY.S		391.713	2	782.418	782.42	-2.1	472	162.07	>sp|Omicron001|	24.8347
Y.[+42.011]FPL.R	.[+42]	418.224	1	418.224	418.234	-24.1	472	49.36	>sp|Omicron001|	46.6798
Y.FPLRS[+568.212]Y.S	S[+568]	675.812	2	1350.62	1350.63	-10.8	472	24.34	>sp|Omicron001|	21.781
Y.FPLRS[+771.291]Y.S	S[+771]	777.359	2	1553.71	1553.71	-0.5	472	7.21	>sp|Omicron001|	20.2637
Y.FPLRSYSF.R		508.774	2	1016.54	1016.52	19.9	472	4.89	>sp|Omicron001|	12.911
F.[+42.011]PLRSY.S	.[+42]	339.184	2	677.362	677.362	-0.1	473	86.92	>sp|Omicron001|	6.7084
F.PLRSYSF.R		435.224	2	869.44	869.452	-13.1	473	83.01	>sp|Omicron001|	15.6052
F.PLRS[+771.291]Y.S	S[+771]	703.83	2	1406.65	1406.64	7.3	473	64.12	>sp|Omicron001|	26.3921
F.PLRS[+1823.645]YSF.R	S[+1824]	1347.05	2	2693.1	2693.1	0.1	473	31.66	>sp|Omicron001|	21.3503
F.[+42.011]PLRS[+755.296]Y.S	.[42], S[+755]	716.819	2	1432.63	1432.66	-18.3	473	8.79	>sp|Omicron001|	26.4241
F.PLRS[+365.132].Y	S[+365]	837.428	1	837.428	837.42	9.8	473	2.95	>sp|Omicron001|	12.6155
P.[+42.011]LRS[+1938.709]Y.S	.[42], S[+1939]	1260.01	2	2519.02	2519.02	0.2	474	59.71	>sp|Omicron001|	19.1266
P.LRS[+365.132]YSF.R	S[+365]	569.272	2	1137.54	1137.53	4.8	474	5.24	>sp|Omicron001|	12.1125
L.RS[+860.327]Y.S	S[+860]	643.272	2	1285.54	1285.54	-3.8	475	85.17	>sp|Omicron001|	24.6036
L.RSY.S		425.215	1	425.215	425.214	1.5	475	55.66	>sp|Omicron001|	21.2296
L.RSYS[+714.269]F.R	S[+714]	687.292	2	1373.58	1373.58	-5.4	475	50.52	>sp|Omicron001|	15.7492
L.[+42.011]RS[+917.349]YSFRPTY.G	.[42], S[+917]	1068.46	2	2135.92	2135.94	-10	475	43.17	>sp|Omicron001|	18.3204
L.RSYSF.R		659.317	1	659.317	659.315	3.9	475	32.51	>sp|Omicron001|	23.9975
L.[+42.011]RS[+1150.402]YSFRPTY.G	.[42], S[+1150]	1184.99	2	2368.98	2368.99	-6.1	475	30.49	>sp|Omicron001|	18.8541
L.[+42.011]RSYSFRP.T	.[+42]	477.739	2	954.47	954.479	-9.4	475	23.33	>sp|Omicron001|	17.9735
L.[+42.011]RS[+771.291]Y.S	.[42], S[+771]	1238.49	1	1238.49	1238.52	-17	475	19.52	>sp|Omicron001|	18.4914
L.RS[+511.190]Y.S	S[+511]	936.413	1	936.413	936.404	8.7	475	16.04	>sp|Omicron001|	16.4182
L.RS[+609.238]Y.S	S[+609]	1034.47	1	1034.47	1034.45	18.8	475	12.1	>sp|Omicron001|	37.4683
L.[+42.011]RS[+1022.380]YSFRPT.Y	.[42], S[+1022]	1039.44	2	2077.88	2077.91	-12.8	475	11.95	>sp|Omicron001|	18.3368
L.RS[+203.079]YSF.R	S[+203]	862.4	1	862.4	862.394	6.6	475	6.33	>sp|Omicron001|	30.2643
R.[+42.011]S[+203.079]YSF.R	.[42], S[+203]	748.307	1	748.307	748.304	4.8	476	48.37	>sp|Omicron001|	23.4525
S.YSFRPTY.G		467.23	2	933.453	933.447	7.3	477	6.67	>sp|Omicron001|	24.4678
Y.SFRPTY.G		385.695	2	770.383	770.383	0	478	489.16	>sp|Omicron001|	19.4091
Y.SFRPTYGVGHQPY.R		754.867	2	1508.73	1508.73	-1.3	478	449.43	>sp|Omicron001|	24.1748
Y.SFRPT.Y		607.322	1	607.322	607.32	4.1	478	336.55	>sp|Omicron001|	9.2205
Y.SFRPTYGVG.H		492.254	2	983.5	983.495	6.1	478	305.13	>sp|Omicron001|	22.9403
Y.SFRPTYGVGHQ.P		624.818	2	1248.63	1248.61	13	478	92.78	>sp|Omicron001|	27.3884
Y.SFRPT[+203.079]YGVGHQPY.R	T[+203]	856.418	2	1711.83	1711.81	12.2	478	45.74	>sp|Omicron001|	26.2094
Y.S[+1938.709]FRPTY.G	S[+1939]	1355.05	2	2709.09	2709.09	0.4	478	42.9	>sp|Omicron001|	10.3021
Y.SFRPT[+609.238]YGV.G	T[+609]	768.368	2	1535.73	1535.71	11	478	38.04	>sp|Omicron001|	22.9652
Y.SFRPT[+1517.575]Y.G	T[+1518]	1144.47	2	2287.93	2287.96	-13.1	478	36.72	>sp|Omicron001|	25.9635
Y.[+42.011]S[+974.370]F.R	.[42], S[+974]	1269.5	1	1269.5	1269.5	0.4	478	27.91	>sp|Omicron001|	41.7946
Y.[+42.011]S[+568.212]F.R	.[42], S[+568]	863.346	1	863.346	863.34	6.3	478	26.09	>sp|Omicron001|	8.1465
Y.[+42.011]S[+771.291]F.R	.[42], S[+771]	1066.42	1	1066.42	1066.42	4.7	478	23.41	>sp|Omicron001|	40.1044
Y.S[+1241.454]F.R	S[+1241]	747.781	2	1494.55	1494.57	-12.2	478	13.88	>sp|Omicron001|	23.4525
Y.[+42.011]S[+917.349]F.R	.[42], S[+917]	1212.48	1	1212.48	1212.48	5.8	478	7.97	>sp|Omicron001|	43.0068
S.FRPTY.G		683.351	1	683.351	683.351	0.3	479	172.81	>sp|Omicron001|	18.9728
S.[+42.011]FRPTY.G	.[+42]	725.369	1	725.369	725.362	10.3	479	2.11	>sp|Omicron001|	36.296
F.RPTYGVGHQPY.R		425.548	3	1274.63	1274.63	1.7	480	552.29	>sp|Omicron001|	15.7477
F.RPTY.G		536.284	1	536.284	536.283	2.8	480	266.61	>sp|Omicron001|	7.8426
F.RPT.Y		373.219	1	373.219	373.219	-0.1	480	186.06	>sp|Omicron001|	9.366
F.[+42.011]RPT[+656.228]Y.G	.[42], T[+656]	1234.52	1	1234.52	1234.52	3	480	104.08	>sp|Omicron001|	19.3112
F.[+42.011]RPT[+1167.418]YGVGHQPY.R	.[42], T[+1167]	1242.52	2	2484.02	2484.06	-12.7	480	88.89	>sp|Omicron001|	12.8834
F.[+42.011]RPT[+203.079]Y.G	.[42], T[+203]	781.367	1	781.367	781.373	-6.8	480	59.78	>sp|Omicron001|	13.1427
F.[+42.011]RPTY.G	.[+42]	578.305	1	578.305	578.293	20.6	480	30.46	>sp|Omicron001|	6.1565
F.RPT[+1168.438]Y.G	T[+1168]	852.874	2	1704.74	1704.72	11.5	480	16.83	>sp|Omicron001|	20.1066
F.RPT[+1866.688]Y.G	T[+1867]	1201.99	2	2402.98	2402.97	3.6	480	15.74	>sp|Omicron001|	18.4423
F.RPT[+1850.693]YG.V	T[+1851]	815.339	3	2444	2444	2.1	480	15.01	>sp|Omicron001|	19.4601
F.RPT[+1136.423]Y.G	T[+1136]	836.854	2	1672.7	1672.71	-3.7	480	14.32	>sp|Omicron001|	25.7787
R.[+42.011]PT[+511.190]Y.G	.[42], T[+511]	933.385	1	933.385	933.382	3.1	481	35.81	>sp|Omicron001|	17.6752
T.YGVGHQPY.R		920.427	1	920.427	920.426	0.6	483	219.97	>sp|Omicron001|	16.7054
Y.GVGHQPY.R		379.185	2	757.363	757.363	-0.1	484	332.54	>sp|Omicron001|	9.9065
Y.GVGHQP.Y		594.299	1	594.299	594.299	-0.8	484	156.34	>sp|Omicron001|	7.7257
Y.[+42.011]GVGHQPYRVV.V	.[+42]	577.311	2	1153.61	1153.61	3.1	484	61.9	>sp|Omicron001|	20.3616
Y.GVGHQ.P		497.237	1	497.237	497.247	-19.5	484	49.08	>sp|Omicron001|	8.9346
Y.[+42.011]GVGHQ.P	.[+42]	539.259	1	539.259	539.257	2.7	484	22.49	>sp|Omicron001|	14.5789
Y.GVGH.Q		369.188	1	369.188	369.188	-0.4	484	7.5	>sp|Omicron001|	9.5298
G.VGHQPY.R		350.674	2	700.34	700.341	-1.2	485	267.75	>sp|Omicron001|	9.9468
V.GHQPY.R		601.274	1	601.274	601.273	2.3	486	121.12	>sp|Omicron001|	16.8874
G.HQPY.R		544.255	1	544.255	544.251	6.8	487	81.75	>sp|Omicron001|	10.0542
G.[+42.011]HQPY.R	.[+42]	586.261	1	586.261	586.262	-1.7	487	23.16	>sp|Omicron001|	24.7249
H.QPY.R		407.204	1	407.204	407.192	29.1	488	72.81	>sp|Omicron001|	6.0544
P.[+42.011]YRVVVL.S	.[+42]	395.742	2	790.477	790.482	-6.8	490	5.09	>sp|Omicron001|	6.5799
Y.RVVVL.S		585.41	1	585.41	585.408	3.5	491	212.55	>sp|Omicron001|	20.8552
Y.[+42.011]RVVVLSFE.L	.[+42]	495.791	2	990.575	990.562	13.6	491	96.86	>sp|Omicron001|	13.5295
Y.[+42.011]RVVVLS[+1038.375]F.E	.[42], S[+1038]	950.453	2	1899.9	1899.89	2.6	491	43.15	>sp|Omicron001|	15.9387
Y.RVVVLSF.E		410.259	2	819.51	819.509	1.6	491	16.56	>sp|Omicron001|	16.9501
R.VVVL.S		429.308	1	429.308	429.307	1.9	492	149.19	>sp|Omicron001|	27.3871
V.[+42.011]VVLSFEL.L	.[+42]	848.483	1	848.483	848.476	8	493	17.83	>sp|Omicron001|	40.9924
V.[+42.011]VLS[+1969.703]FEL.L	.[42], S[+1970]	1360.06	2	2719.12	2719.11	3.1	494	57.58	>sp|Omicron001|	28.504
V.VLSFELL.H		820.481	1	820.481	820.481	-0.3	494	57.12	>sp|Omicron001|	55.5064
L.SFELL.H		608.33	1	608.33	608.329	1.3	496	383.84	>sp|Omicron001|	44.4126
L.SFEL.L		495.246	1	495.246	495.245	2.5	496	248.41	>sp|Omicron001|	33.6931
L.S[+365.132]FELL.H	S[+365]	973.478	1	973.478	973.461	17.2	496	81.2	>sp|Omicron001|	7.1045
L.S[+2043.740]F.E	S[+2044]	1148.93	2	2296.84	2296.86	-6	496	48.6	>sp|Omicron001|	12.9096
L.S[+2043.740]FEL.L	S[+2044]	1270.01	2	2539.01	2538.99	8.5	496	47.96	>sp|Omicron001|	39.5016
L.[+42.011]S[+974.370]F.E	.[42], S[+974]	1269.49	1	1269.49	1269.5	-7.7	496	10.75	>sp|Omicron001|	13.8242
L.[+42.011]S[+1428.539]FELLHAPAT.V	.[42], S[+1429]	1278.54	2	2556.07	2556.11	-15.9	496	8.62	>sp|Omicron001|	11.0506
L.S[+917.349]F.E	S[+917]	1170.49	1	1170.49	1170.47	18.5	496	2.98	>sp|Omicron001|	42.3432
F.ELLHAPATV.C		475.771	2	950.535	950.531	4.8	498	334.07	>sp|Omicron001|	27.5894
F.ELLHAPATVC[+57.021].G	C[+57]	555.787	2	1110.57	1110.56	5.5	498	308.58	>sp|Omicron001|	25.9076
F.ELLHAPA.T		375.711	2	750.415	750.414	0.5	498	197.65	>sp|Omicron001|	19.7682
L.LHAPATVC[+57.021].G	C[+57]	434.723	2	868.438	868.434	3.8	500	313.55	>sp|Omicron001|	15.1981
L.LHA.P		340.212	1	340.212	340.198	39.8	500	25.95	>sp|Omicron001|	40.9937
L.[+42.011]LHAPAT[+1866.688]V.C	.[42], T[+1867]	873.037	3	2617.1	2617.1	-2.4	500	15.09	>sp|Omicron001|	7.1812
L.[+42.011]LHAPATVC[+57.021]GP.K	.[42], C[+57]	532.767	2	1064.53	1064.52	6.3	500	5.22	>sp|Omicron001|	9.4305
L.HAPATVC[+57.021]GPKKSTN.L	C[+57]	734.37	2	1467.73	1467.74	-2.5	501	687.98	>sp|Omicron001|	6.2838
L.HAPATVC[+57.021]GPKKST.N	C[+57]	677.35	2	1353.69	1353.69	-1	501	643.82	>sp|Omicron001|	6.3283
L.HAPATVC[+57.021]GPK.K	C[+57]	519.264	2	1037.52	1037.52	1.9	501	516.78	>sp|Omicron001|	7.1161
L.HAPATVC[+57.021]GPKK.S	C[+57]	389.21	3	1165.61	1165.61	-0.1	501	504.67	>sp|Omicron001|	6.1899
L.HAPATVC[+57.021]GPKKS.T	C[+57]	626.827	2	1252.65	1252.65	0.3	501	494.2	>sp|Omicron001|	6.2322
L.HAPATVC[+57.021].G	C[+57]	378.178	2	755.35	755.351	-1.2	501	401.8	>sp|Omicron001|	7.1201
L.HAPATVC[+57.021]GPKKSTNL.V	C[+57]	527.613	3	1580.82	1580.82	1.5	501	327.46	>sp|Omicron001|	8.0134
L.HAPATV.C		595.32	1	595.32	595.32	1	501	232.98	>sp|Omicron001|	7.1059
L.HAPAT[+406.159]VC[+57.021]GPKK.S	C[+57], T[+406]	786.394	2	1571.78	1571.77	4.8	501	193.26	>sp|Omicron001|	12.5091
L.HAPA.T		395.215	1	395.215	395.204	27.5	501	50.68	>sp|Omicron001|	7.3118
L.HAPATVC[+57.021]G.P	C[+57]	406.689	2	812.37	812.372	-2.3	501	41.52	>sp|Omicron001|	7.3358
L.HAPAT[+1150.402]V.C	T[+1150]	873.371	2	1745.73	1745.72	7.1	501	12.69	>sp|Omicron001|	7.1812
H.APATVC[+57.021]GPKKSTNL.V	C[+57]	481.935	3	1443.79	1443.76	19.9	502	12.16	>sp|Omicron001|	8.0725
P.ATVC[+57.021]GPKKSTNL.V	C[+57]	638.34	2	1275.67	1275.67	-0.2	504	35.34	>sp|Omicron001|	9.7649
A.TVC[+57.021]GPKKSTNL.V	C[+57]	602.822	2	1204.64	1204.64	0.8	505	252.16	>sp|Omicron001|	6.7098
V.C[+57.021]GPKKSTNL.V	C[+57]	502.765	2	1004.52	1004.52	3.2	507	617.83	>sp|Omicron001|	6.6233
K.[+42.011]KSTNL.V	.[+42]	604.332	1	604.332	604.33	3.7	511	102.61	>sp|Omicron001|	13.7979
K.KS[+1825.661]TNL.V	S[+1826]	796.662	3	2387.97	2387.98	-4.1	511	15.61	>sp|Omicron001|	15.9963
T.NLVKNKC[+57.021]VNF.N	C[+57]	618.332	2	1235.66	1235.66	0.7	514	230.79	>sp|Omicron001|	20.341
N.LVKNKC[+57.021]VNF.N	C[+57]	561.313	2	1121.62	1121.61	4.4	515	322.43	>sp|Omicron001|	16.0989
L.VKNKC[+57.021]VNF.N	C[+57]	504.77	2	1008.53	1008.53	3.6	516	503.3	>sp|Omicron001|	10.8635
L.[+42.011]VKNKC[+57.021]VNF.N	.[42], C[+57]	525.782	2	1050.56	1050.54	16.3	516	84.28	>sp|Omicron001|	19.8643
V.KNKC[+57.021]VNF.N	C[+57]	455.235	2	909.462	909.461	0.7	517	255.1	>sp|Omicron001|	11.0534
V.[+42.011]KNKC[+57.021]VNF.N	.[42], C[+57]	317.829	3	951.472	951.472	0	517	0.85	>sp|Omicron001|	6.7768
V.KNKC[+57.021]VNFNFNGL.K	C[+57]	727.877	2	1454.75	1454.72	17.8	517	0.08	>sp|Omicron001|	27.9804
K.NKC[+57.021]VNF.N	C[+57]	391.187	2	781.367	781.366	1	518	210.85	>sp|Omicron001|	14.0131
N.KC[+57.021]VNF.N	C[+57]	334.165	2	667.323	667.323	-1	519	208.05	>sp|Omicron001|	13.0371
N.KC[+57.021]VNFNF.N	C[+57]	464.712	2	928.417	928.434	-18.9	519	43.81	>sp|Omicron001|	18.576
K.C[+57.021]VNF.N	C[+57]	539.23	1	539.23	539.228	3	520	191.75	>sp|Omicron001|	21.2679
C.VNFNF.N		640.307	1	640.307	640.309	-3.6	521	34.57	>sp|Omicron001|	34.1455
F.NFNGLKGTGVL.T		560.314	2	1119.62	1119.62	3.9	524	296.11	>sp|Omicron001|	33.2454
F.NFNGL.K		564.28	1	564.28	564.278	4.7	524	201.74	>sp|Omicron001|	26.1159
F.NFNGLK.G		692.371	1	692.371	692.373	-2.9	524	20.87	>sp|Omicron001|	14.0439
N.[+42.011]FNGLKGTGVL.T	.[+42]	524.302	2	1047.6	1047.58	12	525	72.96	>sp|Omicron001|	30.007
F.NGLKGTGVLTESNK.K		709.385	2	1417.76	1417.76	-0.6	526	590.88	>sp|Omicron001|	16.0069
F.NGLKGTGVLTESNKKF.L		846.968	2	1692.93	1692.93	1.1	526	498.85	>sp|Omicron001|	21.8291
F.NGLKGTGVLTESNKK.F		515.96	3	1545.87	1545.86	4.4	526	350.1	>sp|Omicron001|	12.4504
F.NGLKGTGVL.T		429.757	2	858.507	858.504	2.7	526	179.84	>sp|Omicron001|	21.9559
F.NGLKGTGVLTESN.K		645.34	2	1289.67	1289.67	2	526	66.78	>sp|Omicron001|	20.5689
N.GLKGTGVLTESNKKF.L		526.968	3	1578.89	1578.88	3.3	527	323.04	>sp|Omicron001|	20.9476
N.GLKGTGVL.T		372.734	2	744.461	744.461	-0.1	527	175.06	>sp|Omicron001|	19.539
G.LKGTGVL.T		344.224	2	687.44	687.44	-0.2	528	4.01	>sp|Omicron001|	17.4098
L.KGTGVLTESNKK.F		631.359	2	1261.71	1261.71	-0.6	529	879.57	>sp|Omicron001|	6.5237
L.KGTGVLTESNKKF.L		704.894	2	1408.78	1408.78	0.5	529	840.5	>sp|Omicron001|	13.4312
L.KGTGVLTESNK.K		567.312	2	1133.62	1133.62	1.1	529	517.19	>sp|Omicron001|	6.3582
L.KGTGVLTESNKKFLPF.Q		589.336	3	1765.99	1765.98	5.2	529	435.04	>sp|Omicron001|	36.4594
L.KGTGVLT.E		675.404	1	675.404	675.404	1.4	529	347.69	>sp|Omicron001|	9.8246
L.KGTGVL.T		574.358	1	574.358	574.356	3.5	529	239	>sp|Omicron001|	10.8516
L.KGTGVLTESN.K		503.264	2	1005.52	1005.52	-0.6	529	157.79	>sp|Omicron001|	10.9947
L.KGTGVLTE.S		402.727	2	804.448	804.446	1.8	529	145.07	>sp|Omicron001|	12.4435
L.[+42.011]KGT[+511.190]GVLT.E	.[42], T[+511]	1228.6	1	1228.6	1228.6	-5.3	529	133.52	>sp|Omicron001|	18.0861
L.KGT[+917.349]GVL.T	T[+917]	746.358	2	1491.71	1491.7	2.5	529	75.21	>sp|Omicron001|	8.5005
L.[+42.011]KGT[+2043.740]GVL.T	.[42], T[+2044]	1330.54	2	2660.06	2660.11	-16.4	529	56.67	>sp|Omicron001|	25.5926
L.[+42.011]KGT[+1825.661]GVL.T	.[42], T[+1826]	814.675	3	2442.01	2442.03	-6.7	529	35.95	>sp|Omicron001|	18.1028
L.[+42.011]KGTGVLTESN.K	.[+42]	524.27	2	1047.53	1047.53	1.7	529	30.45	>sp|Omicron001|	18.2364
L.KGT[+673.243]GV.L	T[+673]	567.759	2	1134.51	1134.51	-3.3	529	27.61	>sp|Omicron001|	8.0906
L.[+42.011]KGT[+1079.402].G	.[42], T[+1079]	476.2	3	1426.58	1426.59	-6.9	529	14.49	>sp|Omicron001|	8.9479
K.[+42.011]GT[+1428.539]GVL.T	.[42], T[+1429]	958.905	2	1916.8	1916.81	-4.1	530	27.84	>sp|Omicron001|	12.9407
G.TGVLTESNKKF.L		408.559	3	1223.66	1223.66	-0.3	531	9.76	>sp|Omicron001|	24.6065
G.[+42.011]T[+203.079]GVL.T	.[42], T[+203]	634.341	1	634.341	634.329	19	531	5.93	>sp|Omicron001|	8.6999
T.GVLTESNKKF.L		561.813	2	1122.62	1122.62	3.1	532	349.2	>sp|Omicron001|	16.6817
G.VLTESNKKF.L		533.296	2	1065.59	1065.59	-8.2	533	26.09	>sp|Omicron001|	12.0742
V.LTESNKKF.L		483.768	2	966.529	966.525	3.6	534	449.79	>sp|Omicron001|	13.4636
V.LTESNKKFLPF.Q		662.359	2	1323.71	1323.73	-14.8	534	2.9	>sp|Omicron001|	59.408
L.TESNKKFLPF.Q		605.829	2	1210.65	1210.65	2.9	535	668.38	>sp|Omicron001|	32.8781
L.TESNKKF.L		427.225	2	853.443	853.441	1.5	535	376.32	>sp|Omicron001|	5.5376
L.[+42.011]TESNKK.F	.[+42]	748.381	1	748.381	748.384	-2.8	535	76.02	>sp|Omicron001|	13.1616
L.TESNKKFL.P		483.763	2	966.519	966.525	-6.2	535	50.93	>sp|Omicron001|	25.9034
L.[+42.011]TESNKKFLPF.Q	.[+42]	626.837	2	1252.67	1252.66	7.9	535	31.72	>sp|Omicron001|	17.9467
T.ESNKKFLPF.Q		555.306	2	1109.6	1109.6	4.4	536	365.96	>sp|Omicron001|	33.21
T.ES[+609.238]NKKF.L	S[+609]	681.333	2	1361.66	1361.63	19.8	536	45.99	>sp|Omicron001|	16.0522
E.SNKKFLPF.Q		490.784	2	980.56	980.556	3.9	537	271.44	>sp|Omicron001|	31.6424
S.NKKFLPF.Q		447.266	2	893.525	893.524	1.1	538	155.72	>sp|Omicron001|	31.7619
N.KKFLPF.Q		390.244	2	779.481	779.481	-0.2	539	174.44	>sp|Omicron001|	31.5455
N.[+42.011]KKF.L	.[+42]	464.288	1	464.288	464.287	3.4	539	78.03	>sp|Omicron001|	16.3187
K.KFLPF.Q		326.197	2	651.387	651.386	0.8	540	242.3	>sp|Omicron001|	39.7242
F.LPFQQF.G		779.409	1	779.409	779.409	0.9	542	229.91	>sp|Omicron001|	42.2167
L.[+42.011]PFQQFGRDIADTT.D	.[+42]	769.374	2	1537.74	1537.73	7.7	543	124.82	>sp|Omicron001|	23.9953
L.PFQQF.G		666.321	1	666.321	666.325	-5.9	543	60.27	>sp|Omicron001|	30.6081
F.QQFGRDIADTT.D		626.303	2	1251.6	1251.6	1.2	545	280.4	>sp|Omicron001|	20.8804
F.QQFGRDIADTTDAVRDPQTL.E		749.705	3	2247.1	2247.1	0.7	545	257.07	>sp|Omicron001|	33.357
F.QQF.G		422.204	1	422.204	422.203	1.1	545	131.49	>sp|Omicron001|	23.3262
F.[+42.011]QQF.G	.[+42]	464.216	1	464.216	464.214	3.9	545	28.18	>sp|Omicron001|	17.3789
F.GRDIADTTDAVRD.P		702.838	2	1404.67	1404.67	-1.3	548	599.71	>sp|Omicron001|	14.5165
F.GRDIADTTDAVRDPQ.T		543.934	3	1629.79	1629.78	3.4	548	516.46	>sp|Omicron001|	17.3022
F.GRDIADTTDAVRDPQTL.E		615.316	3	1843.93	1843.91	10.5	548	515.8	>sp|Omicron001|	26.3217
F.GRDIADTT.D		424.71	2	848.413	848.411	2.2	548	364.26	>sp|Omicron001|	8.915
F.GRDIADTTDAVR.D		430.554	3	1289.65	1289.64	3.2	548	354.12	>sp|Omicron001|	13.6939
F.GRDIADTTDAVRDPQTLE.I		658.322	3	1972.95	1972.96	-2	548	311.04	>sp|Omicron001|	26.3551
F.GRDIADTTDAVRDPQTLEIL.D		733.713	3	2199.12	2199.13	-0.9	548	160.04	>sp|Omicron001|	40.3902
F.GRDIADT.T		747.357	1	747.357	747.363	-7.8	548	105.52	>sp|Omicron001|	7.9872
F.GRDIADT[+609.238]T.D	T[+609]	729.342	2	1457.68	1457.65	18.6	548	34.36	>sp|Omicron001|	11.7865
R.DIADTTDAVRDPQTL.E		815.896	2	1630.78	1630.79	-4.4	550	147.09	>sp|Omicron001|	30.9275
D.IADTTDAVRDPQTL.E		758.385	2	1515.76	1515.76	-0.9	551	393.22	>sp|Omicron001|	25.7092
T.DAVRDPQTL.E		507.766	2	1014.53	1014.52	4.1	556	475.32	>sp|Omicron001|	17.8784
T.DAVRDPQTLEIL.D		685.37	2	1369.73	1369.73	-0.3	556	263.8	>sp|Omicron001|	39.782
D.AVRDPQTL.E		450.252	2	899.498	899.495	3.6	557	229.89	>sp|Omicron001|	13.8596
A.[+42.011]VRDPQT[+755.296]L.E	.[42], T[+755]	813.393	2	1625.78	1625.76	8.5	558	39	>sp|Omicron001|	12.0495
D.PQT[+1823.645]L.E	T[+1824]	1141.48	2	2281.95	2281.91	17.1	561	39.74	>sp|Omicron001|	12.5162
D.[+42.011]PQTL.E	.[+42]	500.285	1	500.285	500.272	26.5	561	18.39	>sp|Omicron001|	12.191
L.EILDITPC[+57.021].S	C[+57]	480.741	2	960.476	960.471	5.3	565	276.52	>sp|Omicron001|	37.0655
L.[+42.011]EILDIT[+1386.492]PC[+57.021]S.F	.[42], C[+57], T[+1386]	1238.5	2	2475.99	2476.01	-6.1	565	117.39	>sp|Omicron001|	18.9986
L.EILDITPC[+57.021]SF.G	C[+57]	597.791	2	1194.58	1194.57	3.3	565	89.14	>sp|Omicron001|	49.0534
L.EIL.D		374.222	1	374.222	374.229	-16.6	565	72.87	>sp|Omicron001|	6.832
L.[+42.011]EIL.D	.[+42]	416.23	1	416.23	416.239	-21.2	565	56.67	>sp|Omicron001|	16.3024
L.DITPC[+57.021]SF.G	C[+57]	420.185	2	839.362	839.36	2.3	568	237.48	>sp|Omicron001|	46.0604
L.DITPC[+57.021].S	C[+57]	605.262	1	605.262	605.26	2.7	568	109.13	>sp|Omicron001|	12.993
L.[+42.011]DIT[+568.212]PC[+57.021]SF.G	.[42], C[+57], T[+568]	1449.58	1	1449.58	1449.58	-0.1	568	8.99	>sp|Omicron001|	24.5588
D.ITPC[+57.021]SF.G	C[+57]	362.676	2	724.344	724.333	14.8	569	29.69	>sp|Omicron001|	13.598
D.[+42.011]IT[+1038.375]PC[+57.021]SF.G	.[42], C[+57], T[+1038]	902.863	2	1804.72	1804.72	-0.7	569	10.32	>sp|Omicron001|	23.567
I.[+42.011]TPC[+57.021]S[+947.323]F.G	.[42], C[+57], S[+947]	800.791	2	1600.58	1600.58	-4.8	570	37.38	>sp|Omicron001|	9.8581
T.[+42.011]PC[+57.021]SF.G	.[42], C[+57]	552.216	1	552.216	552.212	6	571	19.71	>sp|Omicron001|	34.6249
F.GGVSVITPGTN[+1216.423]TSNQ.V	N[+1216]	1324.57	2	2648.13	2648.13	1.4	575	270.45	>sp|Omicron001|	20.6142
F.GGVSVITPG.T		786.434	1	786.434	786.436	-2.4	575	185.95	>sp|Omicron001|	24.922
F.GGVSVITPGTN[+1540.529]TSNQ.V	N[+1541]	991.42	3	2972.25	2972.24	3.2	575	117.07	>sp|Omicron001|	19.8958
F.GGVSVITPGTN[+1378.476]TSNQ.V	N[+1378]	1405.6	2	2810.19	2810.18	2.4	575	111.49	>sp|Omicron001|	20.1123
S.VITPGTN[+1216.423]TSNQVAVLY.Q	N[+1216]	965.11	3	2893.32	2893.31	2.7	579	2.1	>sp|Omicron001|	35.2504
T.[+42.011]PGTNTSNQVAVL.Y	.[+42]	621.811	2	1242.61	1242.63	-14.9	582	38.22	>sp|Omicron001|	26.5051
P.GTNTSNQVAVLY.Q		633.819	2	1266.63	1266.63	-1.6	583	13.05	>sp|Omicron001|	16.0629
Q.VAVL.Y		401.277	1	401.277	401.276	1.8	590	133.1	>sp|Omicron001|	21.7169
L.YQGVN[+1257.449]C[+57.021]TEVPVAIH.A	C[+57], N[+1257]	1422.61	2	2844.21	2844.21	-0.8	594	37.92	>sp|Omicron001|	24.087
Y.[+42.011]QGVN[+1736.650]C[+57.021]TE.V	.[42], C[+57], N[+1737]	1293.52	2	2586.03	2585.99	15	595	32.71	>sp|Omicron001|	8.1494
Y.QGVNC[+57.021]T.E	C[+57]	678.285	1	678.285	678.288	-3	595	18.03	>sp|Omicron001|	27.0738
Y.QGVN[+1216.423]C[+57.021]TEVPVAIH.A	C[+57], N[+1216]	1320.56	2	2640.12	2640.12	-0.4	595	11.72	>sp|Omicron001|	24.0195
Y.QGVN[+1216.423]C[+57.021]TEVPV.A	C[+57], N[+1216]	1159.98	2	2318.95	2318.94	5.3	595	4.56	>sp|Omicron001|	22.6386
Y.[+42.011]QGVNC[+57.021]T.E	.[42], C[+57]	720.314	1	720.314	720.298	21.9	595	3.78	>sp|Omicron001|	14.0278
V.AIHADQL.T		384.206	2	767.404	767.405	-0.1	605	100.92	>sp|Omicron001|	16.4442
A.IHADQL.T		696.357	1	696.357	696.367	-15.1	606	9.45	>sp|Omicron001|	33.4535
I.HADQLTPTW.R		534.761	2	1068.51	1068.51	3.3	607	483.99	>sp|Omicron001|	30.3492
I.[+42.011]HADQLTPTWRVY.S	.[+42]	510.259	3	1528.76	1528.75	5.3	607	28.43	>sp|Omicron001|	8.9521
H.ADQLT[+203.079]PTWRVY.S	T[+203]	776.886	2	1552.76	1552.76	0.1	608	128.39	>sp|Omicron001|	12.2223
H.ADQLTPTW.R		466.233	2	931.46	931.452	8.2	608	76.95	>sp|Omicron001|	36.4846
L.[+42.011]TPT[+1898.703].W	.[42], T[+1899]	753.624	3	2258.86	2258.88	-9.3	612	111.52	>sp|Omicron001|	8.5463
L.[+42.011]TPT[+511.190].W	.[42], T[+511]	871.373	1	871.373	871.367	7.6	612	80.67	>sp|Omicron001|	9.4816
L.TPTW.R		504.246	1	504.246	504.245	0.9	612	76	>sp|Omicron001|	24.9353
L.[+42.011]TPTWRVY.S	.[+42]	482.751	2	964.495	964.489	6.1	612	52.24	>sp|Omicron001|	8.1134
L.TPTWRVYS.T		505.25	2	1009.49	1009.51	-16.8	612	39.89	>sp|Omicron001|	27.1089
L.TPTWRVY.S		461.735	2	922.462	922.478	-17.2	612	29.06	>sp|Omicron001|	20.9257
L.[+42.011]TPTW.R	.[+42]	546.254	1	546.254	546.256	-4	612	28.15	>sp|Omicron001|	13.1015
L.[+42.011]TPT[+1120.428]W.R	.[42], T[+1120]	833.839	2	1666.67	1666.68	-7.8	612	17.12	>sp|Omicron001|	19.9629
L.[+42.011]TPT[+1533.570]WRVY.S	.[42], T[+1534]	833.351	3	2498.04	2498.06	-8.8	612	8.22	>sp|Omicron001|	11.9851
L.TPTWRV.Y		380.204	2	759.4	759.415	-19.6	612	3.15	>sp|Omicron001|	13.8883
T.WRVY.S		312.168	2	623.329	623.33	-1.4	615	142.49	>sp|Omicron001|	24.5602
T.[+42.011]WRVY.S	.[+42]	665.345	1	665.345	665.341	7.2	615	10.09	>sp|Omicron001|	14.842
W.[+42.011]RVYSTGS.N	.[+42]	811.395	1	811.395	811.394	1.3	616	28.99	>sp|Omicron001|	24.416
W.RVYS[+203.079]TG.S	S[+203]	885.448	1	885.448	885.431	19.3	616	4.25	>sp|Omicron001|	9.13
W.RVYSTGSNVF.Q		565.284	2	1129.56	1129.56	-2.1	616	3.86	>sp|Omicron001|	10.3639
Y.STGSNVF.Q		711.332	1	711.332	711.331	1.1	619	439.07	>sp|Omicron001|	20.2829
Y.STGS[+1458.513]N.V	S[+1459]	962.347	2	1923.69	1923.71	-10.6	619	57.5	>sp|Omicron001|	6.9145
Y.S[+1938.709]TGSNVF.Q	S[+1939]	1325.53	2	2650.05	2650.04	2.3	619	43.26	>sp|Omicron001|	9.4248
Y.[+42.011]STGS[+1460.529]NVFQ.T	.[42], S[+1461]	1171.46	2	2341.92	2341.93	-4.7	619	6.25	>sp|Omicron001|	42.8697
Y.[+42.011]STGSNVF.Q	.[+42]	753.339	1	753.339	753.341	-2.7	619	0.1	>sp|Omicron001|	29.1736
T.GSNVFQTRAGC[+57.021]L.I	C[+57]	437.209	3	1309.61	1309.63	-14.8	621	21.79	>sp|Omicron001|	19.5553
G.SNVFQTRAGC[+57.021]L.I	C[+57]	626.798	2	1252.59	1252.61	-17.9	622	36.22	>sp|Omicron001|	33.8117
N.[+42.011]VFQTRAGC[+57.021]L.I	.[42], C[+57]	547.283	2	1093.56	1093.55	12	624	81.44	>sp|Omicron001|	13.5323
F.QTRAGC[+57.021]L.I	C[+57]	403.203	2	805.398	805.399	-0.2	626	464.4	>sp|Omicron001|	9.4572
F.QTRAGC[+57.021]LIGAEY.V	C[+57]	669.827	2	1338.65	1338.65	-0.9	626	405.72	>sp|Omicron001|	28.009
F.QTR.A		404.225	1	404.225	404.225	-0.4	626	159.35	>sp|Omicron001|	8.4004
F.QTRAGC[+57.021]LI.G	C[+57]	459.745	2	918.483	918.483	0.6	626	157.27	>sp|Omicron001|	18.9715
F.QTRAGC[+57.021]LIG.A	C[+57]	488.256	2	975.505	975.504	0.8	626	70.5	>sp|Omicron001|	10.6506
F.[+42.011]QTRAG.C	.[+42]	574.31	1	574.31	574.294	27.7	626	21.73	>sp|Omicron001|	15.9719
F.QT[+1850.693]RAGC[+57.021]L.I	C[+57], T[+1851]	1328.55	2	2656.09	2656.09	-0.3	626	0.88	>sp|Omicron001|	29.8821
Q.TRAGC[+57.021]LIGAEY.V	C[+57]	605.8	2	1210.59	1210.59	3.7	627	389.46	>sp|Omicron001|	27.5448
Q.TRAGC[+57.021]L.I	C[+57]	339.174	2	677.34	677.34	0.2	627	248.52	>sp|Omicron001|	8.782
T.RAGC[+57.021]LIGAEY.V	C[+57]	555.274	2	1109.54	1109.54	-0.3	628	321	>sp|Omicron001|	26.3302
R.AGC[+57.021]LIGAEY.V	C[+57]	477.225	2	953.442	953.44	2.5	629	216.06	>sp|Omicron001|	32.0468
A.GC[+57.021]LIGAEY.V	C[+57]	882.403	1	882.403	882.403	0.9	630	148.47	>sp|Omicron001|	32.1667
G.C[+57.021]LIGAEY.V	C[+57]	825.381	1	825.381	825.381	-0.6	631	307.83	>sp|Omicron001|	31.8781
C.LIGAEY.V		665.35	1	665.35	665.351	-0.7	632	265.31	>sp|Omicron001|	25.8561
L.IGAEYVNNSY.E		565.261	2	1129.51	1129.52	-1.1	633	68.33	>sp|Omicron001|	15.1095
L.IGAEYVNN.S		440.212	2	879.417	879.421	-4	633	28.24	>sp|Omicron001|	40.6743
L.IGAEYVNNS[+1021.360]YEC[+57.021]DI.P	C[+57], S[+1021]	1334.53	2	2668.06	2668.06	-0.1	633	25.56	>sp|Omicron001|	10.2591
Y.VN[+1913.677]NSY.E	N[+1914]	1255.49	2	2509.97	2509.94	10.4	638	104.97	>sp|Omicron001|	13.7123
Y.VNNSYEC[+57.021]DIPIGAGI.C	C[+57]	811.381	2	1621.75	1621.75	1	638	97.35	>sp|Omicron001|	43.239
Y.[+42.011]VNNSY.E	.[+42]	638.28	1	638.28	638.278	2.5	638	48.82	>sp|Omicron001|	9.7649
Y.[+42.011]VNNS[+365.132]Y.E	.[42], S[+365]	1003.4	1	1003.4	1003.41	-14.5	638	23.15	>sp|Omicron001|	16.5959
Y.[+42.011]VN[+2336.851]NSY.E	.[42], N[+2337]	992.374	3	2975.11	2975.13	-7.8	638	20.36	>sp|Omicron001|	22.9708
Y.VNNSYEC[+57.021]DIPIGAGIC[+57.021].A	C[+57]*2	891.397	2	1781.79	1781.78	1.7	638	17.24	>sp|Omicron001|	40.5402
Y.[+42.011]VNNS[+2043.740]Y.E	.[42], S[+2044]	1341.53	2	2682.04	2682.02	9.2	638	10.15	>sp|Omicron001|	25.6028
Y.[+42.011]VNNS[+1866.688]Y.E	.[42], S[+1867]	1252.98	2	2504.96	2504.97	-1.3	638	8.04	>sp|Omicron001|	26.6748
Y.VN[+2188.740]N.S	N[+2189]	1267.95	2	2534.9	2534.91	-5.6	638	5.64	>sp|Omicron001|	42.3779
Y.VNNS[+1120.428]Y.E	S[+1120]	858.86	2	1716.71	1716.7	9.5	638	3.58	>sp|Omicron001|	42.8559
Y.VNNS[+1371.517]YEC[+57.021]DI.P	C[+57], S[+1372]	829.009	3	2485.01	2484.97	17.1	638	0.2	>sp|Omicron001|	12.3835
V.N[+2069.767]NSY.E	N[+2070]	1283.99	2	2566.97	2566.97	0.5	639	57.27	>sp|Omicron001|	42.1466
V.[+42.011]NNS[+673.243]Y.E	.[42], S[+673]	1212.45	1	1212.45	1212.45	-2.9	639	3.25	>sp|Omicron001|	24.1597
Y.EC[+57.021]DIPIGAGI.C	C[+57]	522.758	2	1044.51	1044.5	6.2	643	189.92	>sp|Omicron001|	39.1443
Y.EC[+57.021]DIPIGAGIC[+57.021].A	C[+57]*2	602.772	2	1204.54	1204.53	1.9	643	187.86	>sp|Omicron001|	36.1672
Y.EC[+57.021]DIPIGAGIC[+57.021]ASY.Q	C[+57]*2	763.337	2	1525.67	1525.67	0.3	643	67.3	>sp|Omicron001|	42.091
Y.EC[+57.021]DIPIGA.G	C[+57]	874.397	1	874.397	874.398	-1	643	17.92	>sp|Omicron001|	28.2401
C.DIPIGAGIC[+57.021]ASY.Q	C[+57]	618.811	2	1236.62	1236.59	18	645	7.2	>sp|Omicron001|	17.9087
P.IGAGIC[+57.021]ASY.Q	C[+57]	456.212	2	911.417	911.429	-13.3	648	63.81	>sp|Omicron001|	21.8383
G.AGIC[+57.021]ASY.Q	C[+57]	741.324	1	741.324	741.324	0.5	650	171.66	>sp|Omicron001|	21.594
A.GIC[+57.021]ASY.Q	C[+57]	670.286	1	670.286	670.287	-0.2	651	55.43	>sp|Omicron001|	19.3986
G.IC[+57.021]ASY.Q	C[+57]	613.267	1	613.267	613.265	3.2	652	273.94	>sp|Omicron001|	16.4754
Y.QTQT[+755.296]KS.H	T[+755]	724.343	2	1447.68	1447.65	17.8	657	14.34	>sp|Omicron001|	12.9393

## Sheet: Omicron-120KDa-Pepsin
Peptide < ProteinMetrics Confidential >	Modification Type(s)	Observed m/z	z	Observed (M+H)	Calc. mass (M+H)	Mass error (ppm)	Starting position	Score	Protein Name	Scan Time
-.VNLTTRTQLPPAYTNS.F		888.469	2	1775.93	1775.93	1.4	1	231.43	>sp|Omicron001|	29.4726
-.VNL.T		345.213	1	345.213	345.213	-1	1	93.05	>sp|Omicron001|	16.1889
-.[+42.011]VN[+1784.634]L.T	.[42], N[+1785]	1086.44	2	2171.88	2171.86	7.9	1	69.08	>sp|Omicron001|	23.5621
-.[+42.011]VN[+1622.582]L.T	.[42], N[+1623]	1005.42	2	2009.82	2009.81	8.8	1	59.42	>sp|Omicron001|	23.8435
-.[+42.011]VN[+406.159]L.T	.[42], N[+406]	793.373	1	793.373	793.383	-11.8	1	19	>sp|Omicron001|	29.3932
V.NLTTRT[+730.264]QL.P	T[+730]	838.902	2	1676.8	1676.8	0.3	2	38.48	>sp|Omicron001|	27.2455
V.[+42.011]N[+2434.899]L.T	.[42], N[+2435]	1362.02	2	2723.04	2723.05	-4.7	2	8.34	>sp|Omicron001|	16.4402
V.[+42.011]N[+2053.772]L.T	.[42], N[+2054]	1171.46	2	2341.92	2341.93	-4.2	2	2.94	>sp|Omicron001|	43.2579
L.TTRTQLPPAYTNS.F		725.37	2	1449.73	1449.73	-0.9	4	441.9	>sp|Omicron001|	19.9891
L.TTRTQLPPAYTNSF.T		798.906	2	1596.81	1596.8	2.2	4	310.7	>sp|Omicron001|	31.8102
L.TTRTQLPPA.Y		492.768	2	984.528	984.547	-19.6	4	96.21	>sp|Omicron001|	7.5312
L.TTRTQLPPAYTN.S		681.855	2	1362.7	1362.7	1.7	4	66.8	>sp|Omicron001|	18.1995
L.TTRTQLPPAY.T		383.204	3	1147.6	1147.61	-11.9	4	64.26	>sp|Omicron001|	4.8928
L.TTRTQL.P		360.213	2	719.419	719.405	19.9	4	59.1	>sp|Omicron001|	8.5776
L.T[+1038.375]TRTQL.P	T[+1038]	879.399	2	1757.79	1757.78	5.7	4	51.56	>sp|Omicron001|	23.0236
L.[+42.011]TTRT[+876.322]QLPP.A	.[42], T[+876]	916.42	2	1831.83	1831.84	-5.5	4	50.42	>sp|Omicron001|	27.4544
L.TTRT[+568.212]QLPP.A	T[+568]	741.369	2	1481.73	1481.72	6	4	38.51	>sp|Omicron001|	16.5461
L.TT[+1120.428]RTQL.P	T[+1120]	920.422	2	1839.84	1839.83	2.1	4	30.73	>sp|Omicron001|	33.5556
L.TTRT[+1517.575]QL.P	T[+1518]	1118.99	2	2236.97	2236.98	-6.5	4	30.38	>sp|Omicron001|	23.1855
L.[+42.011]TTRT[+1038.375]QL.P	.[42], T[+1038]	900.381	2	1799.76	1799.79	-19.3	4	29.25	>sp|Omicron001|	6.6256
L.TTRT[+1313.476]QLPPAY.T	T[+1313]	1231.07	2	2461.13	2461.09	17.2	4	14.88	>sp|Omicron001|	28.4102
T.T[+365.132]RTQL.P	T[+365]	983.501	1	983.501	983.489	11.8	5	1.72	>sp|Omicron001|	13.2658
T.RT[+2043.740]QL.P	T[+2044]	1281.03	2	2561.05	2561.05	-1.1	6	6.59	>sp|Omicron001|	15.1318
R.TQLPPAY.T		395.216	2	789.425	789.414	14.1	7	19.05	>sp|Omicron001|	10.6509
T.QLPPAYTNSF.T		569.29	2	1137.57	1137.56	12.9	8	36.79	>sp|Omicron001|	36.1602
Q.LPPAYTNSFTRGVY.Y		793.405	2	1585.8	1585.8	1.6	9	28.63	>sp|Omicron001|	25.5801
Q.LPPAYTNSF.T		337.176	3	1009.51	1009.5	13.6	9	24.94	>sp|Omicron001|	13.8347
L.[+42.011]PPAYT[+406.159]NSFTR.G	.[42], T[+406]	801.376	2	1601.75	1601.73	7.6	10	60.75	>sp|Omicron001|	8.7019
L.[+42.011]PPAYT[+933.344]NSFTRG.V	.[42], T[+933]	1093.48	2	2185.94	2185.94	1.7	10	59.54	>sp|Omicron001|	11.7098
L.[+42.011]PPAYTNS[+1095.397]FTRG.V	.[42], S[+1095]	1174.5	2	2347.99	2347.99	1.1	10	54.04	>sp|Omicron001|	11.6108
L.[+42.011]PPAY.T	.[+42]	489.235	1	489.235	489.234	0.8	10	30.22	>sp|Omicron001|	21.9606
L.PPAYTN.S		662.33	1	662.33	662.314	23.7	10	19.74	>sp|Omicron001|	6.5243
L.PPAYTNSFTRGVY.Y		736.857	2	1472.71	1472.72	-6.2	10	13.33	>sp|Omicron001|	23.384
L.PPAYT.N		548.28	1	548.28	548.271	16.1	10	11.26	>sp|Omicron001|	22.9212
L.[+42.011]PPAYT[+1063.407].N	.[42], T[+1063]	551.899	3	1653.68	1653.69	-3	10	4.21	>sp|Omicron001|	27.0466
P.[+42.011]AYT[+365.132]NSFTRGVYYPDKVF.R	.[42], T[+365]	1218.07	2	2435.13	2435.13	0.5	12	15.23	>sp|Omicron001|	24.083
Y.[+42.011]TNSFT[+714.269]RGVY.Y	.[42], T[+714]	900.9	2	1800.79	1800.79	0.9	14	118.94	>sp|Omicron001|	25.9226
Y.TNS.F		321.151	1	321.151	321.14	34.3	14	105.96	>sp|Omicron001|	12.2875
Y.T[+365.132]NSF.T	T[+365]	833.343	1	833.343	833.341	2.2	14	91.8	>sp|Omicron001|	27.6264
Y.[+42.011]TNS[+406.159].F	.[42], S[+406]	769.313	1	769.313	769.31	3.8	14	50.08	>sp|Omicron001|	10.0885
Y.TNSFTRGVYY.P		604.303	2	1207.6	1207.57	19.9	14	38.98	>sp|Omicron001|	38.1469
Y.[+42.011]TNS[+1850.693]F.T	.[42], S[+1851]	787.656	3	2360.95	2360.91	17.8	14	30.43	>sp|Omicron001|	42.9189
Y.TNS[+730.264]FTR.G	S[+730]	728.329	2	1455.65	1455.62	19.5	14	29.87	>sp|Omicron001|	22.9566
Y.[+42.011]TNSFT[+1428.539]RGVY.Y	.[42], T[+1429]	839.01	3	2515.02	2515.06	-17.8	14	24.77	>sp|Omicron001|	7.8315
Y.[+42.011]TNSFT[+511.190]RGVY.Y	.[42], T[+511]	799.355	2	1597.7	1597.71	-5.7	14	2.64	>sp|Omicron001|	7.5994
N.SFTRGVYYPDKVF.R		789.9	2	1578.79	1578.8	-1.1	16	154.8	>sp|Omicron001|	35.7012
S.FTRGVYYPDKVFRSSVL.H		509.277	4	2034.09	2034.08	3.3	17	538.19	>sp|Omicron001|	37.3508
S.FTRGVYYPDKVF.R		746.384	2	1491.76	1491.76	-1	17	430.47	>sp|Omicron001|	33.8204
S.FTRGVYY.P		453.232	2	905.456	905.452	4.7	17	307.46	>sp|Omicron001|	23.1713
F.TRGVYYPDKVFRSSVL.H		629.677	3	1887.02	1887.01	2.2	18	394.69	>sp|Omicron001|	33.9967
F.TRGVYYPDKVF.R		672.852	2	1344.7	1344.69	1.5	18	385.62	>sp|Omicron001|	29.6381
F.TRGVYYPDKV.F		599.319	2	1197.63	1197.63	3.8	18	226.71	>sp|Omicron001|	24.0773
F.TRGVYY.P		758.396	1	758.396	758.383	17.5	18	85.65	>sp|Omicron001|	13.0411
F.TRGV.Y		432.245	1	432.245	432.257	-25.4	18	76.46	>sp|Omicron001|	11.7822
F.[+42.011]T[+365.132]RGVYYPDKVF.R	.[42], T[+365]	876.436	2	1751.87	1751.84	15.9	18	51.12	>sp|Omicron001|	31.7076
F.TRGVY.Y		595.322	1	595.322	595.32	3.8	18	45.06	>sp|Omicron001|	6.6746
F.T[+672.223]RGVY.Y	T[+672]	1267.54	1	1267.54	1267.54	-1.3	18	40.44	>sp|Omicron001|	26.266
F.[+42.011]T[+1938.709]RGVY.Y	.[42], T[+1939]	1288.53	2	2576.06	2576.04	8.3	18	31.77	>sp|Omicron001|	16.5419
F.T[+1850.693]RGVYY.P	T[+1851]	1305.04	2	2609.07	2609.08	-0.9	18	24.53	>sp|Omicron001|	13.7764
F.T[+1850.693]RGVY.Y	T[+1851]	816.012	3	2446.02	2446.01	3.7	18	23.98	>sp|Omicron001|	14.1643
F.[+42.011]T[+1850.693]RGVYY.P	.[42], T[+1851]	1326.06	2	2651.11	2651.09	10.6	18	22.19	>sp|Omicron001|	26.7075
F.[+42.011]T[+1120.428]R.G	.[42], T[+1120]	719.821	2	1438.63	1438.61	19.8	18	20.77	>sp|Omicron001|	4.4726
F.[+42.011]T[+2043.740]RGVY.Y	.[42], T[+2044]	1341.03	2	2681.05	2681.07	-7.3	18	19.39	>sp|Omicron001|	7.3672
F.[+42.011]T[+2189.798]RGVY.Y	.[42], T[+2190]	943.042	3	2827.11	2827.13	-6.3	18	13.25	>sp|Omicron001|	7.5059
R.GVYYPDKVF.R		544.279	2	1087.55	1087.55	4.9	20	223.22	>sp|Omicron001|	34.9122
G.VYYPDKVFRSSVL.H		524.954	3	1572.85	1572.84	4	21	468.77	>sp|Omicron001|	37.0181
G.VYYPDKVF.R		515.768	2	1030.53	1030.52	4	21	319.87	>sp|Omicron001|	32.8739
Y.YPDKVFRSSVL.H		655.859	2	1310.71	1310.71	0.5	23	353.41	>sp|Omicron001|	29.8919
Y.YPDKVF.R		768.391	1	768.391	768.393	-1.6	23	303.35	>sp|Omicron001|	32.9167
Y.YPDKV.F		621.326	1	621.326	621.324	3.3	23	176.46	>sp|Omicron001|	24.2036
Y.YPDKVFRSS.V		549.786	2	1098.56	1098.56	6.2	23	36.48	>sp|Omicron001|	20.2743
Y.YPDKVFRS[+406.159]SVL.H	S[+406]	572.962	3	1716.87	1716.87	2.3	23	9.87	>sp|Omicron001|	24.3624
Y.PDKVFRSSVL.H		574.328	2	1147.65	1147.65	2.4	24	483.27	>sp|Omicron001|	24.1186
Y.PDKVF.R		605.331	1	605.331	605.329	2	24	341.33	>sp|Omicron001|	33.2283
Y.PDKV.F		458.262	1	458.262	458.261	1.3	24	77.49	>sp|Omicron001|	24.3889
Y.[+42.011]PDKVFRSSVL.H	.[+42]	595.329	2	1189.65	1189.66	-6.4	24	13.57	>sp|Omicron001|	20.7337
K.VFRSSVL.H		404.24	2	807.474	807.472	1.8	27	283.06	>sp|Omicron001|	24.3567
V.FRSSVLHSTQDL.F		695.359	2	1389.71	1389.71	-0.8	28	509.87	>sp|Omicron001|	23.7158
V.FRSSVL.H		354.705	2	708.404	708.404	-0.2	28	242.29	>sp|Omicron001|	20.6305
V.FRSSVLHSTQDLF.L		512.934	3	1536.79	1536.78	4.1	28	241.24	>sp|Omicron001|	35.0073
F.RSSVLHSTQDLF.L		695.36	2	1389.71	1389.71	0.2	29	555.3	>sp|Omicron001|	29.7108
F.RSSVLHSTQ.D		507.772	2	1014.54	1014.53	2.9	29	417.94	>sp|Omicron001|	7.0441
F.RSSVLHSTQDL.F		414.887	3	1242.65	1242.64	1.1	29	386.37	>sp|Omicron001|	16.436
F.RSSVLHSTQD.L		377.192	3	1129.56	1129.56	1.3	29	361.71	>sp|Omicron001|	7.5952
F.RSSVL.H		561.327	1	561.327	561.336	-15	29	223.25	>sp|Omicron001|	22.9872
F.[+42.011]RSS[+203.079].V	.[42], S[+203]	594.276	1	594.276	594.273	5.5	29	60.08	>sp|Omicron001|	35.567
F.RS[+1866.688]SVL.H	S[+1867]	1214.52	2	2428.03	2428.02	3.7	29	13.32	>sp|Omicron001|	26.5893
F.[+42.011]RSS[+365.132]V.L	.[42], S[+365]	855.405	1	855.405	855.394	12.6	29	11.29	>sp|Omicron001|	13.2565
F.[+42.011]RSS[+974.370]VL.H	.[42], S[+974]	789.366	2	1577.72	1577.72	4.9	29	7.97	>sp|Omicron001|	17.9422
R.SSVLHSTQDL.F		543.778	2	1086.55	1086.54	5.5	30	315.6	>sp|Omicron001|	21.7017
S.SVLHSTQDL.F		500.26	2	999.513	999.511	2.5	31	264.79	>sp|Omicron001|	20.3722
S.SVLHSTQDLF.L		573.794	2	1146.58	1146.58	2.3	31	195.65	>sp|Omicron001|	34.5387
S.[+42.011]SVLHSTQDLF.L	.[+42]	594.8	2	1188.59	1188.59	2.1	31	69.81	>sp|Omicron001|	27.6873
V.LHSTQDL.F		407.206	2	813.404	813.41	-7	33	141.51	>sp|Omicron001|	12.2861
L.HSTQDLFL.P		480.745	2	960.483	960.479	4.2	34	440.67	>sp|Omicron001|	34.5267
L.HSTQDLF.L		424.201	2	847.396	847.394	1.4	34	421.37	>sp|Omicron001|	23.9975
L.HSTQDL.F		350.666	2	700.326	700.326	-0.4	34	369.69	>sp|Omicron001|	7.9992
L.HST[+609.238]QDLF.L	T[+609]	728.818	2	1456.63	1456.63	-2	34	77.66	>sp|Omicron001|	8.0866
L.[+42.011]HS[+203.079]TQDL.F	.[42], S[+203]	945.417	1	945.417	945.416	1.3	34	27.97	>sp|Omicron001|	13.8887
L.HS[+1850.693]TQ.D	S[+1851]	1161.97	2	2322.94	2322.91	15.1	34	23.28	>sp|Omicron001|	13.9197
L.HS[+203.079]TQ.D	S[+203]	675.299	1	675.299	675.294	6.2	34	10.64	>sp|Omicron001|	11.8845
S.T[+406.159]QDL.F	T[+406]	882.397	1	882.397	882.394	3.7	36	3.71	>sp|Omicron001|	37.4867
Q.DLFL.P		507.283	1	507.283	507.281	3.6	38	185.69	>sp|Omicron001|	44.9194
D.LFLPF.F		318.691	2	636.375	636.376	-1	39	148.41	>sp|Omicron001|	58.5105
L.FLPFFS.N		379.194	2	757.381	757.392	-14.2	40	122.56	>sp|Omicron001|	17.3979
L.FLPFF.S		670.361	1	670.361	670.36	0.8	40	71.73	>sp|Omicron001|	59.4288
F.LPFFS[+365.132]N.V	S[+365]	545.26	2	1089.51	1089.5	12.6	41	12.78	>sp|Omicron001|	36.4303
F.LPFFSNVTW.F		555.793	2	1110.58	1110.56	14.7	41	9.1	>sp|Omicron001|	27.8413
L.PFFSN[+1216.423]VTWF.H	N[+1216]	1180.99	2	2360.98	2360.97	3	42	214.77	>sp|Omicron001|	55.4393
L.PFFSN[+1622.582]VTW.F	N[+1623]	1310.54	2	2620.07	2620.06	2.5	42	125.07	>sp|Omicron001|	45.6187
L.PFFSN[+1419.502]VTWF.H	N[+1420]	1282.53	2	2564.05	2564.05	2.2	42	94.53	>sp|Omicron001|	54.9774
L.[+42.011]PFFSN[+1241.454]VTWF.H	.[42], N[+1241]	1214.52	2	2428.04	2428.01	10.2	42	65.73	>sp|Omicron001|	26.5533
L.PFFSN[+1216.423]VTW.F	N[+1216]	1107.46	2	2213.91	2213.9	5.7	42	55.99	>sp|Omicron001|	45.943
L.PFFSN[+406.159]V.T	N[+406]	1116.49	1	1116.49	1116.51	-13.4	42	53.36	>sp|Omicron001|	37.9262
L.[+42.011]PFFSN[+1540.529]VTW.F	.[42], N[+1541]	1290.52	2	2580.03	2580.02	3.3	42	31.83	>sp|Omicron001|	29.4834
L.[+42.011]PFFS[+1501.555]NVTWF.H	.[42], S[+1502]	1344.55	2	2688.08	2688.11	-10.2	42	24.89	>sp|Omicron001|	26.9585
L.PFFSN[+1419.502]VTW.F	N[+1420]	1209	2	2416.99	2416.98	5.2	42	15.91	>sp|Omicron001|	46.2175
L.PFFSN[+1622.582]V.T	N[+1623]	1166.97	2	2332.94	2332.93	2.3	42	1.97	>sp|Omicron001|	6.8755
L.PFFS[+892.317]NVTW.F	S[+892]	945.4	2	1889.79	1889.8	-1.6	42	1.22	>sp|Omicron001|	46.255
F.FSN[+1216.423]VTWF.H	N[+1216]	1058.93	2	2116.86	2116.85	5.5	44	487.06	>sp|Omicron001|	43.1586
F.FSN[+1581.555]VTWF.H	N[+1582]	1241.5	2	2481.99	2481.98	5.5	44	456.4	>sp|Omicron001|	42.6593
F.FSN[+1419.502]VTWF.H	N[+1420]	1160.47	2	2319.94	2319.93	5.6	44	447.67	>sp|Omicron001|	43.0665
F.FSN[+1622.582]VTWF.H	N[+1623]	1262.01	2	2523.02	2523.01	5	44	422.95	>sp|Omicron001|	42.6608
F.FSN[+1054.370]VTWF.H	N[+1054]	977.901	2	1954.79	1954.8	-0.4	44	368.95	>sp|Omicron001|	43.414
F.FSN[+1378.476]VTW.F	N[+1378]	1066.42	2	2131.84	2131.83	3.9	44	317.45	>sp|Omicron001|	29.5223
F.FSN[+1460.529]VTWF.H	N[+1461]	1180.99	2	2360.97	2360.95	5.6	44	299.45	>sp|Omicron001|	42.9485
F.FSN[+1216.423]VTW.F	N[+1216]	985.399	2	1969.79	1969.78	5.5	44	283.76	>sp|Omicron001|	29.6805
F.FSN[+1784.634]VTWF.H	N[+1785]	1343.04	2	2685.07	2685.06	4.9	44	277.63	>sp|Omicron001|	42.1825
F.FSN[+1581.555]VTW.F	N[+1582]	1167.97	2	2334.93	2334.91	6.8	44	275.44	>sp|Omicron001|	29.1807
F.FSN[+1622.582]VTW.F	N[+1623]	1188.48	2	2375.95	2375.94	3	44	242.81	>sp|Omicron001|	29.0663
F.FSN[+1419.502]VTW.F	N[+1420]	1086.94	2	2172.87	2172.86	5.4	44	237.48	>sp|Omicron001|	29.5759
F.FSN[+1540.529]VTWF.H	N[+1541]	1220.99	2	2440.96	2440.95	4.2	44	228.98	>sp|Omicron001|	42.3401
F.FSN[+1257.449]VTWF.H	N[+1257]	1079.45	2	2157.89	2157.87	6.1	44	227.28	>sp|Omicron001|	43.7949
F.FSN[+1913.677]VTWF.H	N[+1914]	1407.56	2	2814.11	2814.1	3.1	44	206.12	>sp|Omicron001|	45.7971
F.FSN[+1257.449]VTW.F	N[+1257]	1005.9	2	2010.8	2010.81	-1.6	44	197.01	>sp|Omicron001|	30.0329
F.FSN[+1378.476]VTWF.H	N[+1378]	1139.96	2	2278.91	2278.9	5	44	192.73	>sp|Omicron001|	43.1601
F.FS[+1038.375]NVTWFHV.I	S[+1038]	1087.96	2	2174.9	2174.93	-10.6	44	188.09	>sp|Omicron001|	43.6188
F.FSN[+1663.608]VTWF.H	N[+1664]	1282.53	2	2564.04	2564.03	3.8	44	158.69	>sp|Omicron001|	43.0498
F.FSN[+1913.677]VTW.F	N[+1914]	1334.03	2	2667.04	2667.03	3.5	44	139.9	>sp|Omicron001|	32.4533
F.FSN[+1768.640]VTWF.H	N[+1769]	1335.04	2	2669.06	2669.06	-0.6	44	139.67	>sp|Omicron001|	42.027
F.FSN[+1200.428]VTWFHV.I	N[+1200]	1168.98	2	2336.95	2336.98	-12.1	44	135.46	>sp|Omicron001|	43.3284
F.FS[+892.317]NVTWF.H	S[+892]	896.874	2	1792.74	1792.74	-0.8	44	132.11	>sp|Omicron001|	43.2313
F.FSN[+1710.598]VTWF.H	N[+1711]	1306.02	2	2611.03	2611.02	1.6	44	128.64	>sp|Omicron001|	46.4944
F.FSN[+1702.581]VTWF.H	N[+1703]	1302.01	2	2603	2603.01	-1.2	44	117.98	>sp|Omicron001|	42.1688
F.FSN[+1362.481]VTWFHV.I	N[+1362]	1250.01	2	2499.02	2499.03	-5.2	44	110.96	>sp|Omicron001|	42.8748
F.FS[+1866.688]NVTW.F	S[+1867]	1310.52	2	2620.04	2620.04	-1.3	44	98.62	>sp|Omicron001|	42.1839
F.FS[+1460.529]NVTWF.H	S[+1461]	1180.98	2	2360.96	2360.95	3.3	44	72.58	>sp|Omicron001|	43.334
F.FS[+1460.529]NVTW.F	S[+1461]	1107.45	2	2213.89	2213.89	2.6	44	60.97	>sp|Omicron001|	29.5802
F.FSNVT[+1095.397]WF.H	T[+1095]	998.418	2	1995.83	1995.82	3.6	44	60.44	>sp|Omicron001|	43.7379
F.FS[+1241.454]NVTWFHV.I	S[+1241]	1189.5	2	2378	2378.01	-4.4	44	57.37	>sp|Omicron001|	42.6846
F.FSN[+1298.476]VTWF.H	N[+1298]	1099.96	2	2198.91	2198.9	6	44	53.47	>sp|Omicron001|	43.3369
F.FS[+1825.661]NVTWF.H	S[+1826]	1363.55	2	2726.1	2726.09	4.3	44	49.71	>sp|Omicron001|	42.3444
F.FSN[+1704.635]VTW.F	N[+1705]	1229.5	2	2458	2457.99	3.3	44	35.53	>sp|Omicron001|	42.3126
F.FSNVTWFH.V		1037.47	1	1037.47	1037.48	-11.7	44	33.79	>sp|Omicron001|	30.733
F.FSN[+1565.560]VTWF.H	N[+1566]	1233.5	2	2465.99	2465.99	3.2	44	31.37	>sp|Omicron001|	42.2421
F.FS[+1517.575]NVTWF.H	S[+1518]	1209.49	2	2417.98	2418	-8.3	44	29.15	>sp|Omicron001|	29.8264
F.FSN[+406.159]VTW.F	N[+406]	1159.52	1	1159.52	1159.52	7.1	44	25.23	>sp|Omicron001|	29.2476
F.FSN[+876.322]VTWFHVISGTNGTK.R	N[+876]	1386.16	2	2771.32	2771.27	17.6	44	23.96	>sp|Omicron001|	59.3923
F.FS[+1825.661]NVT.W	S[+1826]	1196.99	2	2392.97	2392.94	15	44	15.8	>sp|Omicron001|	29.1656
F.[+42.011]FSN.V	.[+42]	409.182	1	409.182	409.172	25.8	44	13.13	>sp|Omicron001|	33.2339
F.SN[+1216.423]VTWF.H	N[+1216]	985.396	2	1969.78	1969.78	2.5	45	113.92	>sp|Omicron001|	36.5401
F.SNVT[+406.159].W	T[+406]	826.37	1	826.37	826.368	2.9	45	72.34	>sp|Omicron001|	28.8553
F.[+42.011]SNVT[+1079.402]WF.H	.[42], T[+1079]	937.885	2	1874.76	1874.77	-3.3	45	53.5	>sp|Omicron001|	23.092
F.[+42.011]SNVTWFHVIS.G	.[+42]	616.31	2	1231.61	1231.61	2.1	45	13.04	>sp|Omicron001|	25.9212
F.[+42.011]SNVTW.F	.[+42]	648.286	1	648.286	648.299	-19.7	45	12.07	>sp|Omicron001|	17.5657
F.[+42.011]S[+2263.835]NV.T	.[42], S[+2264]	875.683	3	2625.03	2625.01	10.4	45	9.42	>sp|Omicron001|	37.8235
F.S[+1095.397]NVTW.F	S[+1095]	851.352	2	1701.7	1701.68	7.4	45	7.39	>sp|Omicron001|	7.6135
F.[+42.011]SN[+349.137]VT.W	.[42], N[+349]	811.347	1	811.347	811.357	-12.4	45	1.94	>sp|Omicron001|	12.1412
S.N[+2188.740]VTW.F	N[+2189]	903.346	3	2708.02	2708	9.7	46	41	>sp|Omicron001|	15.5929
N.VT[+1241.454]W.F	T[+1241]	823.829	2	1646.65	1646.67	-10.4	47	35.46	>sp|Omicron001|	20.4933
V.TWF.H		453.219	1	453.219	453.213	11.6	48	78.43	>sp|Omicron001|	30.2106
W.FHVISGTN[+1809.666]GTKRFDNPVL.P	N[+1810]	953.687	4	3811.73	3811.72	2.3	50	45.58	>sp|Omicron001|	29.2958
W.FHVISGTN[+406.159]GTKRF.D	N[+406]	935.483	2	1869.96	1869.93	12.8	50	5.55	>sp|Omicron001|	32.3334
F.HVISGTN[+1768.640]GTKRFDNPVL.P	N[+1769]	906.662	4	3623.63	3623.62	1	51	205.07	>sp|Omicron001|	22.1409
F.HVIS[+203.079]G.T	S[+203]	715.374	1	715.374	715.362	16.8	51	147.66	>sp|Omicron001|	13.1893
F.HVIS[+568.212]GTNGT.K	S[+568]	727.327	2	1453.65	1453.65	-4.8	51	141.56	>sp|Omicron001|	7.6092
F.HVISGTN[+1403.507]GTKRFDNPVL.P	N[+1404]	1086.84	3	3258.51	3258.49	6.6	51	119.45	>sp|Omicron001|	22.1042
F.HVISGTN[+2059.735]GTKRFDNPVL.P	N[+2060]	979.437	4	3914.72	3914.72	2	51	109.48	>sp|Omicron001|	23.9785
F.HVISGTN[+1647.613]GTKRFDNPVL.P	N[+1648]	1168.21	3	3502.61	3502.6	2.8	51	101.17	>sp|Omicron001|	22.6004
F.HVISGTN[+1768.640]GTKRFDNPVLPFNDGVY.F	N[+1769]	1104.75	4	4415.98	4415.97	4.3	51	90.06	>sp|Omicron001|	36.8691
F.HVISGTN[+1768.640]G.T	N[+1769]	1277.02	2	2553.04	2553.03	0.8	51	65.48	>sp|Omicron001|	7.2141
F.[+42.011]HVISGTN.G	.[+42]	769.382	1	769.382	769.384	-2.4	51	65.34	>sp|Omicron001|	6.9525
F.HVISGTN[+1914.697]GTKRFDNPVL.P	N[+1915]	943.176	4	3769.68	3769.68	1.2	51	49.16	>sp|Omicron001|	22.0407
F.HVIS[+1517.575]G.T	S[+1518]	1015.43	2	2029.86	2029.86	0.1	51	27.69	>sp|Omicron001|	16.4698
F.HVISGTN[+1955.724]GTKRFDNPVL.P	N[+1956]	1270.91	3	3810.71	3810.71	2.1	51	24.46	>sp|Omicron001|	21.9828
F.HVISGTN[+1809.666]GTKRFDNPVL.P	N[+1810]	916.921	4	3664.66	3664.65	3.4	51	23.51	>sp|Omicron001|	22.0655
F.HVISGTN[+1768.640]GTKRFD.N	N[+1769]	800.85	4	3200.38	3200.37	1.9	51	20.88	>sp|Omicron001|	10.1675
F.[+42.011]HVIS[+1208.444]GTN.G	.[42], S[+1208]	989.43	2	1977.85	1977.83	12.2	51	12.31	>sp|Omicron001|	14.4338
F.HVISGTN[+1809.666]G.T	N[+1810]	1297.53	2	2594.06	2594.06	-0.5	51	9.6	>sp|Omicron001|	7.2419
V.[+42.011]ISGTNGTKRF.D	.[+42]	561.807	2	1122.61	1122.59	15.3	53	22.58	>sp|Omicron001|	17.2934
I.SGTNGTKRFDNPVL.P		753.396	2	1505.79	1505.77	9.8	54	26.8	>sp|Omicron001|	26.7004
S.GTN[+1727.613]GTKRF.D	N[+1728]	1304.54	2	2608.07	2608.08	-2.2	55	60.08	>sp|Omicron001|	13.7437
S.GTN[+1581.555]GTKRF.D	N[+1582]	1231.51	2	2462.01	2462.02	-5.2	55	38.3	>sp|Omicron001|	13.426
S.GTN[+1403.507]GTKRF.D	N[+1404]	1142.49	2	2283.97	2283.97	0	55	25.35	>sp|Omicron001|	14.2058
S.GTN[+2059.735]GTKRF.D	N[+2060]	1470.6	2	2940.19	2940.2	-2.3	55	2.15	>sp|Omicron001|	15.6524
S.GTN[+1540.529]GTKRF.D	N[+1541]	1211	2	2420.98	2420.99	-3.5	55	0.26	>sp|Omicron001|	13.108
T.[+42.011]N[+2174.798]GTKRF.D	.[42], N[+2175]	1470.11	2	2939.21	2939.2	2.8	57	19.89	>sp|Omicron001|	37.7248
N.GTKRFDNPVL.P		573.818	2	1146.63	1146.63	2.8	58	145.18	>sp|Omicron001|	22.6374
N.GT[+203.079]KRFDNPVLPF.N	T[+203]	797.428	2	1593.85	1593.83	12.9	58	13.54	>sp|Omicron001|	14.6932
G.TKRFDNPVL.P		545.306	2	1089.61	1089.61	0	59	231.34	>sp|Omicron001|	22.4128
G.TKRFDNPVLPFNDGVY.F		627.991	3	1881.96	1881.95	4.3	59	126.54	>sp|Omicron001|	41.6281
G.[+42.011]T[+1120.428]KRF.D	.[42], T[+1120]	857.371	2	1713.73	1713.77	-19.8	59	29.45	>sp|Omicron001|	23.1784
G.[+42.011]T[+365.132]KRF.D	.[42], T[+365]	958.468	1	958.468	958.473	-4.5	59	28.26	>sp|Omicron001|	26.2508
T.[+42.011]KRF.D	.[+42]	492.281	1	492.281	492.293	-24	60	20.46	>sp|Omicron001|	21.517
D.NPVLPFNDGVY.F		617.81	2	1234.61	1234.61	2.5	64	372.51	>sp|Omicron001|	46.4759
D.[+42.011]NPVLPFNDGVYF.A	.[+42]	712.342	2	1423.68	1423.69	-9.2	64	32.26	>sp|Omicron001|	13.3645
N.PVLPFNDGVY.F		560.79	2	1120.57	1120.57	4.8	65	211.12	>sp|Omicron001|	46.8284
N.[+42.011]PVLPFNDGVYF.A	.[+42]	655.332	2	1309.66	1309.65	7.8	65	76.6	>sp|Omicron001|	27.1153
N.[+42.011]PVLPFNDGVY.F	.[+42]	581.802	2	1162.6	1162.58	15.7	65	61.63	>sp|Omicron001|	10.6672
P.VLPFNDGVY.F		512.264	2	1023.52	1023.51	5.4	66	154.09	>sp|Omicron001|	28.4415
V.LPFNDGVYF.A		536.252	2	1071.5	1071.51	-16.4	67	5.81	>sp|Omicron001|	32.8398
L.PFNDGVYF.A		958.432	1	958.432	958.431	1.1	68	395.69	>sp|Omicron001|	43.4804
L.PFNDGVY.F		406.185	2	811.364	811.362	1.8	68	309.92	>sp|Omicron001|	27.6818
L.PFNDGVYFASIE.K		679.813	2	1358.62	1358.63	-5.2	68	17.29	>sp|Omicron001|	19.6844
L.[+42.011]PFNDGVY.F	.[+42]	427.183	2	853.36	853.373	-15.1	68	14.49	>sp|Omicron001|	20.1702
F.NDGVYF.A		714.31	1	714.31	714.309	1.5	70	139.96	>sp|Omicron001|	30.6755
N.DGVYF.A		600.277	1	600.277	600.266	18.1	71	74.33	>sp|Omicron001|	24.0773
D.GVYF.A		485.252	1	485.252	485.24	26.5	72	127.9	>sp|Omicron001|	17.1176
Y.FASIEKSNIIRG.W		667.876	2	1334.74	1334.74	0.9	75	657.79	>sp|Omicron001|	24.8058
Y.FASIEKS.N		781.408	1	781.408	781.409	-1.9	75	389.29	>sp|Omicron001|	13.5954
Y.FASIEKSNI.I		504.773	2	1008.54	1008.54	3.5	75	339.58	>sp|Omicron001|	23.72
Y.FASIEKSN.I		448.231	2	895.455	895.452	3.9	75	309.66	>sp|Omicron001|	13.0996
Y.FASI.E		437.238	1	437.238	437.24	-4.2	75	292.21	>sp|Omicron001|	24.0524
Y.FASIE.K		566.285	1	566.285	566.282	4.6	75	270.03	>sp|Omicron001|	21.8863
Y.FASIEKS[+1095.397]N.I	S[+1095]	995.932	2	1990.86	1990.85	4.4	75	132.6	>sp|Omicron001|	21.5715
Y.FAS[+365.132]I.E	S[+365]	802.386	1	802.386	802.372	17.9	75	75.03	>sp|Omicron001|	18.0814
Y.[+42.011]FASIEKSNIIRGW.I	.[+42]	521.608	3	1562.81	1562.83	-14.8	75	0.51	>sp|Omicron001|	20.2729
F.ASIEKSNIIRG.W		594.342	2	1187.68	1187.67	2.9	76	613.6	>sp|Omicron001|	15.7625
F.ASIEKSN.I		748.382	1	748.382	748.384	-1.7	76	95.65	>sp|Omicron001|	13.1851
A.[+42.011]S[+406.159]IEKSNIIRGW.I	.[42], S[+406]	875.94	2	1750.87	1750.89	-7.7	77	18.43	>sp|Omicron001|	30.1924
K.[+42.011]S[+730.264]NIIRGW.I	.[42], S[+730]	809.382	2	1617.76	1617.74	12	81	62.27	>sp|Omicron001|	12.708
K.SNIIRGW.I		423.235	2	845.462	845.463	-0.4	81	27.58	>sp|Omicron001|	9.5614
K.[+42.011]S[+1136.423]NIIRGW.I	.[42], S[+1136]	675.298	3	2023.88	2023.9	-7.9	81	16.4	>sp|Omicron001|	11.8845
S.NIIRGWIF.G		509.799	2	1018.59	1018.58	6.7	82	152.8	>sp|Omicron001|	51.2187
S.[+42.011]NIIRGW.I	.[+42]	800.431	1	800.431	800.441	-13.5	82	11.88	>sp|Omicron001|	49.3021
N.IIRGWIF.G		452.775	2	904.543	904.54	2.4	83	104.01	>sp|Omicron001|	48.5534
I.IRGWIF.G		396.233	2	791.458	791.456	2	84	135.74	>sp|Omicron001|	45.2514
I.IRGW.I		531.306	1	531.306	531.304	3.6	84	23.85	>sp|Omicron001|	15.886
R.GWIF.G		522.273	1	522.273	522.271	3.7	86	111.09	>sp|Omicron001|	43.748
G.WIFGTTL.D		419.23	2	837.453	837.451	2.7	87	56.67	>sp|Omicron001|	54.8862
G.WIFGTTLDSKTQSL.L		798.913	2	1596.82	1596.83	-5.3	87	24.59	>sp|Omicron001|	47.5817
W.IFG.T		336.191	1	336.191	336.192	-1.1	88	133.91	>sp|Omicron001|	16.4142
W.IFGT[+568.212]TL.D	T[+568]	407.205	3	1219.6	1219.58	14.2	88	14.21	>sp|Omicron001|	22.9482
W.[+42.011]IFGTTLDSKTQSLL.I	.[+42]	783.421	2	1565.84	1565.84	-4.2	88	7.79	>sp|Omicron001|	30.7004
F.GTTLDSKTQSL.L		575.804	2	1150.6	1150.6	4.4	90	409.64	>sp|Omicron001|	17.5643
F.GTTLDSKTQSLL.I		632.344	2	1263.68	1263.68	1.8	90	403.39	>sp|Omicron001|	29.1114
F.[+42.011]GT[+2043.740]TL.D	.[42], T[+2044]	1238.99	2	2476.98	2476.97	3.2	90	69.26	>sp|Omicron001|	7.4918
F.GT[+947.323]TL.D	T[+947]	1338.55	1	1338.55	1338.54	5.6	90	65.18	>sp|Omicron001|	13.1537
G.TTLDSKTQSL.L		547.292	2	1093.58	1093.57	3.3	91	287.21	>sp|Omicron001|	17.2196
G.TTLDSKTQSLL.I		603.835	2	1206.66	1206.66	3.6	91	254.68	>sp|Omicron001|	28.4266
G.[+42.011]TT[+1371.517]L.D	.[42], T[+1372]	874.383	2	1747.76	1747.73	18.9	91	31.36	>sp|Omicron001|	6.3725
G.[+42.011]T[+568.212]TL.D	.[42], T[+568]	944.429	1	944.429	944.419	10.1	91	13.13	>sp|Omicron001|	45.4372
T.LDSKTQSLL.I		502.787	2	1004.57	1004.56	3.6	93	209.63	>sp|Omicron001|	24.7924
L.DSKTQSL.L		778.394	1	778.394	778.394	-0.5	94	362.08	>sp|Omicron001|	9.2748
L.DSKTQSLL.I		446.244	2	891.48	891.478	2	94	309.18	>sp|Omicron001|	21.5596
L.DSKTQS[+656.228]LLIVNNATNV.V	S[+656]	1187.05	2	2373.1	2373.14	-16.4	94	128.42	>sp|Omicron001|	21.1891
L.DS[+1866.688]KTQSL.L	S[+1867]	1323.04	2	2645.08	2645.08	-1.3	94	125.21	>sp|Omicron001|	22.8474
L.[+42.011]DSKTQS.L	.[+42]	707.33	1	707.33	707.321	12.5	94	35	>sp|Omicron001|	10.9324
D.SKTQSL.L		663.372	1	663.372	663.367	6.7	95	33.86	>sp|Omicron001|	35.7946
D.SKTQSLL.I		388.73	2	776.452	776.451	0.8	95	33.12	>sp|Omicron001|	17.5292
S.KTQSLL.I		345.213	2	689.419	689.419	0	96	100.15	>sp|Omicron001|	17.3528
S.KT[+771.291]QSLL.I	T[+771]	730.866	2	1460.72	1460.71	9.6	96	8.07	>sp|Omicron001|	7.6688
L.LIVNN[+1216.423]ATN.V	N[+1216]	1037.95	2	2074.9	2074.89	2.8	101	404.88	>sp|Omicron001|	14.0283
L.LIVNN[+1768.640]ATNV.V	N[+1769]	909.397	3	2726.18	2726.18	0.5	101	339.72	>sp|Omicron001|	22.4114
L.LIVNN[+1403.507]ATN.V	N[+1404]	1131.5	2	2261.98	2261.98	3.8	101	327.2	>sp|Omicron001|	14.3211
L.LIVNN[+1419.502]ATN.V	N[+1420]	1139.49	2	2277.98	2277.97	5.1	101	322.48	>sp|Omicron001|	13.5926
L.LIVNN[+2059.735]ATN.V	N[+2060]	1459.61	2	2918.21	2918.2	2.6	101	321.44	>sp|Omicron001|	16.0006
L.LIVNN[+1216.423]ATNV.V	N[+1216]	1087.49	2	2173.97	2173.96	4.8	101	317.82	>sp|Omicron001|	22.8851
L.LIVNN[+1540.529]ATN.V	N[+1541]	1200.01	2	2399.01	2399	4.3	101	315.72	>sp|Omicron001|	13.1023
L.LIVNN[+1727.613]ATNV.V	N[+1728]	1343.08	2	2685.16	2685.15	3.6	101	314.51	>sp|Omicron001|	22.651
L.LIVNN[+1565.560]ATN.V	N[+1566]	1212.52	2	2424.03	2424.03	2.9	101	291.92	>sp|Omicron001|	14.3048
L.LIVNN[+1419.502]ATNV.V	N[+1420]	1189.03	2	2377.05	2377.04	2.8	101	252.25	>sp|Omicron001|	22.738
L.LIVNN[+1565.560]ATNV.V	N[+1566]	1262.05	2	2523.1	2523.1	1.8	101	205.4	>sp|Omicron001|	22.6647
L.LIVNN[+1752.645]ATN.V	N[+1753]	1306.06	2	2611.12	2611.11	3.1	101	196.54	>sp|Omicron001|	13.7764
L.LIVNN[+1694.603]ATN.V	N[+1695]	1277.04	2	2553.08	2553.07	3.4	101	192.42	>sp|Omicron001|	16.2942
L.LIVNN[+1378.476]ATNV.V	N[+1378]	1168.51	2	2336.01	2336.01	1.2	101	183.55	>sp|Omicron001|	22.6004
L.LIVNN[+1581.555]ATN.V	N[+1582]	1220.52	2	2440.03	2440.02	0.9	101	170.62	>sp|Omicron001|	13.3783
L.LIVNN[+1054.370]ATN.V	N[+1054]	956.924	2	1912.84	1912.84	1.4	101	169.32	>sp|Omicron001|	13.8461
L.LIVNN[+1768.640]ATN.V	N[+1769]	1314.06	2	2627.11	2627.11	1.1	101	153.21	>sp|Omicron001|	13.6626
L.LIVNN[+1581.555]ATNV.V	N[+1582]	1270.05	2	2539.1	2539.09	3.2	101	151.18	>sp|Omicron001|	22.4859
L.LIVNN[+1378.476]ATN.V	N[+1378]	1118.98	2	2236.95	2236.94	1.1	101	149.67	>sp|Omicron001|	13.3417
L.LIVNN[+1460.529]ATN.V	N[+1461]	1160.01	2	2319.01	2319	5.6	101	147.76	>sp|Omicron001|	13.9197
L.LIVNN[+1727.613]ATN.V	N[+1728]	1293.55	2	2586.09	2586.08	3.3	101	147.61	>sp|Omicron001|	13.637
L.LIVNN[+1897.682]ATN.V	N[+1898]	1378.58	2	2756.16	2756.15	4.2	101	139.99	>sp|Omicron001|	15.9912
L.LIVNNAT[+1095.397]N.V	T[+1095]	977.437	2	1953.87	1953.86	0.9	101	139.88	>sp|Omicron001|	14.2926
L.LIVN.N		458.299	1	458.299	458.297	4.3	101	134.64	>sp|Omicron001|	17.2649
L.LIVNN[+1809.666]ATN.V	N[+1810]	1334.58	2	2668.16	2668.13	8.2	101	133.85	>sp|Omicron001|	13.88
L.LIVNN[+1257.449]ATNV.V	N[+1257]	1108	2	2214.99	2214.99	1.7	101	129.6	>sp|Omicron001|	23.1035
L.LIVNN[+1955.724]ATN.V	N[+1956]	1407.6	2	2814.2	2814.19	2.6	101	124.57	>sp|Omicron001|	13.4792
L.LIVNN[+1710.598]ATN.V	N[+1711]	1285.04	2	2569.07	2569.07	3	101	120.6	>sp|Omicron001|	15.7184
L.LIVNN[+1606.587]ATN.V	N[+1607]	1233.04	2	2465.06	2465.05	3.8	101	117.74	>sp|Omicron001|	14.1743
L.LIVNN[+1955.724]ATNV.V	N[+1956]	1457.14	2	2913.28	2913.26	5.1	101	116.83	>sp|Omicron001|	22.2193
L.LIVNN[+1241.454]ATN.V	N[+1241]	1050.47	2	2099.93	2099.92	2.1	101	115.69	>sp|Omicron001|	14.5828
L.LIVNN[+1914.697]ATN.V	N[+1915]	1387.09	2	2773.17	2773.17	2.9	101	114.74	>sp|Omicron001|	13.5203
L.LIVNN[+1694.603]ATNV.V	N[+1695]	1326.58	2	2652.15	2652.14	4.9	101	113.81	>sp|Omicron001|	25.4626
L.LIV.N		344.254	1	344.254	344.254	-0.2	101	109.83	>sp|Omicron001|	21.3293
L.LIVNN[+1606.587]ATNV.V	N[+1607]	855.38	3	2564.13	2564.12	1.5	101	105.31	>sp|Omicron001|	22.8324
L.LIVNN[+1622.582]ATNV.V	N[+1623]	1290.57	2	2580.13	2580.12	3.3	101	105.24	>sp|Omicron001|	22.7036
L.LIVNN[+1540.529]ATNV.V	N[+1541]	1249.54	2	2498.07	2498.06	3.2	101	94.11	>sp|Omicron001|	22.284
L.LIVNN[+1241.454]ATNV.V	N[+1241]	1100	2	2199	2198.99	4.2	101	93.41	>sp|Omicron001|	23.265
L.LIVNN[+1622.582]ATN.V	N[+1623]	827.688	3	2481.05	2481.05	-0.4	101	90.94	>sp|Omicron001|	13.7723
L.LIVNN[+1897.682]ATNV.V	N[+1898]	1428.12	2	2855.23	2855.22	2.6	101	90.39	>sp|Omicron001|	25.0771
L.LIVNN[+2075.730]ATN.V	N[+2076]	1467.62	2	2934.23	2934.2	10	101	90.33	>sp|Omicron001|	15.6639
L.LIVNN[+1872.651]ATN.V	N[+1873]	1366.07	2	2731.13	2731.12	3.8	101	84.38	>sp|Omicron001|	15.3781
L.LIVNN[+1549.565]ATNV.V	N[+1550]	1254.06	2	2507.11	2507.1	3.5	101	74.32	>sp|Omicron001|	22.8644
L.LIVNN[+1403.507]ATNV.V	N[+1404]	1181.02	2	2361.04	2361.04	-1.1	101	68.26	>sp|Omicron001|	22.9973
L.LIVNN[+1872.651]ATNV.V	N[+1873]	1415.6	2	2830.18	2830.19	-1.2	101	67.34	>sp|Omicron001|	25.2157
L.LIVNN[+1549.565]ATN.V	N[+1550]	1204.53	2	2408.05	2408.03	5.7	101	49.17	>sp|Omicron001|	13.9982
L.LIVNNA.T		322.187	2	643.366	643.377	-17.5	101	44.16	>sp|Omicron001|	13.5174
L.LIVNNAT[+1444.534]NV.V	T[+1445]	1201.54	2	2402.08	2402.07	2.9	101	42.05	>sp|Omicron001|	23.0387
L.LIVNN[+1913.677]ATN.V	N[+1914]	1386.59	2	2772.16	2772.14	6.9	101	34.78	>sp|Omicron001|	15.6873
L.LIVNNAT[+1444.534]N.V	T[+1445]	1152.01	2	2303.01	2303	3.3	101	31.67	>sp|Omicron001|	14.2912
L.LIVNN[+1809.666]ATNV.V	N[+1810]	923.073	3	2767.21	2767.2	1.2	101	26.97	>sp|Omicron001|	22.6152
L.[+42.011]LIVNN[+2069.767]A.T	.[42], N[+2070]	1378.09	2	2755.18	2755.15	7.6	101	9	>sp|Omicron001|	38.269
L.LIVNN[+1647.613]ATN.V	N[+1648]	1253.55	2	2506.09	2506.08	2.9	101	5.04	>sp|Omicron001|	14.2855
L.LIVNNAT[+1458.513]NV.V	T[+1459]	1208.52	2	2416.04	2416.05	-5.2	101	4.46	>sp|Omicron001|	13.2959
L.IVNN[+1768.640]ATNV.V	N[+1769]	1307.05	2	2613.1	2613.09	1.6	102	446.45	>sp|Omicron001|	12.6466
L.IVNN[+1606.587]ATNV.V	N[+1607]	1226.03	2	2451.05	2451.04	3	102	435.25	>sp|Omicron001|	12.9637
L.IVNN[+1540.529]ATN.V	N[+1541]	1143.46	2	2285.92	2285.91	3.5	102	429.39	>sp|Omicron001|	6.3838
L.IVNN[+1606.587]ATN.V	N[+1607]	1176.49	2	2351.97	2351.97	1.9	102	425.7	>sp|Omicron001|	7.1133
L.IVNN[+1565.560]ATN.V	N[+1566]	1155.98	2	2310.95	2310.94	2.4	102	421.32	>sp|Omicron001|	6.9291
L.IVNN[+1419.502]ATN.V	N[+1420]	1082.95	2	2164.9	2164.89	5.2	102	411.86	>sp|Omicron001|	6.6017
L.IVNN[+2059.735]ATNV.V	N[+2060]	1452.6	2	2904.19	2904.19	2.6	102	387.3	>sp|Omicron001|	14.5572
L.IVNN[+1216.423]ATNV.V	N[+1216]	1030.94	2	2060.88	2060.88	1.6	102	386.15	>sp|Omicron001|	12.6258
L.IVNN[+1768.640]ATN.V	N[+1769]	1257.52	2	2514.03	2514.02	1.2	102	368.38	>sp|Omicron001|	7.1642
L.IVNN[+1419.502]ATNV.V	N[+1420]	1132.48	2	2263.96	2263.95	3.6	102	359.3	>sp|Omicron001|	12.5409
L.IVNN[+1241.454]ATNV.V	N[+1241]	1043.46	2	2085.92	2085.91	4.8	102	336.14	>sp|Omicron001|	13.1725
L.IVNN[+1581.555]ATN.V	N[+1582]	776.317	3	2326.94	2326.94	-0.9	102	333.49	>sp|Omicron001|	6.6369
L.IVNN[+1241.454]ATN.V	N[+1241]	993.923	2	1986.84	1986.84	0.6	102	317.64	>sp|Omicron001|	7.0662
L.IVNN[+1622.582]ATN.V	N[+1623]	1184.49	2	2367.97	2367.97	2.8	102	309.64	>sp|Omicron001|	6.6507
L.IVNN[+1727.613]ATNV.V	N[+1728]	1286.54	2	2572.07	2572.07	0.5	102	286.68	>sp|Omicron001|	12.4714
L.IVNN[+1378.476]ATN.V	N[+1378]	1062.44	2	2123.87	2123.86	2.8	102	274	>sp|Omicron001|	6.4143
L.IVNN[+1257.449]ATNV.V	N[+1257]	1051.46	2	2101.91	2101.9	6.2	102	273.31	>sp|Omicron001|	12.7854
L.IVNN[+1460.529]ATNV.V	N[+1461]	1153	2	2304.99	2304.98	5.6	102	270.01	>sp|Omicron001|	12.8215
L.IVNN[+1565.560]ATNV.V	N[+1566]	1205.51	2	2410.02	2410.01	2.9	102	262.38	>sp|Omicron001|	12.7445
L.IVNN[+1378.476]ATNV.V	N[+1378]	1111.98	2	2222.95	2222.93	7.6	102	254.44	>sp|Omicron001|	12.3109
L.IVNN[+1622.582]ATNV.V	N[+1623]	1234.02	2	2467.04	2467.03	1.5	102	246.33	>sp|Omicron001|	12.5423
L.IVNN[+1540.529]ATNV.V	N[+1541]	1192.99	2	2384.98	2384.98	-0.3	102	243.59	>sp|Omicron001|	12.2819
L.IVNN[+2059.735]ATN.V	N[+2060]	1403.07	2	2805.13	2805.12	3.5	102	241.49	>sp|Omicron001|	7.9265
L.IVNN[+1897.682]ATNV.V	N[+1898]	1371.57	2	2742.13	2742.13	-0.8	102	235.15	>sp|Omicron001|	14.94
L.IVNN[+1752.645]ATN.V	N[+1753]	1249.52	2	2498.03	2498.03	2.2	102	232.27	>sp|Omicron001|	6.7373
L.IVNN[+1913.677]ATN.V	N[+1914]	1330.04	2	2659.07	2659.06	3.2	102	226.44	>sp|Omicron001|	7.6717
L.IVNN[+1872.651]ATN.V	N[+1873]	1309.52	2	2618.04	2618.03	0.5	102	223.21	>sp|Omicron001|	7.1739
L.IVNN[+1444.534]ATNV.V	N[+1445]	1145	2	2288.99	2288.99	3.1	102	222.71	>sp|Omicron001|	12.9215
L.IVNN[+1955.724]ATNV.V	N[+1956]	1400.6	2	2800.18	2800.18	2.3	102	214.01	>sp|Omicron001|	12.3668
L.IVNN[+1095.397]ATNV.V	N[+1095]	970.43	2	1939.85	1939.85	1.6	102	204.82	>sp|Omicron001|	13.0397
L.IVNN[+2076.750]ATNV.V	N[+2077]	1461.11	2	2921.21	2921.2	3	102	204.79	>sp|Omicron001|	14.5375
L.IVNN[+1444.534]ATN.V	N[+1445]	1095.47	2	2189.92	2189.92	2.4	102	201.88	>sp|Omicron001|	7.0705
L.IVNN[+1809.666]ATNV.V	N[+1810]	1327.57	2	2654.13	2654.12	4.4	102	194.6	>sp|Omicron001|	13.1865
L.IVNN[+1549.565]ATNV.V	N[+1550]	1197.52	2	2394.02	2394.02	2.3	102	192.85	>sp|Omicron001|	12.7317
L.IVNN[+1897.682]ATN.V	N[+1898]	1322.04	2	2643.08	2643.07	4	102	192.72	>sp|Omicron001|	7.5466
L.IVNN[+1298.476]ATN.V	N[+1298]	1022.44	2	2043.87	2043.86	5.3	102	192.35	>sp|Omicron001|	6.8998
L.IVNN[+1216.423]ATN.V	N[+1216]	981.408	2	1961.81	1961.81	1.1	102	189.51	>sp|Omicron001|	6.5186
L.IVNNAT[+1095.397]NV.V	T[+1095]	970.43	2	1939.85	1939.85	2.3	102	186.55	>sp|Omicron001|	13.1051
L.IVNN[+1955.724]ATN.V	N[+1956]	1351.06	2	2701.11	2701.11	1.1	102	182.73	>sp|Omicron001|	6.8008
L.IVNN[+2076.750]ATN.V	N[+2077]	1411.58	2	2822.16	2822.13	8.6	102	175.7	>sp|Omicron001|	7.8739
L.IVNN[+1460.529]ATN.V	N[+1461]	1103.46	2	2205.92	2205.91	1.9	102	171.31	>sp|Omicron001|	6.7623
L.IVNN[+1914.697]ATN.V	N[+1915]	1330.55	2	2660.09	2660.08	2.8	102	170.35	>sp|Omicron001|	6.6241
L.IVNN[+1403.507]ATN.V	N[+1404]	1074.95	2	2148.9	2148.89	2.5	102	169.45	>sp|Omicron001|	6.9027
L.IVNN[+1971.719]ATNV.V	N[+1972]	1408.59	2	2816.18	2816.17	2.2	102	154.83	>sp|Omicron001|	12.9543
L.IVNN[+1581.555]ATNV.V	N[+1582]	1213.51	2	2426.01	2426.01	0.8	102	142.98	>sp|Omicron001|	12.3504
L.IVNN[+1751.624]ATN.V	N[+1752]	1249.02	2	2497.02	2497.01	6.7	102	137.73	>sp|Omicron001|	7.3421
L.IVNN[+1710.598]ATN.V	N[+1711]	1228.5	2	2455.99	2455.98	2	102	136.49	>sp|Omicron001|	7.2795
L.IVNN[+1647.613]ATNV.V	N[+1648]	1246.54	2	2492.07	2492.07	3.3	102	128.75	>sp|Omicron001|	12.9185
L.IVNN[+1403.507]ATNV.V	N[+1404]	1124.49	2	2247.97	2247.96	2.8	102	126.64	>sp|Omicron001|	12.6316
L.IVNN[+1710.598]ATNV.V	N[+1711]	1278.03	2	2555.06	2555.05	3.2	102	119.96	>sp|Omicron001|	12.462
L.IVNN[+1565.560]ATNVV.I	N[+1566]	1255.05	2	2509.09	2509.08	2.2	102	118.02	>sp|Omicron001|	18.4526
L.IVNNAT[+1458.513]NV.V	T[+1459]	1151.97	2	2302.94	2302.97	-10.3	102	117.17	>sp|Omicron001|	6.3924
L.IVNNAT[+1238.418]N.V	T[+1238]	992.399	2	1983.79	1983.8	-5.8	102	101.43	>sp|Omicron001|	6.7218
L.IVNN[+1548.545]ATN.V	N[+1549]	1147.47	2	2293.93	2293.93	-1	102	99.81	>sp|Omicron001|	7.4065
L.IVNNAT[+1458.513]NVV.I	T[+1459]	1201.51	2	2402.02	2402.03	-6.9	102	97.86	>sp|Omicron001|	12.1635
L.IVNNAT[+1238.418]NVV.I	T[+1238]	1091.46	2	2181.92	2181.94	-8.9	102	96.19	>sp|Omicron001|	6.6675
L.IVNN[+1663.608]ATN.V	N[+1664]	1205	2	2409	2408.99	2.6	102	91.41	>sp|Omicron001|	6.9012
L.IVNN[+2100.761]ATN.V	N[+2101]	949.39	3	2846.16	2846.15	3.5	102	88.31	>sp|Omicron001|	7.7181
L.[+42.011]IVNN[+1362.481]ATNVVIKVC[+57.021]E.F	.[42], C[+57], N[+1362]	1489.17	2	2977.33	2977.33	0.4	102	87.01	>sp|Omicron001|	40.5533
L.IVNN[+1727.613]ATN.V	N[+1728]	1237	2	2472.99	2473	-2.2	102	86.74	>sp|Omicron001|	7.4918
L.IVNN[+1647.613]ATN.V	N[+1648]	1197	2	2393	2393	0.1	102	81.79	>sp|Omicron001|	7.1069
L.IVNN[+1913.677]ATNV.V	N[+1914]	1379.57	2	2758.13	2758.13	0.2	102	81.71	>sp|Omicron001|	14.156
L.IVNN[+1257.449]ATN.V	N[+1257]	1001.92	2	2002.83	2002.83	-0.2	102	75.28	>sp|Omicron001|	6.6703
L.IVNNAT[+1590.592]N.V	T[+1591]	1168.49	2	2335.98	2335.98	2.7	102	74.5	>sp|Omicron001|	6.8755
L.IVNN[+1914.697]ATNV.V	N[+1915]	1380.08	2	2759.15	2759.15	0.9	102	71.1	>sp|Omicron001|	12.2051
L.IVNN[+1872.651]ATNV.V	N[+1873]	1359.06	2	2717.11	2717.1	0.9	102	70.88	>sp|Omicron001|	14.2359
L.[+42.011]IVNN[+1460.529].A	.[42], N[+1461]	981.404	2	1961.8	1961.8	2.3	102	69.57	>sp|Omicron001|	22.669
L.IVNN[+1768.640]ATNVV.I	N[+1769]	1356.59	2	2712.17	2712.16	2.6	102	68.61	>sp|Omicron001|	18.047
L.IVNN[+2313.873]ATNVVI.K	N[+2314]	1124.15	3	3370.45	3370.48	-8.8	102	65.73	>sp|Omicron001|	13.1646
L.IVNN[+1971.719]ATN.V	N[+1972]	1359.06	2	2717.11	2717.1	2.8	102	63.5	>sp|Omicron001|	7.3951
L.IVNN[+2018.708]ATN.V	N[+2019]	1382.56	2	2764.11	2764.09	6.9	102	60.56	>sp|Omicron001|	7.3464
L.IVNN[+1694.603]ATN.V	N[+1695]	1220.5	2	2440	2439.99	5.3	102	57.53	>sp|Omicron001|	7.583
L.IVNN[+1549.565]ATN.V	N[+1550]	1147.98	2	2294.96	2294.95	5.6	102	51.7	>sp|Omicron001|	6.8037
L.IVNN[+1694.603]ATNV.V	N[+1695]	1270.03	2	2539.06	2539.05	1.9	102	49.45	>sp|Omicron001|	15.1885
L.IVNNATN.V		373.19	2	745.372	745.384	-15.3	102	48.76	>sp|Omicron001|	14.416
L.IVN.N		345.224	1	345.224	345.213	32.1	102	43	>sp|Omicron001|	12.2036
L.IVNN[+349.137].A	N[+349]	808.391	1	808.391	808.394	-2.7	102	38.97	>sp|Omicron001|	6.8684
L.IVNN[+2100.761]ATNV.V	N[+2101]	1473.12	2	2945.23	2945.21	6.7	102	33.55	>sp|Omicron001|	14.1787
L.IVNN[+406.159].A	N[+406]	865.405	1	865.405	865.415	-11.4	102	31.41	>sp|Omicron001|	20.2077
L.IVNN[+2133.772]ATN.V	N[+2134]	960.393	3	2879.16	2879.16	2.9	102	28.04	>sp|Omicron001|	6.6689
L.[+42.011]IVNN[+1955.724]AT.N	.[42], N[+1956]	877.033	3	2629.08	2629.08	3.2	102	24.77	>sp|Omicron001|	23.0605
L.IVNNAT[+1898.703]NV.V	T[+1899]	1372.11	2	2743.21	2743.15	19.3	102	12.8	>sp|Omicron001|	22.4574
L.IVNNAT[+1517.575]NVV.I	T[+1518]	1231.05	2	2461.1	2461.1	1.7	102	12.33	>sp|Omicron001|	27.5521
L.IVNNAT[+1238.418]NV.V	T[+1238]	1041.94	2	2082.87	2082.87	-0.4	102	6.64	>sp|Omicron001|	12.6631
L.[+42.011]IVNNAT[+1038.375]NVVIKVC[+57.021]E.F	.[42], C[+57], T[+1038]	1327.11	2	2653.22	2653.23	-3	102	5.8	>sp|Omicron001|	40.7797
L.IVNN[+1054.370]ATNV.V	N[+1054]	949.909	2	1898.81	1898.82	-5.8	102	5.16	>sp|Omicron001|	12.6345
L.IVNN[+1954.704]ATNVVIKVC[+57.021]EFQ.F	C[+57], N[+1955]	1268.24	3	3802.7	3802.67	6.2	102	1.23	>sp|Omicron001|	14.6649
N.ATNVVIKVC[+57.021]EFQF.C	C[+57]	777.903	2	1554.8	1554.8	0.5	106	32	>sp|Omicron001|	13.3347
A.[+42.011]TNVVIKVC[+57.021]EFQF.C	.[42], C[+57]	763.404	2	1525.8	1525.77	18.2	107	15.27	>sp|Omicron001|	25.9156
T.[+42.011]NVVIKVC[+57.021]EFQF.C	.[42], C[+57]	712.876	2	1424.75	1424.72	14.7	108	36.78	>sp|Omicron001|	24.0718
N.VVIKVC[+57.021]EF.Q	C[+57]	497.277	2	993.546	993.544	2.4	109	218.96	>sp|Omicron001|	34.2223
V.VIKVC[+57.021]EF.Q	C[+57]	447.743	2	894.479	894.475	3.5	110	241.83	>sp|Omicron001|	28.756
V.[+42.011]IKVC[+57.021]EFQF.C	.[42], C[+57]	556.773	2	1112.54	1112.54	-6.2	111	52.47	>sp|Omicron001|	24.2378
V.IKVC[+57.021]EF.Q	C[+57]	795.41	1	795.41	795.407	3.6	111	20.4	>sp|Omicron001|	34.2521
E.FQFC[+57.021]NDPFL.D	C[+57]	594.266	2	1187.52	1187.52	4.6	116	103.62	>sp|Omicron001|	52.0052
F.[+42.011]QFC[+57.021]NDPFLD.H	.[42], C[+57]	599.247	2	1197.49	1197.49	-1.2	117	47.13	>sp|Omicron001|	35.0347
F.C[+57.021]NDPFL.D	C[+57]	765.323	1	765.323	765.324	-0.6	119	279.28	>sp|Omicron001|	34.5746
F.LDHKNNKSW.M		381.202	3	1141.59	1141.57	13.8	124	16.64	>sp|Omicron001|	16.8572
F.LDHKNNK.S		434.737	2	868.466	868.463	3.2	124	13.9	>sp|Omicron001|	7.6286
F.LDHKNN[+1565.560]KSW.M	N[+1566]	1354.07	2	2707.14	2707.14	2.6	124	12.05	>sp|Omicron001|	22.5382
L.[+42.011]DHKNNKSWME.S	.[+42]	665.805	2	1330.6	1330.58	13.3	125	67.91	>sp|Omicron001|	32.0543
L.[+42.011]DHKNNKS[+1225.460]W.M	.[42], S[+1225]	1148.47	2	2295.94	2295.96	-8	125	64.46	>sp|Omicron001|	42.6425
L.[+42.011]DHKNN.K	.[+42]	669.297	1	669.297	669.295	2.1	125	52.99	>sp|Omicron001|	16.6818
L.DHKNN.K		627.3	1	627.3	627.284	24.7	125	43.28	>sp|Omicron001|	12.623
L.DHKNN[+1647.613]K.S	N[+1648]	1202	2	2403	2402.99	2.4	125	37.1	>sp|Omicron001|	19.8847
L.DHKNN[+1403.507]KSW.M	N[+1404]	1216.51	2	2432	2432	1.9	125	31.41	>sp|Omicron001|	12.6688
L.DHKNN[+1419.502]KSW.M	N[+1420]	1224.5	2	2447.99	2447.99	-0.7	125	25.4	>sp|Omicron001|	12.4367
L.[+42.011]DHKNNKS[+1063.407]W.M	.[42], S[+1063]	1067.45	2	2133.89	2133.91	-8.8	125	23.74	>sp|Omicron001|	42.968
L.DHKNNKS[+2158.803]WMESEFRVY.S	S[+2159]	529.351	8	4227.76	4228.75	2	125	18.14	>sp|Omicron001|	22.5065
L.DHKNN[+1710.598]KSW.M	N[+1711]	1370.05	2	2739.09	2739.09	1.9	125	14.38	>sp|Omicron001|	14.1546
L.[+42.011]DHKNNKSWM[+15.995]ES.E	.[42], M[+16]	717.308	2	1433.61	1433.61	-1.5	125	9.93	>sp|Omicron001|	45.2528
D.[+42.011]HKNN[+1378.476]KSWM[+15.995]ESEF.R	.[42], M[+16], N[+1378]	1487.09	2	2973.17	2973.17	0.6	126	61.3	>sp|Omicron001|	25.5992
H.KNNKSWMESEFRVY.S		909.445	2	1817.88	1817.86	10	127	75.16	>sp|Omicron001|	28.4223
H.KNNKSW.M		776.393	1	776.393	776.405	-15.8	127	33.24	>sp|Omicron001|	35.1127
N.NKSWMESEF.R		579.244	2	1157.48	1157.49	-10	129	24.3	>sp|Omicron001|	24.1939
N.NKSWMESEFRVY.S		788.355	2	1575.7	1575.73	-15	129	9.98	>sp|Omicron001|	41.1006
N.[+42.011]NKSWMESEFRVY.S	.[+42]	809.373	2	1617.74	1617.74	1.6	129	4.47	>sp|Omicron001|	31.9258
W.MES[+2158.803].E	S[+2159]	1262.99	2	2524.96	2524.94	11.1	133	42.29	>sp|Omicron001|	20.1509
W.MES[+1825.661].E	S[+1826]	1096.42	2	2191.83	2191.79	15.3	133	22.21	>sp|Omicron001|	7.6732
W.MES[+609.238].E	S[+609]	975.386	1	975.386	975.371	15.4	133	22.03	>sp|Omicron001|	30.8755
M.ESEF.R		511.219	1	511.219	511.204	29.8	134	13.94	>sp|Omicron001|	59.9601
E.[+42.011]S[+406.159]EF.R	.[42], S[+406]	830.343	1	830.343	830.33	15.8	135	2.26	>sp|Omicron001|	25.892
F.RVYSSANN[+1216.423]C[+57.021]TFE.Y	C[+57], N[+1216]	1332.53	2	2664.06	2664.05	2.3	138	454.05	>sp|Omicron001|	15.6052
F.RVYS[+203.079]SANNC[+57.021]TFE.Y	C[+57], S[+203]	825.856	2	1650.7	1650.71	-0.9	138	143.82	>sp|Omicron001|	17.2182
F.RVYSSANN[+1378.476]C[+57.021]TF.E	C[+57], N[+1378]	1349.04	2	2697.06	2697.06	1.3	138	121.87	>sp|Omicron001|	16.1974
F.RVYSSANNC[+57.021]TFE.Y	C[+57]	724.323	2	1447.64	1447.63	8.7	138	88.61	>sp|Omicron001|	41.4532
F.RVYSSANN[+1419.502]C[+57.021]TFE.Y	C[+57], N[+1420]	1434.07	2	2867.14	2867.13	2.8	138	81.59	>sp|Omicron001|	15.6467
F.[+42.011]RVYSS.A	.[+42]	653.336	1	653.336	653.325	16.6	138	53.99	>sp|Omicron001|	33.6141
F.RVYSSANN[+1216.423].C	N[+1216]	1063.94	2	2126.87	2126.86	5.1	138	32.15	>sp|Omicron001|	6.2106
F.RVYS[+892.317]SANNC[+57.021]TFE.Y	C[+57], S[+892]	780.652	3	2339.94	2339.94	-1	138	28.99	>sp|Omicron001|	15.5788
F.RVYSSANN[+1054.370]C[+57.021]TFE.Y	C[+57], N[+1054]	834.67	3	2502	2502	-0.2	138	23.56	>sp|Omicron001|	15.5445
F.RVYSSANN[+1216.423]C[+57.021]TF.E	C[+57], N[+1216]	1268.01	2	2535.01	2535.01	2	138	20.68	>sp|Omicron001|	16.3592
F.RVYSSANN[+1257.449]C[+57.021]TFE.Y	C[+57], N[+1257]	1353.04	2	2705.08	2705.08	1.2	138	12.14	>sp|Omicron001|	15.8323
F.RVYSSANN[+1378.476]C[+57.021]TFE.Y	C[+57], N[+1378]	942.711	3	2826.12	2826.1	5.1	138	11.91	>sp|Omicron001|	15.3115
R.VYSSANNC[+57.021]TF.E	C[+57]	581.757	2	1162.51	1162.48	19.8	139	17.7	>sp|Omicron001|	31.1339
Y.[+42.011]SSANNC[+57.021]T[+1428.539]F.E	.[42], C[+57], T[+1429]	1185.95	2	2370.89	2370.9	-4.3	141	98.47	>sp|Omicron001|	6.6507
Y.[+42.011]SSANN[+2313.873].C	.[42], N[+2314]	1424.55	2	2848.09	2848.09	-0.7	141	43.53	>sp|Omicron001|	15.3463
Y.SSANNC[+57.021]TF.E	C[+57]	450.685	2	900.363	900.352	13	141	10.47	>sp|Omicron001|	21.2871
C.TFEY.V		559.247	1	559.247	559.24	13.1	147	8.76	>sp|Omicron001|	18.737
F.EYVSQPFL.M		491.749	2	982.49	982.488	2.5	149	229.71	>sp|Omicron001|	41.024
E.YVSQPFL.M		427.227	2	853.447	853.445	1.3	150	315.84	>sp|Omicron001|	38.4377
E.YVSQPFLMDL.E		606.803	2	1212.6	1212.6	1.9	150	89.95	>sp|Omicron001|	52.5192
E.YVSQPF.L		740.371	1	740.371	740.361	12.5	150	60.24	>sp|Omicron001|	33.6359
Y.VSQPFLM[+15.995]D.L	M[+16]	952.441	1	952.441	952.444	-3.7	151	149.28	>sp|Omicron001|	30.0616
Y.[+42.011]VSQPFL.M	.[+42]	732.393	1	732.393	732.393	0.9	151	148.57	>sp|Omicron001|	45.54
Y.VS[+933.344]QPFL.M	S[+933]	812.369	2	1623.73	1623.73	2.6	151	100.63	>sp|Omicron001|	23.2061
Y.[+42.011]VS[+933.344]QPF.L	.[42], S[+933]	776.824	2	1552.64	1552.65	-7.8	151	81.09	>sp|Omicron001|	23.483
Y.VS[+609.238]QPFLMDL.E	S[+609]	829.888	2	1658.77	1658.77	-2.2	151	74.23	>sp|Omicron001|	10.3792
Y.VSQP.F		430.241	1	430.241	430.23	27.1	151	64.09	>sp|Omicron001|	10.4076
Y.[+42.011]VSQPF.L	.[+42]	619.31	1	619.31	619.309	2.3	151	61.96	>sp|Omicron001|	28.4819
Y.VSQPFL.M		345.694	2	690.381	690.382	-1.2	151	23.46	>sp|Omicron001|	33.8806
Y.[+42.011]VS[+406.159]QP.F	.[42], S[+406]	878.404	1	878.404	878.399	5.2	151	18.34	>sp|Omicron001|	28.7653
Y.VS[+1313.476]QPFLMDL.E	S[+1313]	1182.02	2	2363.02	2363.01	6.2	151	17.95	>sp|Omicron001|	18.5998
Y.VS[+714.269]QPFL.M	S[+714]	702.834	2	1404.66	1404.65	6.6	151	5.83	>sp|Omicron001|	12.8658
Y.[+42.011]VS[+673.243].Q	.[42], S[+673]	920.389	1	920.389	920.372	18.7	151	5.59	>sp|Omicron001|	14.2014
Y.[+42.011]VS[+609.238].Q	.[42], S[+609]	856.368	1	856.368	856.367	1.3	151	3.61	>sp|Omicron001|	16.5253
Y.VS[+1866.688]QPFL.M	S[+1867]	1279.03	2	2557.06	2557.07	-4.2	151	1.08	>sp|Omicron001|	11.9919
V.S[+203.079]QPFL.M	S[+203]	794.405	1	794.405	794.393	15.2	152	79.51	>sp|Omicron001|	23.454
S.QPFL.M		504.284	1	504.284	504.282	4.5	153	147.54	>sp|Omicron001|	39.5249
Q.[+42.011]PFLM[+15.995]DLEGKQGNF.K	.[42], M[+16]	777.364	2	1553.72	1553.73	-6.3	154	5.69	>sp|Omicron001|	41.0385
Q.[+42.011]PFLMDL.E	.[+42]	777.378	1	777.378	777.385	-9.8	154	1.49	>sp|Omicron001|	21.9913
L.MDLEGKQGNFKNLRE.F		889.947	2	1778.89	1778.89	1	157	783.36	>sp|Omicron001|	22.7646
L.M[+15.995]DLEGKQGNFKNLRE.F	M[+16]	598.967	3	1794.89	1794.88	3.1	157	605.17	>sp|Omicron001|	17.7262
L.MDLEGKQGNF.K		569.766	2	1138.53	1138.52	5.2	157	439.87	>sp|Omicron001|	25.1944
L.MDLEGKQGNFKNLR.E		550.621	3	1649.85	1649.84	4.3	157	352.64	>sp|Omicron001|	21.7618
L.MDLEGKQGNFKN.L		690.832	2	1380.66	1380.66	-0.8	157	341.22	>sp|Omicron001|	16.5211
L.M[+15.995]DLEGKQGNF.K	M[+16]	577.763	2	1154.52	1154.51	3.8	157	341.07	>sp|Omicron001|	17.6457
L.MDLEGKQG.N		439.207	2	877.406	877.408	-2.8	157	214.39	>sp|Omicron001|	12.3991
L.[+42.011]M[+15.995]DLEGKQGNFKNLRE.F	.[42], M[+16]	459.98	4	1836.9	1836.89	4.6	157	189.5	>sp|Omicron001|	15.4914
L.MDL.E		378.17	1	378.17	378.169	0.6	157	149.14	>sp|Omicron001|	20.925
L.MDLEGKQGNFKNLREF.V		642.659	3	1925.96	1925.95	3.7	157	102.83	>sp|Omicron001|	31.4628
L.MDLEGKQ.G		410.697	2	820.387	820.387	0.2	157	3.43	>sp|Omicron001|	12.2833
D.LEGKQGNF.K		892.453	1	892.453	892.452	0.8	159	333.63	>sp|Omicron001|	24.885
D.LEGKQGNFKNLREF.V		420.728	4	1679.89	1679.89	2.2	159	24.26	>sp|Omicron001|	23.6799
L.EGKQGNFKNLRE.F		473.917	3	1419.74	1419.73	1	160	676.13	>sp|Omicron001|	10.5671
L.[+42.011]EGKQGNFKNLRE.F	.[+42]	487.927	3	1461.77	1461.74	15.5	160	254.89	>sp|Omicron001|	11.8174
L.EGKQGNF.K		390.187	2	779.367	779.368	-1.2	160	178.32	>sp|Omicron001|	8.0269
L.EGKQGNFKNLREF.V		783.903	2	1566.8	1566.8	-2	160	142.03	>sp|Omicron001|	21.6072
L.[+42.011]EGKQGNF.K	.[+42]	411.198	2	821.389	821.379	11.8	160	29.22	>sp|Omicron001|	6.8655
E.[+42.011]GKQGNF.K	.[+42]	346.675	2	692.343	692.336	10.2	161	18.31	>sp|Omicron001|	11.7154
G.[+42.011]KQGNF.K	.[+42]	635.322	1	635.322	635.315	11.5	162	58.17	>sp|Omicron001|	34.9967
F.[+42.011]KNL.R	.[+42]	416.262	1	416.262	416.25	26.9	167	95.13	>sp|Omicron001|	14.3998
F.KNL.R		374.239	1	374.239	374.24	-2.3	167	41.9	>sp|Omicron001|	15.5732
F.KNLREF.V		806.438	1	806.438	806.452	-16.8	167	41.52	>sp|Omicron001|	35.9299
N.[+42.011]LREF.V	.[+42]	303.667	2	606.326	606.325	2.9	169	1.75	>sp|Omicron001|	12.1341
L.[+42.011]REF.V	.[+42]	493.241	1	493.241	493.24	0.5	170	89.07	>sp|Omicron001|	15.8822
L.REFVF.K		697.375	1	697.375	697.367	12.5	170	51.23	>sp|Omicron001|	32.3417
L.REFVFKN.I		470.26	2	939.512	939.505	7.9	170	14.88	>sp|Omicron001|	18.6338
E.FVFKNIDGY.F		551.784	2	1102.56	1102.56	3.6	172	378.38	>sp|Omicron001|	37.9507
E.FVFKNIDGYF.K		625.318	2	1249.63	1249.63	3.3	172	310.3	>sp|Omicron001|	48.8438
E.FVF.K		412.224	1	412.224	412.223	3.4	172	20.76	>sp|Omicron001|	38.2359
E.[+42.011]FVFKNIDGYF.K	.[+42]	646.325	2	1291.64	1291.64	6.1	172	4.09	>sp|Omicron001|	36.6376
F.VFKNIDGY.F		478.25	2	955.493	955.488	4.8	173	205.64	>sp|Omicron001|	24.9129
F.VFKNIDGYF.K		551.782	2	1102.56	1102.56	0.7	173	117.44	>sp|Omicron001|	39.2565
F.[+42.011]VFKNIDGY.F	.[+42]	499.256	2	997.504	997.499	5	173	75.17	>sp|Omicron001|	32.5501
V.FKNIDGYF.K		502.251	2	1003.49	1003.49	6.4	174	96.57	>sp|Omicron001|	36.7125
F.KNIDGY.F		355.179	2	709.35	709.351	-1.7	175	325.57	>sp|Omicron001|	11.6838
F.KNIDGYF.K		428.715	2	856.423	856.42	3	175	274.89	>sp|Omicron001|	28.7804
F.[+42.011]KNIDGY.F	.[+42]	376.189	2	751.37	751.362	10.3	175	37.27	>sp|Omicron001|	6.4389
F.KNIDG.Y		546.289	1	546.289	546.288	1.6	175	35.36	>sp|Omicron001|	30.5016
F.KNIDGYFKIYS.K		674.352	2	1347.7	1347.69	1.4	175	7.15	>sp|Omicron001|	35.7272
K.NIDGYF.K		728.325	1	728.325	728.325	-0.3	176	172.89	>sp|Omicron001|	37.3077
K.NIDGYFKIY.S		566.786	2	1132.56	1132.57	-2.3	176	98.51	>sp|Omicron001|	27.9025
N.IDGYF.K		614.283	1	614.283	614.282	1.8	177	241.25	>sp|Omicron001|	28.4861
N.IDGY.F		467.215	1	467.215	467.214	3.2	177	196.11	>sp|Omicron001|	15.0419
N.IDGYFKIY.S		509.772	2	1018.54	1018.52	12.8	177	59.46	>sp|Omicron001|	24.0057
D.GYF.K		386.171	1	386.171	386.171	-0.5	179	220.23	>sp|Omicron001|	25.2043
Y.FKIYSKHTPIIVRE.P		866.001	2	1730.99	1731	-0.5	181	599.01	>sp|Omicron001|	24.8123
Y.FKIYSKHTPII.V		673.896	2	1346.79	1346.78	2	181	555.98	>sp|Omicron001|	27.1111
Y.FKIYSKHTPIIVREPEDLPQGF.S		654.358	4	2614.41	2614.4	2.8	181	329.68	>sp|Omicron001|	40.1221
Y.FKIYSKHTPIIVREPED.L		691.378	3	2072.12	2072.12	0.8	181	258.74	>sp|Omicron001|	26.3035
Y.FKIYSKHTPIIVREPEDL.P		729.061	3	2185.17	2185.2	-14.9	181	104.61	>sp|Omicron001|	32.6428
Y.FKIYS.K		657.364	1	657.364	657.361	4.5	181	40.43	>sp|Omicron001|	42.173
Y.FKIY.S		570.331	1	570.331	570.329	4.8	181	14.55	>sp|Omicron001|	59.5954
Y.FKIYSK.H		393.232	2	785.457	785.456	1.7	181	2.75	>sp|Omicron001|	15.1124
F.KIYSKHTPIIVREPED.L		963.028	2	1925.05	1925.05	0.3	182	593.22	>sp|Omicron001|	19.0594
F.KIYSKHTPIIVRE.P		792.468	2	1583.93	1583.93	1.5	182	572.89	>sp|Omicron001|	15.2313
F.KIYSKHTPII.V		600.363	2	1199.72	1199.71	3.5	182	498.82	>sp|Omicron001|	17.1722
F.KIYSKHTPIIVREPEDLPQGF.S		823.115	3	2467.33	2467.33	-1	182	439.33	>sp|Omicron001|	34.4263
F.KIYSKHTPIIVREPEDLPQG.F		1160.64	2	2320.28	2320.27	5.8	182	294.7	>sp|Omicron001|	25.3962
F.KIYSKHTPIIVREPEDLPQGFSA.L		657.106	4	2625.4	2625.4	-0.6	182	131.97	>sp|Omicron001|	32.9959
F.KIYSKHTPIIVREPEDL.P		680.048	3	2038.13	2038.13	-2	182	61.15	>sp|Omicron001|	25.8906
F.KIYSKHTPIIVREPE.D		604.018	3	1810.04	1810.02	9	182	57.32	>sp|Omicron001|	18.8661
F.KIYS[+365.132].K	S[+365]	875.433	1	875.433	875.424	9.8	182	55.17	>sp|Omicron001|	39.6353
F.[+42.011]KIYS[+1095.397]KHT.P	.[42], S[+1095]	1007.46	2	2013.9	2013.9	1	182	50.88	>sp|Omicron001|	27.4036
F.[+42.011]KIYS[+365.132].K	.[42], S[+365]	917.434	1	917.434	917.435	-1.5	182	50.15	>sp|Omicron001|	12.2712
F.KIYS[+714.269]KH.T	S[+714]	745.359	2	1489.71	1489.72	-2.8	182	19.8	>sp|Omicron001|	15.3101
F.KIYSKHT.P		438.75	2	876.492	876.494	-2.2	182	9.11	>sp|Omicron001|	19.6283
Y.[+42.011]SKHT.P	.[+42]	514.274	1	514.274	514.262	24.4	185	48.25	>sp|Omicron001|	10.5524
Y.SKHT.P		472.24	1	472.24	472.251	-23.3	185	24.01	>sp|Omicron001|	34.1275
Y.SKHTPIIVRE.P		393.899	3	1179.68	1179.68	-1.5	185	22.68	>sp|Omicron001|	12.5465
Y.S[+365.132]KHT.P	S[+365]	837.392	1	837.392	837.384	10	185	17.89	>sp|Omicron001|	15.4028
Y.[+42.011]S[+2189.798]K.H	.[42], S[+2190]	1233.48	2	2465.96	2465.95	2.2	185	12.84	>sp|Omicron001|	25.7123
Y.S[+1898.703]K.H	S[+1899]	1066.93	2	2132.85	2132.85	1.1	185	8.72	>sp|Omicron001|	40.7358
Y.[+42.011]S[+203.079]KH.T	.[42], S[+203]	616.306	1	616.306	616.294	19.5	185	2.94	>sp|Omicron001|	6.7025
H.TPIIVREPEDLPQGF.S		855.959	2	1710.91	1710.91	2.7	188	105.87	>sp|Omicron001|	42.5975
T.PIIVREPEDLPQGF.S		805.43	2	1609.85	1609.86	-3.2	189	155.51	>sp|Omicron001|	42.094
I.VREPEDLPQGF.S		643.823	2	1286.64	1286.64	0.4	192	461.88	>sp|Omicron001|	32.4433
I.VREPEDL.P		429.223	2	857.438	857.436	2	192	254.03	>sp|Omicron001|	17.1006
I.VREPEDLPQGFSAL.E		779.399	2	1557.79	1557.79	-0.6	192	62.64	>sp|Omicron001|	40.6202
V.[+42.011]REPEDLPQGF.S	.[+42]	615.293	2	1229.58	1229.58	-0.8	193	15.1	>sp|Omicron001|	37.7055
E.PEDLPQGF.S		451.718	2	902.428	902.425	2.7	195	144.78	>sp|Omicron001|	34.6764
E.PEDLPQGFSAL.E		587.295	2	1173.58	1173.58	4.4	195	136.75	>sp|Omicron001|	44.4324
P.EDLPQGFSAL.E		538.773	2	1076.54	1076.53	12.8	196	35.54	>sp|Omicron001|	32.5826
E.DLPQGF.S		676.337	1	676.337	676.33	10.9	197	64.54	>sp|Omicron001|	32.689
E.DLPQGFSAL.E		474.244	2	947.481	947.483	-3	197	35.98	>sp|Omicron001|	15.5845
D.LPQGF.S		561.289	1	561.289	561.303	-25.9	198	29.87	>sp|Omicron001|	38.0874
D.[+42.011]LPQGF.S	.[+42]	603.317	1	603.317	603.314	5.2	198	7.86	>sp|Omicron001|	23.339
D.LPQGFSALEPL.V		586.321	2	1171.63	1171.64	-1.3	198	5.18	>sp|Omicron001|	11.9455
L.PQGF.S		448.22	1	448.22	448.219	2.2	199	221.83	>sp|Omicron001|	32.0571
L.PQG.F		301.141	1	301.141	301.151	-31.7	199	42.5	>sp|Omicron001|	15.1977
L.[+42.011]PQGFS[+365.132]ALEPLVDL.P	.[42], S[+365]	896.951	2	1792.89	1792.87	11.8	199	10.61	>sp|Omicron001|	8.6728
L.[+42.011]PQGF.S	.[+42]	490.23	1	490.23	490.23	1	199	9.65	>sp|Omicron001|	27.75
L.[+42.011]PQGFS[+656.228].A	.[42], S[+656]	1233.48	1	1233.48	1233.49	-4.7	199	8.25	>sp|Omicron001|	27.0344
L.PQGFSALEPLVDL.P		693.363	2	1385.72	1385.73	-9	199	5.11	>sp|Omicron001|	24.7556
L.PQGFSALE.P		848.415	1	848.415	848.415	0	199	3.87	>sp|Omicron001|	27.8293
P.[+42.011]QGF.S	.[+42]	393.173	1	393.173	393.177	-11.1	200	41.65	>sp|Omicron001|	9.1355
G.FSAL.E		437.24	1	437.24	437.24	0	202	255.5	>sp|Omicron001|	25.8864
G.FS[+365.132]AL.E	S[+365]	802.386	1	802.386	802.372	17.9	202	75.03	>sp|Omicron001|	18.0814
F.SALEPL.V		629.352	1	629.352	629.351	3.1	203	280.42	>sp|Omicron001|	29.6367
F.SALEPLVD.L		422.227	2	843.447	843.446	0.8	203	126.53	>sp|Omicron001|	33.1389
F.S[+1938.709]ALEPL.V	S[+1939]	1284.54	2	2568.07	2568.06	2.4	203	55.93	>sp|Omicron001|	16.2819
F.S[+2263.835]AL.E	S[+2264]	1277.53	2	2554.05	2554.01	15.9	203	17.26	>sp|Omicron001|	7.2141
F.[+42.011]S[+933.344]AL.E	.[42], S[+933]	1265.54	1	1265.54	1265.53	12	203	9.32	>sp|Omicron001|	26.2336
F.S[+1038.375]AL.E	S[+1038]	1328.54	1	1328.54	1328.55	-3.8	203	5.39	>sp|Omicron001|	15.067
F.[+42.011]S[+876.322]AL.E	.[42], S[+876]	1208.52	1	1208.52	1208.5	11.4	203	2.42	>sp|Omicron001|	13.2959
F.S[+2158.803]AL.E	S[+2159]	1224.98	2	2448.95	2448.97	-10	203	0.72	>sp|Omicron001|	18.8577
A.LEPLVDL.P		798.461	1	798.461	798.461	0.2	205	64.76	>sp|Omicron001|	46.758
L.EPLVD.L		572.293	1	572.293	572.293	1.6	206	246.55	>sp|Omicron001|	16.3657
L.EPLVDL.P		685.376	1	685.376	685.377	-1.1	206	71.95	>sp|Omicron001|	27.6008
L.VDL.P		346.197	1	346.197	346.197	-1.2	209	156.25	>sp|Omicron001|	16.6219
L.VDLPIG.I		613.342	1	613.342	613.356	-21.9	209	72.89	>sp|Omicron001|	34.0307
L.VDLPIGIN[+1864.634]ITRF.Q	N[+1865]	1611.72	2	3222.43	3222.42	4.2	209	53.19	>sp|Omicron001|	49.1035
L.[+42.011]VDLPIGINITRF.Q	.[+42]	700.399	2	1399.79	1399.79	-2.1	209	2.02	>sp|Omicron001|	27.9692
D.LPIGIN[+1540.529]ITRF.Q	N[+1541]	1342.62	2	2684.23	2684.22	3.3	211	391.62	>sp|Omicron001|	43.7906
D.LPIGIN[+1702.581]ITRF.Q	N[+1703]	1423.64	2	2846.28	2846.27	3.2	211	341.75	>sp|Omicron001|	43.7891
D.LPIGIN[+1378.476]ITRF.Q	N[+1378]	841.392	3	2522.16	2522.16	-0.6	211	323.1	>sp|Omicron001|	43.3621
D.LPIGIN[+1216.423]ITRF.Q	N[+1216]	787.371	3	2360.1	2360.11	-5	211	267.32	>sp|Omicron001|	43.4276
D.LPIGINIT[+406.159]RF.Q	T[+406]	775.424	2	1549.84	1549.85	-4.2	211	197.21	>sp|Omicron001|	43.3901
D.LPIGIN[+1054.370]ITRF.Q	N[+1054]	733.356	3	2198.05	2198.06	-2.5	211	177.83	>sp|Omicron001|	43.3665
D.LPIGIN[+1257.449]ITRF.Q	N[+1257]	1201.08	2	2401.15	2401.14	5.4	211	113.64	>sp|Omicron001|	44.1666
D.LPIGIN[+1864.634]ITRF.Q	N[+1865]	1504.67	2	3008.33	3008.32	2.4	211	62.78	>sp|Omicron001|	43.6547
D.LPIGIN[+568.212]ITRF.Q	N[+568]	856.457	2	1711.91	1711.9	3.7	211	38.1	>sp|Omicron001|	43.3607
D.LPIGIN[+892.317]ITRF.Q	N[+892]	1018.51	2	2036.01	2036.01	2.7	211	19.22	>sp|Omicron001|	43.856
D.LPIGIN[+1565.560]ITRF.Q	N[+1566]	1355.13	2	2709.25	2709.25	2.2	211	13.26	>sp|Omicron001|	43.2425
D.LPIGIN[+406.159]ITRF.Q	N[+406]	775.428	2	1549.85	1549.85	0.6	211	12.52	>sp|Omicron001|	45.6969
D.LPIGINITRF.Q		572.347	2	1143.69	1143.69	-1.8	211	1.8	>sp|Omicron001|	59.5954
L.PIGIN[+1702.581]ITRF.Q	N[+1703]	911.735	3	2733.19	2733.19	1.3	212	347.72	>sp|Omicron001|	38.1796
L.PIGIN[+1864.634]ITRF.Q	N[+1865]	1448.13	2	2895.24	2895.24	2.1	212	334.29	>sp|Omicron001|	38.0256
L.PIGIN[+1540.529]ITRF.Q	N[+1541]	1286.07	2	2571.14	2571.13	2.8	212	282.22	>sp|Omicron001|	38.1755
L.PIGIN[+1216.423]ITRF.Q	N[+1216]	1124.02	2	2247.04	2247.03	5.5	212	177.05	>sp|Omicron001|	38.6098
L.PIGIN[+1378.476]ITRF.Q	N[+1378]	1205.04	2	2409.08	2409.08	-0.8	212	141.6	>sp|Omicron001|	38.1526
L.PIGINIT[+203.079]RF.Q	T[+203]	617.349	2	1233.69	1233.68	5.9	212	135.86	>sp|Omicron001|	40.4167
L.PIGIN[+892.317]ITRF.Q	N[+892]	961.97	2	1922.93	1922.92	5.2	212	110.49	>sp|Omicron001|	37.7855
L.[+42.011]PIGINIT[+365.132]RFQ.T	.[42], T[+365]	783.413	2	1565.82	1565.81	8.8	212	76.72	>sp|Omicron001|	20.1366
L.[+42.011]PIGIN[+1606.587]ITRF.Q	.[42], N[+1607]	1340.1	2	2679.2	2679.2	0.2	212	67.17	>sp|Omicron001|	28.5894
L.PIGIN[+1054.370]ITRF.Q	N[+1054]	1042.99	2	2084.98	2084.97	1	212	44.44	>sp|Omicron001|	37.6739
L.[+42.011]PIGINIT[+2158.803].R	.[42], T[+2159]	1464.63	2	2928.25	2928.25	1.8	212	34.74	>sp|Omicron001|	22.7273
L.[+42.011]PIGIN[+876.322]ITRF.Q	.[42], N[+876]	974.976	2	1948.94	1948.94	3.8	212	29.63	>sp|Omicron001|	28.3895
L.PIGIN[+1736.650]ITRF.Q	N[+1737]	1384.11	2	2767.22	2767.25	-13.5	212	12.25	>sp|Omicron001|	31.2066
L.PIGIN[+1581.555]ITRF.Q	N[+1582]	1306.59	2	2612.17	2612.16	2.2	212	10.94	>sp|Omicron001|	38.1868
L.PIGIN[+1866.688]ITRF.Q	N[+1867]	1449.13	2	2897.25	2897.29	-15.5	212	2.97	>sp|Omicron001|	38.8057
P.IGIN[+1864.634]ITRF.Q	N[+1865]	1399.6	2	2798.19	2798.19	3.1	213	35.99	>sp|Omicron001|	35.9835
G.IN[+1702.581]ITRF.Q	N[+1703]	1233.52	2	2466.04	2466.03	6.2	215	98.15	>sp|Omicron001|	26.0101
G.IN[+1864.634]ITRF.Q	N[+1865]	1314.55	2	2628.08	2628.08	1.4	215	78.3	>sp|Omicron001|	25.7919
I.[+42.011]NIT[+673.243]RFQTL.L	.[42], T[+673]	854.414	2	1707.82	1707.81	8.3	216	13.14	>sp|Omicron001|	11.1055
N.ITRF.Q		536.307	1	536.307	536.319	-23	217	109.35	>sp|Omicron001|	23.2289
F.QTLL.A		474.293	1	474.293	474.292	2.5	221	390.94	>sp|Omicron001|	24.0951
F.QTLLA.L		545.332	1	545.332	545.329	4.3	221	148.78	>sp|Omicron001|	21.6776
F.QT[+714.269]LLALHRSY.L	T[+714]	958.48	2	1915.95	1915.94	7.1	221	43.61	>sp|Omicron001|	29.8441
F.QT[+974.370]LL.A	T[+974]	483.563	3	1448.67	1448.66	8.4	221	14.01	>sp|Omicron001|	8.7352
F.QTL.L		361.208	1	361.208	361.208	-1.6	221	6.75	>sp|Omicron001|	13.3333
F.QT[+1371.517]LL.A	T[+1372]	923.406	2	1845.8	1845.81	-2.9	221	5.47	>sp|Omicron001|	43.0844
Q.T[+511.190]LLALHRSY.L	T[+511]	792.907	2	1584.81	1584.8	3.5	222	4.06	>sp|Omicron001|	26.1231
L.LALHRSYL.T		486.788	2	972.568	972.562	5.6	224	344.19	>sp|Omicron001|	22.5619
L.LALHRS[+609.238]YL.T	S[+609]	527.942	3	1581.81	1581.8	5.9	224	51.13	>sp|Omicron001|	12.7416
L.LAL.H		316.223	1	316.223	316.223	-0.4	224	45.05	>sp|Omicron001|	10.8941
L.[+42.011]LALHRS[+1516.555]Y.L	.[42], S[+1517]	1209.54	2	2418.08	2418.04	12.9	224	13.14	>sp|Omicron001|	22.9088
L.LALHRSY.L		430.249	2	859.491	859.479	14.2	224	3.22	>sp|Omicron001|	25.2984
L.ALHRSYLTPGDSSSG.W		516.588	3	1547.75	1547.74	2.8	225	356.96	>sp|Omicron001|	15.8834
L.ALHRSYLTPGDS.S		439.559	3	1316.66	1316.66	2.1	225	356.95	>sp|Omicron001|	16.6016
L.ALHRSYLTPGDSSS.G		745.864	2	1490.72	1490.72	-1.7	225	320.33	>sp|Omicron001|	16.1681
L.ALHRSYLTPGD.S		410.547	3	1229.63	1229.63	0.3	225	227.14	>sp|Omicron001|	16.945
L.ALHRSY.L		373.7	2	746.393	746.394	-2.5	225	177.41	>sp|Omicron001|	6.8983
L.ALHRS[+917.349]YLTPGDS.S	S[+917]	1117.53	2	2234.05	2234.01	19.2	225	132.75	>sp|Omicron001|	27.1967
L.ALHRS[+609.238]YL.T	S[+609]	734.859	2	1468.71	1468.72	-3.7	225	94.11	>sp|Omicron001|	16.6176
L.[+42.011]ALHRS[+2043.740]YL.T	.[42], S[+2044]	982.412	3	2945.22	2945.23	-2.9	225	64.25	>sp|Omicron001|	14.4054
L.[+42.011]ALHRS[+1677.587]YL.T	.[42], S[+1678]	1290.05	2	2579.09	2579.08	5.6	225	48.62	>sp|Omicron001|	14.8728
L.[+42.011]ALHRS[+568.212]Y.L	.[42], S[+568]	678.817	2	1356.63	1356.62	7.3	225	43.62	>sp|Omicron001|	12.9804
L.ALHRSYL.T		859.489	1	859.489	859.479	12.3	225	42.68	>sp|Omicron001|	36.0908
L.[+42.011]ALHRS[+1898.703]Y.L	.[42], S[+1899]	1344.05	2	2687.1	2687.11	-2.3	225	23.21	>sp|Omicron001|	22.8673
L.[+42.011]ALHRSYL.T	.[+42]	451.242	2	901.477	901.489	-13	225	15.28	>sp|Omicron001|	19.201
L.ALHRS[+1866.688]Y.L	S[+1867]	1307.05	2	2613.09	2613.08	2.2	225	13.09	>sp|Omicron001|	12.1231
L.[+42.011]ALHRS[+365.132].Y	.[42], S[+365]	990.49	1	990.49	990.474	16.1	225	12.27	>sp|Omicron001|	11.3511
A.LHRSY.L		338.182	2	675.356	675.357	-1.5	226	129.1	>sp|Omicron001|	10.4295
L.HRSYLTPGDSSSGWTAGAAAY.Y		1078	2	2154.99	2154.98	3.9	227	517.4	>sp|Omicron001|	32.0486
L.HRSYLTPGDSSSGW.T		775.354	2	1549.7	1549.7	-1.7	227	415.31	>sp|Omicron001|	26.8067
L.HRSYLTPGDS.S		566.773	2	1132.54	1132.54	0.2	227	392.95	>sp|Omicron001|	13.3361
L.HRSYLTPGDSSSGWTAG.A		593.609	3	1778.81	1778.81	2.3	227	369.95	>sp|Omicron001|	25.8393
L.HRSYLTPGDSSSGWTAGAAA.Y		996.465	2	1991.92	1991.92	1.4	227	335.87	>sp|Omicron001|	27.8251
L.HRSYLTPGDSSSG.W		455.214	3	1363.63	1363.62	3.9	227	317.98	>sp|Omicron001|	12.8088
L.HRSYLTPGD.S		523.258	2	1045.51	1045.51	2.6	227	315.23	>sp|Omicron001|	13.6691
L.HRSYLTPGDSSSGWTAGAA.A		960.946	2	1920.88	1920.88	0.7	227	228.42	>sp|Omicron001|	27.2222
L.HRSYLTPGDSS.S		610.29	2	1219.57	1219.57	2.8	227	200.9	>sp|Omicron001|	13.438
L.HRSYLTPGDSSSGWTAGA.A		925.429	2	1849.85	1849.85	2.1	227	185.99	>sp|Omicron001|	26.8082
L.HRSYLTPGDSSS.G		653.805	2	1306.6	1306.6	1	227	150.33	>sp|Omicron001|	13.0468
L.HRS[+1005.365]YLTPGDSSSGWTAGA.A	S[+1005]	952.413	3	2855.22	2855.21	4.6	227	97.68	>sp|Omicron001|	25.0686
L.HRSYLTPG.D		465.744	2	930.481	930.479	2	227	87.58	>sp|Omicron001|	12.494
L.[+42.011]HRS[+609.238]Y.L	.[42], S[+609]	607.26	2	1213.51	1213.52	-8.2	227	75.55	>sp|Omicron001|	32.4876
L.HRS[+876.322]Y.L	S[+876]	719.788	2	1438.57	1438.6	-18.5	227	52.76	>sp|Omicron001|	22.2719
L.HRS[+2263.835]Y.L	S[+2264]	942.713	3	2826.13	2826.11	6.1	227	46.44	>sp|Omicron001|	28.8511
L.[+42.011]HRS[+365.132]Y.L	.[42], S[+365]	969.414	1	969.414	969.416	-2.2	227	46.09	>sp|Omicron001|	24.1567
L.HRS[+1022.380]YL.T	S[+1022]	849.364	2	1697.72	1697.74	-10.2	227	41.97	>sp|Omicron001|	23.018
L.HRS.Y		399.209	1	399.209	399.21	-3.4	227	34.62	>sp|Omicron001|	5.0761
L.HRSY.L		562.278	1	562.278	562.273	7.5	227	27.12	>sp|Omicron001|	16.2956
L.HRS[+1866.688]Y.L	S[+1867]	1214.97	2	2428.94	2428.96	-10.3	227	26.82	>sp|Omicron001|	12.1426
L.[+42.011]HRS[+714.269]Y.L	.[42], S[+714]	1318.56	1	1318.56	1318.55	5.9	227	21.71	>sp|Omicron001|	26.0202
L.HRS[+771.291]YL.T	S[+771]	723.842	2	1446.68	1446.65	19.6	227	20.87	>sp|Omicron001|	14.0419
L.[+42.011]HRSYLTPG.D	.[+42]	486.757	2	972.508	972.49	18.4	227	13.99	>sp|Omicron001|	27.6548
L.HRS[+974.370]YL.T	S[+974]	825.362	2	1649.72	1649.73	-6.7	227	12.15	>sp|Omicron001|	17.2182
L.HRS[+1825.661]Y.L	S[+1826]	1194.46	2	2387.91	2387.93	-11.3	227	10.36	>sp|Omicron001|	11.5329
L.[+42.011]HRS[+1825.661]YL.T	.[42], S[+1826]	1272.02	2	2543.03	2543.03	1.5	227	8.54	>sp|Omicron001|	16.0941
L.[+42.011]HRS[+1898.703]Y.L	.[42], S[+1899]	1252.01	2	2503.01	2502.99	8.1	227	6.3	>sp|Omicron001|	36.5896
Y.LTPGDSSSG.W		820.37	1	820.37	820.368	2	231	174.65	>sp|Omicron001|	10.2197
Y.LTPGDSS.S		676.315	1	676.315	676.315	0.6	231	54.66	>sp|Omicron001|	7.605
Y.LTPGDS.S		589.286	1	589.286	589.283	5.2	231	44.87	>sp|Omicron001|	16.9557
Y.LTPGDSSSGWTAGAA.A		689.324	2	1377.64	1377.63	9.1	231	41.54	>sp|Omicron001|	18.2859
Y.LTPGDSS[+203.079]S.G	S[+203]	966.439	1	966.439	966.426	13.4	231	7.29	>sp|Omicron001|	20.5892
Y.LT[+406.159]PG.D	T[+406]	793.369	1	793.369	793.383	-17.8	231	1.52	>sp|Omicron001|	13.3403
L.[+42.011]TPGDS[+1225.460]S.S	.[42], S[+1225]	915.856	2	1830.71	1830.7	2.6	232	61.9	>sp|Omicron001|	27.7243
L.[+42.011]TPGDSSS[+568.212]GW.T	.[42], S[+568]	752.291	2	1503.58	1503.59	-6.7	232	59.95	>sp|Omicron001|	17.9315
L.TPGDS[+511.190].S	S[+511]	494.192	2	987.376	987.389	-13.2	232	48.92	>sp|Omicron001|	18.0077
L.TPGDS.S		476.2	1	476.2	476.199	2.1	232	40.42	>sp|Omicron001|	9.0106
G.DSS[+406.159]SGW.T	S[+406]	522.711	2	1044.41	1044.4	13.8	235	23.49	>sp|Omicron001|	10.7323
S.SS[+673.243]GW.T	S[+673]	555.215	2	1109.42	1109.43	-2	237	20.4	>sp|Omicron001|	32.3127
S.SS[+876.322]GW.T	S[+876]	656.756	2	1312.5	1312.51	-0.2	237	8.58	>sp|Omicron001|	27.798
S.GWTAGAAAY.Y		867.4	1	867.4	867.399	0.3	239	243.61	>sp|Omicron001|	24.8123
G.WTAGAAAY.Y		810.379	1	810.379	810.378	0.9	240	262.91	>sp|Omicron001|	26.3871
W.TAGAAAYY.V		394.187	2	787.367	787.362	5.8	241	116.57	>sp|Omicron001|	11.0292
W.[+42.011]TAGAAAY.Y	.[+42]	666.324	1	666.324	666.309	22	241	49.4	>sp|Omicron001|	33.6331
W.TAGAAAYYVGY.L		553.772	2	1106.54	1106.52	19.4	241	17.79	>sp|Omicron001|	6.1854
G.[+42.011]AAAYY.V	.[+42]	600.275	1	600.275	600.266	14.3	244	106.12	>sp|Omicron001|	23.7568
A.AYYVGYL.Q		848.412	1	848.412	848.419	-8.5	246	2.63	>sp|Omicron001|	27.2922
A.YYVGY.L		664.299	1	664.299	664.298	1.3	247	249	>sp|Omicron001|	27.191
A.YYVGYL.Q		777.382	1	777.382	777.382	0.7	247	65.04	>sp|Omicron001|	40.4361
Y.YVGYLQPRT.F		548.794	2	1096.58	1096.58	2.8	248	380.51	>sp|Omicron001|	24.3731
Y.YVGYL.Q		614.319	1	614.319	614.318	1.7	248	325.68	>sp|Omicron001|	31.7589
Y.YVGYLQPRTF.L		622.328	2	1243.65	1243.65	1.5	248	206.91	>sp|Omicron001|	35.0226
Y.YVGYLQPR.T		498.271	2	995.535	995.531	4	248	183.18	>sp|Omicron001|	23.2317
Y.YVGYLQ.P		371.692	2	742.376	742.377	-1.3	248	122.54	>sp|Omicron001|	26.9242
Y.YVGYLQPRT[+203.079]F.L	T[+203]	723.871	2	1446.74	1446.73	6.4	248	50.88	>sp|Omicron001|	29.9184
Y.YVGY.L		501.236	1	501.236	501.234	3.6	248	28.8	>sp|Omicron001|	17.0226
Y.VGYLQPRTFL.L		597.341	2	1193.67	1193.67	5.2	249	436.57	>sp|Omicron001|	41.6505
Y.VGYLQPRT.F		467.263	2	933.519	933.515	4.4	249	331.78	>sp|Omicron001|	18.7597
Y.VGYL.Q		451.265	1	451.265	451.255	22.4	249	130.27	>sp|Omicron001|	14.4527
Y.[+42.011]VGYLQPRT[+609.238]FL.L	.[42], T[+609]	922.974	2	1844.94	1844.92	13.3	249	44.93	>sp|Omicron001|	18.3638
Y.VGY.L		338.163	1	338.163	338.171	-22.8	249	41.99	>sp|Omicron001|	8.174
Y.[+42.011]VGYLQPRTFL.L	.[+42]	618.347	2	1235.69	1235.68	6.8	249	3.53	>sp|Omicron001|	23.3111
V.[+42.011]GYLQPRTF.L	.[+42]	512.27	2	1023.53	1023.53	6.2	250	149.46	>sp|Omicron001|	15.902
G.YLQPRTFL.L		519.295	2	1037.58	1037.58	5.6	251	425.44	>sp|Omicron001|	36.7889
G.YLQPRT[+673.243]FL.L	T[+673]	855.9	2	1710.79	1710.82	-16.4	251	80.81	>sp|Omicron001|	25.807
G.YLQPRT[+672.223]F.L	T[+672]	798.877	2	1596.75	1596.72	18.6	251	79.08	>sp|Omicron001|	29.4259
G.YLQPRT[+609.238]FL.L	T[+609]	823.896	2	1646.78	1646.82	-19.4	251	54.71	>sp|Omicron001|	27.0494
Y.LQPRTFL.L		874.514	1	874.514	874.514	-0.2	252	239.84	>sp|Omicron001|	30.6976
Y.LQPRT.F		307.684	2	614.36	614.362	-2.8	252	214.95	>sp|Omicron001|	6.937
Y.LQPRTF.L		381.221	2	761.435	761.431	6.1	252	128.67	>sp|Omicron001|	4.596
Y.[+42.011]LQPRT[+1677.587]F.L	.[42], T[+1678]	1241.01	2	2481.02	2481.03	-2.5	252	60.06	>sp|Omicron001|	7.7263
Y.[+42.011]LQPRT[+917.349]F.L	.[42], T[+917]	860.906	2	1720.8	1720.79	8.6	252	28.94	>sp|Omicron001|	39.1718
Y.LQPRT[+860.327]F.L	T[+860]	811.386	2	1621.77	1621.76	4.9	252	26.18	>sp|Omicron001|	30.6175
Y.LQPRT[+1241.454]FL.L	T[+1241]	1058.5	2	2116	2115.97	15.1	252	17.89	>sp|Omicron001|	22.6481
Y.[+42.011]LQPRT[+1241.454]FL.L	.[42], T[+1241]	1079.49	2	2157.97	2157.98	-6.5	252	16.26	>sp|Omicron001|	22.8994
Y.[+42.011]LQPRT[+2043.740]FL.L	.[42], T[+2044]	987.417	3	2960.23	2960.27	-10.2	252	15.56	>sp|Omicron001|	15.7213
L.QPRTFL.L		381.219	2	761.431	761.431	0.4	253	289.67	>sp|Omicron001|	23.761
L.QPRTF.L		648.336	1	648.336	648.346	-15.6	253	212.26	>sp|Omicron001|	49.8572
L.[+42.011]QPRT[+730.264]FLL.K	.[42], T[+730]	549.612	3	1646.82	1646.79	19.7	253	28.48	>sp|Omicron001|	13.4941
L.[+42.011]QPRT[+1898.703]FL.L	.[42], T[+1899]	1351.6	2	2702.18	2702.14	15.2	253	14.3	>sp|Omicron001|	22.6239
L.[+42.011]QPRT[+2158.803]F.L	.[42], T[+2159]	1425.09	2	2849.17	2849.16	4.9	253	11.73	>sp|Omicron001|	22.5948
L.QPRTFLLKY.N		583.335	2	1165.66	1165.67	-9.4	253	2.02	>sp|Omicron001|	27.972
Q.PRTFL.L		317.19	2	633.372	633.372	0.5	254	274.41	>sp|Omicron001|	22.8738
P.RT[+730.264]FLLKY.N	T[+730]	835.93	2	1670.85	1670.83	16.2	255	33.2	>sp|Omicron001|	39.7779
P.[+42.011]RTFLL.K	.[+42]	691.417	1	691.417	691.414	4.6	255	22.16	>sp|Omicron001|	48.0215
R.TFLLKY.N		784.457	1	784.457	784.46	-4.7	256	7.34	>sp|Omicron001|	35.4624
L.LKYNEN[+1606.587]GTITD.A	N[+1607]	1437.61	2	2874.21	2874.2	2.9	259	448.82	>sp|Omicron001|	20.9744
L.LKYNEN[+1095.397]GTITD.A	N[+1095]	1182.01	2	2363.02	2363.01	2.5	259	432.76	>sp|Omicron001|	21.3876
L.LKYNEN[+1257.449]GTITD.A	N[+1257]	1263.04	2	2525.07	2525.07	3.2	259	427.57	>sp|Omicron001|	20.9416
L.LKYNEN[+1622.582]GTITD.A	N[+1623]	1445.61	2	2890.2	2890.2	2.4	259	392.04	>sp|Omicron001|	20.5289
L.LKYNEN[+1419.502]GTITD.A	N[+1420]	1344.07	2	2687.12	2687.12	2	259	374.73	>sp|Omicron001|	20.8209
L.LKYNEN[+1460.529]GTITD.A	N[+1461]	1364.58	2	2728.15	2728.15	2.5	259	305.14	>sp|Omicron001|	21.1319
L.LKYNEN[+1403.507]GTITD.A	N[+1404]	1336.07	2	2671.13	2671.12	2.5	259	302.33	>sp|Omicron001|	21.1048
L.LKYNEN[+1501.555]GTITD.A	N[+1502]	1385.09	2	2769.18	2769.17	1.2	259	283.45	>sp|Omicron001|	21.1672
L.LKYNENGT[+1460.529]ITD.A	T[+1461]	1364.58	2	2728.15	2728.15	3.1	259	278.91	>sp|Omicron001|	20.6226
L.LKYNEN[+1663.608]GTITD.A	N[+1664]	1466.12	2	2931.23	2931.22	2.5	259	271.95	>sp|Omicron001|	20.8222
L.LKYNEN[+1216.423]GTITD.A	N[+1216]	1242.53	2	2484.05	2484.04	3.2	259	265.95	>sp|Omicron001|	21.0276
L.LKYNEN[+1216.423]GTITDA.V	N[+1216]	1278.05	2	2555.08	2555.08	3.3	259	255.1	>sp|Omicron001|	20.1085
L.LKYNENGT[+1825.661]ITD.A	T[+1826]	1547.15	2	3093.29	3093.28	3.2	259	224.93	>sp|Omicron001|	20.5084
L.LKYNEN[+1298.476]GTITD.A	N[+1298]	1283.55	2	2566.1	2566.09	2.8	259	224.56	>sp|Omicron001|	21.3118
L.LKYNEN[+1419.502]GTITDAVD.C	N[+1420]	1486.63	2	2972.26	2972.25	1.6	259	201.22	>sp|Omicron001|	23.8406
L.LKYNENGTIT[+203.079]D.A	T[+203]	735.851	2	1470.7	1470.7	-0.2	259	182.66	>sp|Omicron001|	22.1085
L.LKYNEN[+1378.476]GTITD.A	N[+1378]	1323.55	2	2646.1	2646.09	1.5	259	181.23	>sp|Omicron001|	20.3165
L.LKYNEN[+1702.581]GTITD.A	N[+1703]	1485.6	2	2970.2	2970.2	1.2	259	171.75	>sp|Omicron001|	20.0908
L.LKYNEN[+1419.502]GTITDA.V	N[+1420]	1379.58	2	2758.16	2758.16	2.2	259	161.67	>sp|Omicron001|	20.1056
L.LKYNEN[+1095.397]GTITDA.V	N[+1095]	1217.53	2	2434.05	2434.05	1.8	259	127.47	>sp|Omicron001|	20.5533
L.LKYNEN[+1565.560]GTITD.A	N[+1566]	1417.09	2	2833.18	2833.18	1.4	259	118.41	>sp|Omicron001|	20.8315
L.LKYNEN[+1768.640]GTITD.A	N[+1769]	1518.64	2	3036.26	3036.26	2.5	259	108.87	>sp|Omicron001|	20.5772
L.LKYNEN[+2800.031]GTITDA.V	N[+2800]	1380.59	3	4139.74	4138.68	13	259	105.06	>sp|Omicron001|	20.1056
L.LKYNEN[+1540.529]GTITD.A	N[+1541]	1404.58	2	2808.15	2808.14	1.3	259	102.74	>sp|Omicron001|	20.1422
L.LKYNEN[+1622.582]GTITDA.V	N[+1623]	1481.12	2	2961.24	2961.24	1.5	259	89.5	>sp|Omicron001|	20.1309
L.LKYNEN[+1622.582]G.T	N[+1623]	1230.5	2	2460	2459.99	2.1	259	83.25	>sp|Omicron001|	8.8221
L.LKYNEN[+1257.449]GTITDA.V	N[+1257]	1298.56	2	2596.11	2596.1	4.1	259	78.49	>sp|Omicron001|	20.1214
L.LKYNEN[+1444.534]GTITDA.V	N[+1445]	1392.1	2	2783.18	2783.19	-1.4	259	71.94	>sp|Omicron001|	20.4403
L.LKYNEN[+1548.545]GTITD.A	N[+1549]	1408.6	2	2816.18	2816.16	8	259	68.29	>sp|Omicron001|	23.2443
L.LKYNEN[+1257.449]GTITDAVD.C	N[+1257]	1405.6	2	2810.2	2810.2	-0.3	259	68.23	>sp|Omicron001|	24.0142
L.LKY.N		423.26	1	423.26	423.26	0.6	259	65.38	>sp|Omicron001|	23.9975
L.LKYNEN[+1216.423]GTIT.D	N[+1216]	1185.01	2	2369.02	2369.01	3.3	259	64.9	>sp|Omicron001|	17.7908
L.LKYNEN[+1298.476]GTITDA.V	N[+1298]	1319.07	2	2637.13	2637.13	2	259	59.5	>sp|Omicron001|	20.3194
L.LKYNENGTITD.A		634.315	2	1267.62	1267.62	5.2	259	58.27	>sp|Omicron001|	22.1397
L.LKYNENGT[+892.317]ITD.A	T[+892]	1080.48	2	2159.94	2159.93	5	259	56.07	>sp|Omicron001|	20.9881
L.LKYNEN[+1622.582]GTITDAVD.C	N[+1623]	1588.17	2	3175.34	3175.33	1.7	259	50.83	>sp|Omicron001|	23.6814
L.LKYNEN[+1565.560]GTITDA.V	N[+1566]	1452.61	2	2904.22	2904.21	2.5	259	47.75	>sp|Omicron001|	20.1157
L.LKYNEN[+1419.502]GTIT.D	N[+1420]	1286.56	2	2572.12	2572.09	9.3	259	44.66	>sp|Omicron001|	17.6282
L.LKYNEN[+1054.370]GTITD.A	N[+1054]	1161.5	2	2321.99	2321.99	0.7	259	35.56	>sp|Omicron001|	20.4962
L.LKYNEN[+1825.661]GTIT.D	N[+1826]	1489.63	2	2978.26	2978.25	3.3	259	34.32	>sp|Omicron001|	17.357
L.LKYNEN[+1710.598]GTITD.A	N[+1711]	1489.62	2	2978.23	2978.21	5.5	259	29.62	>sp|Omicron001|	22.7539
L.LKYNENGT[+1460.529]IT.D	T[+1461]	1307.06	2	2613.12	2613.12	1	259	28.04	>sp|Omicron001|	17.8527
L.LKYNEN[+1581.555]GTITD.A	N[+1582]	950.398	3	2849.18	2849.17	2.9	259	26.81	>sp|Omicron001|	20.2646
L.LKYNEN[+1444.534]GTIT.D	N[+1445]	1299.07	2	2597.13	2597.12	4.1	259	24.74	>sp|Omicron001|	18.201
L.LKYNEN[+1241.454]GTITD.A	N[+1241]	1255.04	2	2509.07	2509.07	1.4	259	22.08	>sp|Omicron001|	21.094
L.LKYNEN[+1768.640]GTIT.D	N[+1769]	1461.12	2	2921.23	2921.23	1.9	259	19.31	>sp|Omicron001|	17.968
L.LKYNEN[+1768.640]G.T	N[+1769]	1303.53	2	2606.06	2606.05	3.6	259	5.4	>sp|Omicron001|	9.1496
L.LKYNENGTITDAV.D		719.355	2	1437.7	1437.72	-13.7	259	5.1	>sp|Omicron001|	9.4071
L.LKYNE.N		333.676	2	666.345	666.346	-1.5	259	3.02	>sp|Omicron001|	9.6382
L.LKYNENGT[+1501.555]IT.D	T[+1502]	1327.58	2	2654.15	2654.14	1.4	259	0.68	>sp|Omicron001|	17.9451
L.KYNEN[+1540.529]GTITD.A	N[+1541]	1348.04	2	2695.07	2695.06	2.3	260	85.7	>sp|Omicron001|	12.1593
L.KYNEN[+1419.502]GTITD.A	N[+1420]	1287.52	2	2574.04	2574.03	2.6	260	58.94	>sp|Omicron001|	10.7863
L.KYNEN[+1216.423]GTI.T	N[+1216]	1077.94	2	2154.88	2154.88	0.2	260	51.26	>sp|Omicron001|	15.661
L.KYNEN[+1378.476]GTITD.A	N[+1378]	1267.01	2	2533.01	2533.01	2.1	260	27	>sp|Omicron001|	12.8005
L.KYNEN[+1216.423]GTITD.A	N[+1216]	1185.98	2	2370.96	2370.96	2.2	260	18.05	>sp|Omicron001|	13.0634
L.KYNEN[+1622.582]GTITD.A	N[+1623]	1389.07	2	2777.13	2777.11	4.4	260	16.14	>sp|Omicron001|	10.7201
L.KYNE.N		553.252	1	553.252	553.262	-16.9	260	7.5	>sp|Omicron001|	18.8812
L.KYNEN[+1702.581]GTITD.A	N[+1703]	1429.06	2	2857.1	2857.11	-3.7	260	1.2	>sp|Omicron001|	12.5108
Y.[+42.011]NENGTITD.A	.[+42]	905.393	1	905.393	905.385	9.4	262	155.7	>sp|Omicron001|	36.1178
Y.[+42.011]NEN[+1549.565]GTI.T	.[42], N[+1550]	1119.93	2	2238.86	2238.88	-5.8	262	36.16	>sp|Omicron001|	11.354
Y.[+42.011]NEN[+730.264]GTITDAVDC[+57.021]ALDPL.S	.[42], C[+57], N[+730]	1295.55	2	2590.09	2590.1	-4.5	262	36.11	>sp|Omicron001|	26.3134
Y.[+42.011]NEN[+2206.813].G	.[42], N[+2207]	875.666	3	2624.98	2624.97	4.9	262	23.59	>sp|Omicron001|	12.633
Y.NEN[+1216.423]GTITDAVDC[+57.021]AL.D	C[+57], N[+1216]	1355.06	2	2709.1	2709.08	8.5	262	22.82	>sp|Omicron001|	20.4862
Y.NENGT[+1866.688].I	T[+1867]	800.972	3	2400.9	2400.9	-0.8	262	7.3	>sp|Omicron001|	12.0936
G.TITDAVDC[+57.021]ALDPL.S	C[+57]	702.344	2	1403.68	1403.67	5.7	266	58.2	>sp|Omicron001|	32.878
D.AVDC[+57.021]AL.D	C[+57]	648.304	1	648.304	648.302	2.2	270	285.6	>sp|Omicron001|	19.2939
D.C[+57.021]ALDPLSETKC[+57.021]TLKSF.T	C[+57]*2	935.458	2	1869.91	1869.91	0.7	273	72.71	>sp|Omicron001|	40.9525
L.DPLSETKC[+57.021]TLKS.F	C[+57]	689.848	2	1378.69	1378.69	-0.1	276	139.01	>sp|Omicron001|	20.3426
L.DPLSETKC[+57.021]TL.K	C[+57]	582.293	2	1163.58	1163.56	15.3	276	60	>sp|Omicron001|	11.6522
D.PLSETKC[+57.021]TLKSF.T	C[+57]	705.87	2	1410.73	1410.73	1.8	277	320.92	>sp|Omicron001|	23.3642
L.SETKC[+57.021]TLKS.F	C[+57]	527.266	2	1053.53	1053.52	1.3	279	293.75	>sp|Omicron001|	6.3417
L.S[+714.269]ETKC[+57.021]TL.K	C[+57], S[+714]	776.823	2	1552.64	1552.67	-18	279	55.63	>sp|Omicron001|	6.9625
L.SET[+406.159]K.C	T[+406]	870.4	1	870.4	870.394	6.7	279	54.32	>sp|Omicron001|	27.9636
L.S[+203.079]ETK.C	S[+203]	667.308	1	667.308	667.314	-10.1	279	0.6	>sp|Omicron001|	43.5951
S.ET[+755.296]KC[+57.021]TL.K	C[+57], T[+755]	753.832	2	1506.66	1506.66	-3.5	280	19.45	>sp|Omicron001|	36.7988
S.ETKC[+57.021]TLKS[+771.291]FTVEKGIY.Q	C[+57], S[+771]	892.428	3	2675.27	2675.27	-1.5	280	5.76	>sp|Omicron001|	28.1103
E.TKC[+57.021]TLKSF.T	C[+57]	492.765	2	984.523	984.518	4.9	281	427.51	>sp|Omicron001|	14.1958
E.TKC[+57.021]TL.K	C[+57]	311.664	2	622.321	622.323	-3	281	151.93	>sp|Omicron001|	8.141
E.T[+755.296]KC[+57.021]TLKSF.T	C[+57], T[+755]	870.421	2	1739.83	1739.81	11.3	281	48.42	>sp|Omicron001|	26.7033
T.KC[+57.021]TLKSF.T	C[+57]	442.24	2	883.473	883.471	2.4	282	160.1	>sp|Omicron001|	13.2472
T.KC[+57.021]TL.K	C[+57]	521.263	1	521.263	521.275	-22.7	282	13.84	>sp|Omicron001|	13.2973
L.KSFTVEKGIYQTSNF.R		874.946	2	1748.88	1748.89	-0.3	286	570.76	>sp|Omicron001|	30.6976
L.KSFTVEKGIY.Q		586.324	2	1171.64	1171.64	4.9	286	458.5	>sp|Omicron001|	23.0521
L.KSFTVEKGIYQTSN.F		534.614	3	1601.83	1601.82	5.9	286	366.78	>sp|Omicron001|	21.9028
L.KSFTVE.K		355.69	2	710.372	710.372	0	286	266.96	>sp|Omicron001|	13.9885
L.[+42.011]KSFT.V	.[+42]	524.271	1	524.271	524.271	-0.7	286	131.31	>sp|Omicron001|	28.9604
L.KS[+1168.438]F.T	S[+1168]	775.336	2	1549.67	1549.65	9.1	286	103.73	>sp|Omicron001|	25.8892
L.KSF.T		381.212	1	381.212	381.213	-2.5	286	99.89	>sp|Omicron001|	18.7205
L.KS[+1898.703]F.T	S[+1899]	1140.48	2	2279.95	2279.92	15.6	286	98.33	>sp|Omicron001|	23.3897
L.KSFT.V		482.262	1	482.262	482.261	3.3	286	82.51	>sp|Omicron001|	12.4204
L.[+42.011]KS[+406.159]FTVEKGIY.Q	.[42], S[+406]	810.408	2	1619.81	1619.81	2.2	286	58.76	>sp|Omicron001|	12.7745
L.KS[+203.079]FTVEKGIYQT.S	S[+203]	802.41	2	1603.81	1603.82	-5.6	286	48.07	>sp|Omicron001|	14.4722
L.KS[+365.132]F.T	S[+365]	746.344	1	746.344	746.345	-2.4	286	34	>sp|Omicron001|	9.7848
L.KS[+2263.835]F.T	S[+2264]	1323.04	2	2645.08	2645.05	12.9	286	31.1	>sp|Omicron001|	22.8837
L.KS[+2158.803]F.T	S[+2159]	1270.53	2	2540.04	2540.02	10.8	286	28.63	>sp|Omicron001|	42.176
L.[+42.011]KS[+406.159]F.T	.[42], S[+406]	829.383	1	829.383	829.383	0.7	286	23.51	>sp|Omicron001|	40.7271
L.KS[+1428.539]F.T	S[+1429]	905.362	2	1809.72	1809.75	-19.2	286	17.75	>sp|Omicron001|	23.6972
L.KS[+406.159]FTVEKGI.Y	S[+406]	1414.74	1	1414.74	1414.73	7.4	286	17.32	>sp|Omicron001|	27.6887
L.[+42.011]KSFT[+1224.439]VEKGIY.Q	.[42], T[+1224]	1219.57	2	2438.13	2438.09	17.4	286	15.08	>sp|Omicron001|	28.1187
L.[+42.011]KS[+892.317]F.T	.[42], S[+892]	1315.54	1	1315.54	1315.54	1.7	286	4.84	>sp|Omicron001|	8.9049
L.[+42.011]KS[+1022.380]F.T	.[42], S[+1022]	1445.62	1	1445.62	1445.6	9.9	286	0.25	>sp|Omicron001|	31.6374
S.FTVEKGIYQTSNF.R		767.386	2	1533.76	1533.76	4	288	462.07	>sp|Omicron001|	35.8276
S.FTVEKGIY.Q		478.76	2	956.513	956.509	4.5	288	342.07	>sp|Omicron001|	28.5271
S.FTVEKGIYQTS[+568.212]NF.R	S[+568]	1051.48	2	2101.94	2101.97	-12.2	288	140.56	>sp|Omicron001|	26.2055
F.TVEKGIYQTSNF.R		693.848	2	1386.69	1386.69	-0.7	289	544.87	>sp|Omicron001|	26.6635
F.TVEKGIYQTSN.F		620.317	2	1239.63	1239.62	4.9	289	281.32	>sp|Omicron001|	13.7324
F.TVEKGIY.Q		405.224	2	809.441	809.44	0.3	289	178.23	>sp|Omicron001|	14.8891
F.[+42.011]TVEKGIYQTSNFR.V	.[+42]	792.903	2	1584.8	1584.8	-1.4	289	159.41	>sp|Omicron001|	23.454
F.TVEKGIYQT.S		519.781	2	1038.56	1038.55	8.5	289	88.91	>sp|Omicron001|	15.3002
F.[+42.011]T[+1823.645]VEKGIY.Q	.[42], T[+1824]	1338.05	2	2675.09	2675.1	-2.9	289	74.26	>sp|Omicron001|	13.1537
F.T[+1825.661]VE.K	T[+1826]	1087.44	2	2173.88	2173.84	19.3	289	65.57	>sp|Omicron001|	39.7808
F.T[+2043.740]VEKGIY.Q	T[+2044]	1427.09	2	2853.18	2853.18	0.2	289	50.52	>sp|Omicron001|	25.0771
F.T[+1677.587]VEKGIY.Q	T[+1678]	1244.01	2	2487.02	2487.03	-2.3	289	34.88	>sp|Omicron001|	26.051
F.[+42.011]TVEKGIYQT[+1386.492]SNF.R	.[42], T[+1386]	1408.1	2	2815.2	2815.19	3.4	289	27.71	>sp|Omicron001|	13.4614
F.[+42.011]T[+2158.803]VEK.G	.[42], T[+2159]	893.024	3	2677.06	2677.09	-10.2	289	17.91	>sp|Omicron001|	16.7034
F.[+42.011]T[+2158.803]VEKG.I	.[42], T[+2159]	912.057	3	2734.16	2734.11	17.8	289	14.33	>sp|Omicron001|	18.1373
F.T[+406.159]VEKGI.Y	T[+406]	1052.52	1	1052.52	1052.54	-13.3	289	6.9	>sp|Omicron001|	25.6636
F.[+42.011]T[+2043.740]VEKGIY.Q	.[42], T[+2044]	1448.1	2	2895.19	2895.19	1.2	289	3.47	>sp|Omicron001|	15.933
T.VEKGIYQTSNF.R		643.326	2	1285.64	1285.64	1.7	290	291.46	>sp|Omicron001|	25.5653
T.VEKGIY.Q		354.7	2	708.392	708.393	-0.7	290	187.45	>sp|Omicron001|	13.0675
V.EKGIYQT[+1241.454]SNF.R	T[+1241]	810.011	3	2428.02	2428.03	-3.6	291	77.26	>sp|Omicron001|	26.796
E.KGIYQTSNF.R		529.272	2	1057.54	1057.53	5.7	292	458.05	>sp|Omicron001|	23.5148
G.IYQTSNF.R		436.713	2	872.418	872.415	4.1	294	152.15	>sp|Omicron001|	25.2348
I.YQTSNF.R		759.329	1	759.329	759.331	-2.4	295	37.24	>sp|Omicron001|	30.0544
Y.QTSNF.R		596.269	1	596.269	596.268	1.8	296	422	>sp|Omicron001|	11.5619
Y.[+42.011]QTS[+2263.835]NF.R	.[42], S[+2264]	968.039	3	2902.1	2902.11	-3.5	296	135.34	>sp|Omicron001|	16.3448
Y.QTSNFRVQPT.E		589.295	2	1177.58	1177.6	-10.9	296	15.51	>sp|Omicron001|	41.367
Y.QTSNFRVQPTE.S		327.417	4	1306.65	1306.64	6.7	296	0.61	>sp|Omicron001|	5.6838
F.RVQPTES.I		408.714	2	816.421	816.421	0.2	301	392.15	>sp|Omicron001|	6.2311
F.RVQPTE.S		365.198	2	729.389	729.389	-0.7	301	279.88	>sp|Omicron001|	6.4857
F.[+42.011]RVQPT[+730.264]ESIV.R	.[42], T[+730]	900.938	2	1800.87	1800.85	11.6	301	120.93	>sp|Omicron001|	22.3185
F.[+42.011]RVQPT[+365.132]ESIVRF.P	.[42], T[+365]	869.947	2	1738.89	1738.89	1	301	95.82	>sp|Omicron001|	20.0387
F.RVQPTESI.V		465.258	2	929.509	929.505	3.9	301	72.95	>sp|Omicron001|	9.1987
F.RVQPT[+365.132].E	T[+365]	965.484	1	965.484	965.479	5.9	301	7.45	>sp|Omicron001|	20.344
R.[+42.011]VQPTESIVRF.P	.[+42]	609.326	2	1217.65	1217.65	-5.9	302	25.62	>sp|Omicron001|	28.4712
P.TES[+609.238]IVRF.P	S[+609]	487.573	3	1460.7	1460.7	2.3	305	9.04	>sp|Omicron001|	29.1834
T.ES[+974.370]IVRF.P	S[+974]	862.909	2	1724.81	1724.78	14.5	306	38.78	>sp|Omicron001|	25.2377
E.SIVRFPN[+1606.587]ITNL.C	N[+1607]	1440.67	2	2880.33	2880.31	5	307	89.2	>sp|Omicron001|	42.439
E.[+42.011]S[+714.269]IVRF.P	.[42], S[+714]	689.339	2	1377.67	1377.65	13.6	307	45.83	>sp|Omicron001|	21.1169
E.SIVRFPN[+1444.534]ITNL.C	N[+1445]	1359.64	2	2718.27	2718.26	3.2	307	18.65	>sp|Omicron001|	42.7832
S.IVRFPN[+1606.587]ITNL.C	N[+1607]	931.768	3	2793.29	2793.28	2.9	308	305.31	>sp|Omicron001|	40.7078
S.IVRFPN[+1565.560]ITNL.C	N[+1566]	918.092	3	2752.26	2752.25	2.6	308	276.44	>sp|Omicron001|	40.8622
S.IVRFPN[+1444.534]ITNL.C	N[+1445]	1316.12	2	2631.24	2631.23	3.6	308	256.65	>sp|Omicron001|	40.8359
S.IVRFPN[+1768.640]ITNL.C	N[+1769]	985.787	3	2955.35	2955.33	4.7	308	248.07	>sp|Omicron001|	40.4636
S.IVRFPN[+1403.507]ITNL.C	N[+1404]	864.074	3	2590.21	2590.2	2.5	308	222.75	>sp|Omicron001|	40.8386
S.IVRFPN[+1241.454]ITNL.C	N[+1241]	1214.58	2	2428.16	2428.15	3.5	308	216.66	>sp|Omicron001|	41.1521
S.IVRFPN[+1216.423]ITNL.C	N[+1216]	1202.06	2	2403.12	2403.12	-0.1	308	190.93	>sp|Omicron001|	41.993
S.IVRF.P		534.342	1	534.342	534.34	3.7	308	168.46	>sp|Omicron001|	19.5033
S.IVRFPN[+1647.613]ITNL.C	N[+1648]	1417.66	2	2834.31	2834.31	2.6	308	153.85	>sp|Omicron001|	40.9304
S.IVRFPN[+1419.502]ITNL.C	N[+1420]	1303.61	2	2606.21	2606.2	4.7	308	73.48	>sp|Omicron001|	41.5058
S.IVRFPN[+876.322]ITNL.C	N[+876]	1032.02	2	2063.03	2063.02	5.1	308	70.76	>sp|Omicron001|	41.0634
S.IVRFPN[+349.137]ITNL.C	N[+349]	768.421	2	1535.84	1535.83	2.3	308	61.79	>sp|Omicron001|	42.4122
S.IVRFPN[+1378.476]ITNL.C	N[+1378]	1283.08	2	2565.16	2565.17	-2.9	308	51.47	>sp|Omicron001|	41.9823
S.IVRFPN[+1581.555]ITNL.C	N[+1582]	1384.63	2	2768.26	2768.25	3.2	308	17.53	>sp|Omicron001|	41.8602
S.IVRFPN[+1200.428]ITNL.C	N[+1200]	1194.07	2	2387.14	2387.12	7.8	308	15.68	>sp|Omicron001|	40.8967
S.IVRFPN[+1809.666]ITNL.C	N[+1810]	999.462	3	2996.37	2996.36	3.8	308	15.62	>sp|Omicron001|	40.6677
S.IVRFPN[+1095.397]ITNL.C	N[+1095]	1141.56	2	2282.11	2282.09	6.4	308	9.33	>sp|Omicron001|	42.2694
S.IVRFPN[+1540.529]ITNL.C	N[+1541]	1364.12	2	2727.23	2727.22	3.9	308	3.31	>sp|Omicron001|	41.8096
S.IVRFPN[+1752.645]ITNL.C	N[+1753]	1470.18	2	2939.35	2939.34	4	308	1.61	>sp|Omicron001|	40.8429
I.VRFPN[+1565.560]ITNL.C	N[+1566]	1320.09	2	2639.18	2639.17	2.1	309	79.49	>sp|Omicron001|	37.491
I.VRFPN[+1403.507]ITNL.C	N[+1404]	1239.06	2	2477.12	2477.12	1	309	76.2	>sp|Omicron001|	37.9442
I.VRFPN[+1809.666]ITNL.C	N[+1810]	1442.15	2	2883.28	2883.28	2.3	309	67.25	>sp|Omicron001|	37.5979
I.VRFPN[+1606.587]ITNL.C	N[+1607]	894.072	3	2680.2	2680.2	1.5	309	56.38	>sp|Omicron001|	37.473
I.VRFPN[+1444.534]ITNL.C	N[+1445]	1259.58	2	2518.15	2518.14	1.6	309	34.73	>sp|Omicron001|	37.7567
I.VRFPN[+1768.640]ITNL.C	N[+1769]	1421.63	2	2842.26	2842.25	2.7	309	7.67	>sp|Omicron001|	37.466
V.RFPNIT[+802.286]NL.C	T[+802]	888.932	2	1776.86	1776.83	16.1	310	24.48	>sp|Omicron001|	11.8522
F.[+42.011]PN[+2205.793]ITNL.C	.[42], N[+2206]	1460.11	2	2919.21	2919.18	11.3	312	69.89	>sp|Omicron001|	17.3861
F.[+42.011]PNIT[+2043.740]NL.C	.[42], T[+2044]	919.713	3	2757.12	2757.12	0.4	312	62.61	>sp|Omicron001|	14.2014
F.PNIT[+2043.740]NL.C	T[+2044]	1358.07	2	2715.13	2715.11	5.8	312	40.08	>sp|Omicron001|	16.2103
F.PN[+2336.851].I	N[+2337]	1283.98	2	2566.94	2566.96	-7.9	312	35.29	>sp|Omicron001|	13.054
F.PNIT[+1677.587]NL.C	T[+1678]	1174.98	2	2348.96	2348.96	-0.3	312	33.39	>sp|Omicron001|	13.7187
F.[+42.011]PNIT[+609.238]NL.C	.[42], T[+609]	1322.63	1	1322.63	1322.62	5.7	312	18.82	>sp|Omicron001|	45.2872
F.[+42.011]PN[+1752.645]ITNL.C	.[42], N[+1753]	1233.5	2	2466	2466.03	-12.3	312	15.71	>sp|Omicron001|	43.1222
F.PNIT[+1428.539]N.L	T[+1429]	993.913	2	1986.82	1986.83	-4.1	312	15.31	>sp|Omicron001|	23.7297
F.[+42.011]PNIT[+1590.592]NL.C	.[42], T[+1591]	1152.5	2	2304	2303.97	9.6	312	14.3	>sp|Omicron001|	43.6684
F.PN[+1864.634]ITNL.C	N[+1865]	1268.51	2	2536.01	2536.01	-0.3	312	12.28	>sp|Omicron001|	7.0108
F.PNITN.L		558.292	1	558.292	558.288	5.9	312	9.18	>sp|Omicron001|	39.3739
F.[+42.011]PN[+2110.793]I.T	.[42], N[+2111]	1248.52	2	2496.03	2496	10.9	312	8.66	>sp|Omicron001|	31.4371
F.[+42.011]PN[+1736.650]ITNL.C	.[42], N[+1737]	1225.52	2	2450.03	2450.03	-3	312	8.19	>sp|Omicron001|	26.9135
F.PNIT[+1517.575]NLC[+57.021]PF.D	C[+57], T[+1518]	1297.07	2	2593.13	2593.1	10.5	312	7.56	>sp|Omicron001|	38.2963
F.[+42.011]PN[+2028.740].I	.[42], N[+2029]	1150.94	2	2300.87	2300.86	0.6	312	6.56	>sp|Omicron001|	10.9701
F.[+42.011]PN[+1216.423]ITNL.C	.[42], N[+1216]	965.393	2	1929.78	1929.81	-14.2	312	4.31	>sp|Omicron001|	29.7926
F.PNIT[+1898.703]NL.C	T[+1899]	1285.55	2	2570.09	2570.07	6.4	312	2.37	>sp|Omicron001|	13.6519
F.PN[+1694.603]ITNLC[+57.021]PF.D	C[+57], N[+1695]	1385.58	2	2770.15	2770.13	9.2	312	2.18	>sp|Omicron001|	22.4438
F.PN[+2075.730]ITNL.C	N[+2076]	1374.06	2	2747.12	2747.1	6.3	312	1.41	>sp|Omicron001|	15.9651
F.[+42.011]PN[+1987.714].I	.[42], N[+1988]	1130.42	2	2259.84	2259.84	0.4	312	1.39	>sp|Omicron001|	13.1979
F.[+42.011]PNIT[+365.132]N.L	.[42], T[+365]	965.443	1	965.443	965.431	12.6	312	1.11	>sp|Omicron001|	31.9358
N.[+42.011]LC[+57.021]PFDEVFNATRF.A	.[42], C[+57]	829.402	2	1657.8	1657.77	16.8	317	8.71	>sp|Omicron001|	39.1155
L.C[+57.021]PFDE.V	C[+57]	667.238	1	667.238	667.239	-1.4	318	412.59	>sp|Omicron001|	18.3798
L.C[+57.021]PFDEVFN[+1809.666]ATRF.A	C[+57], N[+1810]	1104.79	3	3312.35	3312.34	3.3	318	176.96	>sp|Omicron001|	44.6588
L.C[+57.021]PFDEVFN[+1444.534]ATRF.A	C[+57], N[+1445]	983.077	3	2947.22	2947.21	3.1	318	64.53	>sp|Omicron001|	44.8191
L.C[+57.021]PFDEVFN[+876.322]ATRFA.S	C[+57], N[+876]	1225.53	2	2450.06	2450.03	11.9	318	43.86	>sp|Omicron001|	18.1344
L.C[+57.021]PF.D	C[+57]	423.171	1	423.171	423.17	2.2	318	40.61	>sp|Omicron001|	18.6571
L.C[+57.021]PFDEVFN[+1241.454]ATRF.A	C[+57], N[+1241]	1372.57	2	2744.13	2744.13	2	318	25.61	>sp|Omicron001|	45.1581
L.[+42.011]C[+57.021]PFDEVFN[+876.322]ATRF.A	.[42], C[+57], N[+876]	1211.02	2	2421.03	2421.01	7.9	318	19.76	>sp|Omicron001|	23.4429
L.C[+57.021]PFDEVFN[+1216.423]ATRF.A	C[+57], N[+1216]	907.038	3	2719.1	2719.1	1.8	318	13.52	>sp|Omicron001|	45.1886
C.PFDEVFN[+349.137]ATRF.A	N[+349]	846.405	2	1691.8	1691.78	14	319	3.33	>sp|Omicron001|	30.6246
F.DEVFN[+1647.613]ATRF.A	N[+1648]	916.048	3	2746.13	2746.13	-1.6	321	111.46	>sp|Omicron001|	30.2149
F.DEVFN[+1606.587]ATRF.A	N[+1607]	1353.06	2	2705.12	2705.11	3.9	321	83.57	>sp|Omicron001|	30.1313
F.DEVFN[+1216.423]ATRF.A	N[+1216]	1157.98	2	2314.96	2314.94	5.1	321	82.56	>sp|Omicron001|	31.1395
F.DEVFN[+1565.560]ATRF.A	N[+1566]	1332.55	2	2664.08	2664.08	0.9	321	78.81	>sp|Omicron001|	30.0601
F.DEVFN[+1403.507]ATRF.A	N[+1404]	1251.52	2	2502.04	2502.03	3.9	321	65.28	>sp|Omicron001|	30.2818
F.DEVFNATRFASVYAW.N		592.619	3	1775.84	1775.84	2.8	321	51.61	>sp|Omicron001|	19.8226
F.[+42.011]DEVFNAT[+1387.512]RF.A	.[42], T[+1388]	1264.53	2	2528.06	2528.04	5.7	321	35.64	>sp|Omicron001|	12.7051
F.[+42.011]DEVF.N	.[+42]	551.221	1	551.221	551.235	-24.7	321	33.12	>sp|Omicron001|	34.0117
F.DEVFN[+1727.613]ATRF.A	N[+1728]	1413.57	2	2826.14	2826.13	0.5	321	30.59	>sp|Omicron001|	29.9758
F.[+42.011]DEVFNAT[+1225.460]RF.A	.[42], T[+1225]	1183.51	2	2366.01	2365.99	6.4	321	24.13	>sp|Omicron001|	13.0383
F.DEVFN[+1768.640]ATRF.A	N[+1769]	1434.09	2	2867.17	2867.16	2.6	321	23.11	>sp|Omicron001|	29.7579
F.DEVFN[+1419.502]ATR.F	N[+1420]	1185.99	2	2370.97	2370.96	5.5	321	19.51	>sp|Omicron001|	10.792
F.DEVFN[+1444.534]ATRF.A	N[+1445]	1272.03	2	2543.05	2543.06	-2.5	321	15.68	>sp|Omicron001|	30.5496
F.DEVFN[+1622.582]ATR.F	N[+1623]	1287.52	2	2574.04	2574.03	1.9	321	13.96	>sp|Omicron001|	10.7543
F.[+42.011]DEVFNATRFASVYA.W	.[+42]	816.382	2	1631.76	1631.77	-7.9	321	13.55	>sp|Omicron001|	27.8535
F.DEVFN[+1850.693]ATRF.A	N[+1851]	1475.12	2	2949.23	2949.21	4.5	321	10.51	>sp|Omicron001|	29.9729
F.DEVFN[+2117.777]A.T	N[+2118]	1406.56	2	2812.11	2812.08	10.6	321	9.77	>sp|Omicron001|	27.7342
F.DEVFN[+1809.666]ATRF.A	N[+1810]	1454.6	2	2908.2	2908.19	4.3	321	3.63	>sp|Omicron001|	29.7912
F.[+42.011]DEVFNA.T	.[+42]	736.318	1	736.318	736.315	3.7	321	2.21	>sp|Omicron001|	17.4961
F.DEVFN[+1241.454]ATRF.A	N[+1241]	1170.5	2	2339.99	2339.98	5.4	321	1.54	>sp|Omicron001|	30.5575
F.DEVFN[+1825.661]ATR.F	N[+1826]	1389.07	2	2777.13	2777.11	4.4	321	0.3	>sp|Omicron001|	10.7104
D.EVFN[+1809.666]ATRF.A	N[+1810]	1397.09	2	2793.16	2793.16	1.5	322	120.64	>sp|Omicron001|	26.714
D.EVFN[+1403.507]ATRF.A	N[+1404]	1194.01	2	2387.01	2387	1.8	322	118.1	>sp|Omicron001|	26.8053
D.EVFN[+1606.587]ATRF.A	N[+1607]	1295.55	2	2590.09	2590.08	3.6	322	106.2	>sp|Omicron001|	27.0175
D.EVFN[+1216.423]ATRF.A	N[+1216]	1100.46	2	2199.92	2199.92	2.4	322	99.33	>sp|Omicron001|	27.3115
D.EVFN[+1581.555]ATRF.A	N[+1582]	1283.03	2	2565.06	2565.05	3.3	322	82.52	>sp|Omicron001|	27.0609
D.EVFN[+1444.534]ATRF.A	N[+1445]	1214.52	2	2428.04	2428.03	3	322	68.46	>sp|Omicron001|	27.0688
D.EVFN[+1419.502]ATRF.A	N[+1420]	1202.01	2	2403.01	2403	4.6	322	67.5	>sp|Omicron001|	27.2277
D.EVFN[+1565.560]ATRF.A	N[+1566]	1275.03	2	2549.05	2549.05	-0.5	322	65.94	>sp|Omicron001|	26.4516
D.EVFN[+1540.529]ATRF.A	N[+1541]	1262.52	2	2524.02	2524.02	0.5	322	60.42	>sp|Omicron001|	26.9628
D.EVFN[+1460.529]ATRF.A	N[+1461]	1222.52	2	2444.03	2444.02	3.4	322	53.37	>sp|Omicron001|	27.4229
D.EVFN[+1727.613]ATRF.A	N[+1728]	1356.06	2	2711.11	2711.11	1	322	52.38	>sp|Omicron001|	26.3149
D.EVFN[+1378.476]ATRF.A	N[+1378]	1181.49	2	2361.97	2361.97	-1.7	322	50.53	>sp|Omicron001|	27.1952
D.EVFN[+1647.613]ATRF.A	N[+1648]	1316.06	2	2631.11	2631.11	0.6	322	44.23	>sp|Omicron001|	26.5991
D.EVFN[+1768.640]ATRF.A	N[+1769]	1376.57	2	2752.14	2752.13	2.4	322	43.34	>sp|Omicron001|	26.6184
D.EVFN[+1897.682]ATRF.A	N[+1898]	1441.1	2	2881.18	2881.18	2.5	322	41.22	>sp|Omicron001|	29.8063
D.EVFN[+1971.719]ATRF.A	N[+1972]	1478.11	2	2955.22	2955.21	0.7	322	37.96	>sp|Omicron001|	26.4172
D.EVFN[+1702.581]ATRF.A	N[+1703]	1343.54	2	2686.07	2686.08	-2.2	322	28.53	>sp|Omicron001|	26.8941
D.EVFN[+1257.449]ATRF.A	N[+1257]	1120.98	2	2240.95	2240.94	3.8	322	26	>sp|Omicron001|	27.5328
D.EVFN[+1914.697]ATRF.A	N[+1915]	1449.6	2	2898.2	2898.19	1.6	322	20.65	>sp|Omicron001|	26.0366
D.EVFN[+1241.454]ATRF.A	N[+1241]	1112.98	2	2224.96	2224.95	3.4	322	19.53	>sp|Omicron001|	26.9164
D.EVFNATRF.A		492.256	2	983.505	983.495	11.2	322	17.08	>sp|Omicron001|	13.1781
D.EVFN[+1752.645]ATRF.A	N[+1753]	1368.57	2	2736.14	2736.14	0.1	322	12.99	>sp|Omicron001|	26.7304
D.EVFN[+1850.693]ATRF.A	N[+1851]	1417.6	2	2834.19	2834.19	1.5	322	2.48	>sp|Omicron001|	26.4323
E.VFN[+1444.534]ATRF.A	N[+1445]	1150	2	2299	2298.99	4.4	323	201.66	>sp|Omicron001|	23.5357
E.VFN[+349.137]ATRF.A	N[+349]	602.3	2	1203.59	1203.59	2.4	323	147.36	>sp|Omicron001|	24.8479
E.VFN[+1403.507]ATRF.A	N[+1404]	1129.49	2	2257.97	2257.96	4.5	323	146.68	>sp|Omicron001|	23.5371
E.VFN[+1809.666]ATRF.A	N[+1810]	1332.57	2	2664.12	2664.12	2.4	323	142.21	>sp|Omicron001|	23.1949
E.VFN[+1606.587]ATRF.A	N[+1607]	821.015	3	2461.03	2461.04	-3.1	323	135.76	>sp|Omicron001|	23.3155
E.VFN[+1378.476]ATRF.A	N[+1378]	1116.97	2	2232.94	2232.93	4.2	323	125.69	>sp|Omicron001|	23.4193
E.VFN[+1768.640]ATRF.A	N[+1769]	1312.05	2	2623.1	2623.09	1.7	323	102.99	>sp|Omicron001|	23.1686
E.VFN[+1647.613]ATRF.A	N[+1648]	1251.54	2	2502.07	2502.07	3.3	323	88.64	>sp|Omicron001|	23.0992
E.VFN[+1850.693]ATRF.A	N[+1851]	1353.08	2	2705.15	2705.14	3	323	87.08	>sp|Omicron001|	23.4264
E.VFN[+1581.555]ATRF.A	N[+1582]	1218.51	2	2436.02	2436.01	3.7	323	79.3	>sp|Omicron001|	23.3698
E.VFN[+1241.454]ATRF.A	N[+1241]	1048.46	2	2095.91	2095.91	4.1	323	77.85	>sp|Omicron001|	23.4293
E.VFN[+1784.634]ATRF.A	N[+1785]	1320.05	2	2639.09	2639.09	3.1	323	77.24	>sp|Omicron001|	23.3912
E.VFN[+1257.449]ATRF.A	N[+1257]	1056.46	2	2111.92	2111.9	6.7	323	76.66	>sp|Omicron001|	23.9044
E.VFN[+1540.529]ATRF.A	N[+1541]	1198	2	2394.99	2394.98	3.1	323	69.81	>sp|Omicron001|	23.155
E.VFN[+1727.613]ATRF.A	N[+1728]	1291.53	2	2582.06	2582.06	-1.4	323	68.87	>sp|Omicron001|	22.8822
E.VFN[+1419.502]ATRF.A	N[+1420]	1137.49	2	2273.97	2273.95	5	323	64.04	>sp|Omicron001|	23.4569
E.VFN[+1622.582]ATRF.A	N[+1623]	1239.02	2	2477.03	2477.03	-1.1	323	59.79	>sp|Omicron001|	23.3769
E.VFN[+1460.529]ATRF.A	N[+1461]	1158	2	2314.99	2314.98	4.4	323	53.82	>sp|Omicron001|	23.6758
E.VFN[+1702.581]ATRF.A	N[+1703]	1279.02	2	2557.03	2557.03	-0.3	323	53.64	>sp|Omicron001|	23.1006
E.VFN[+1501.555]ATRF.A	N[+1502]	1178.51	2	2356.01	2356.01	1.4	323	52.33	>sp|Omicron001|	23.8463
E.VFN[+1752.645]ATRF.A	N[+1753]	1304.05	2	2607.09	2607.1	-2.7	323	48.1	>sp|Omicron001|	23.2197
E.VFN[+1216.423]ATRF.A	N[+1216]	1035.95	2	2070.9	2070.87	10.5	323	44.27	>sp|Omicron001|	23.5292
E.VFN[+1565.560]ATRF.A	N[+1566]	807.343	3	2420.01	2420.01	0.9	323	41.79	>sp|Omicron001|	23.0633
E.VFN[+876.322]ATRF.A	N[+876]	865.891	2	1730.77	1730.77	0.1	323	39.43	>sp|Omicron001|	23.5835
E.VFN[+1971.719]ATRF.A	N[+1972]	1413.59	2	2826.18	2826.17	2.9	323	36.48	>sp|Omicron001|	22.9775
E.VFN[+1590.592]ATRF.A	N[+1591]	1223.03	2	2445.04	2445.04	0.5	323	36.38	>sp|Omicron001|	23.1798
E.VFN[+2012.745]ATRF.A	N[+2013]	1434.11	2	2867.21	2867.2	4.3	323	30.28	>sp|Omicron001|	22.6705
E.VFN[+1955.724]ATRF.A	N[+1956]	1405.59	2	2810.18	2810.18	1.3	323	28.84	>sp|Omicron001|	22.5246
V.FNATRFASVY.A		588.298	2	1175.59	1175.58	3.9	324	40.07	>sp|Omicron001|	34.2115
V.FNATRF.A		755.391	1	755.391	755.384	9.8	324	6.83	>sp|Omicron001|	30.7572
F.N[+2238.803]ATRF.A	N[+2239]	1424.06	2	2847.12	2847.12	0	325	97.26	>sp|Omicron001|	26.4488
F.N[+2238.803]ATR.F	N[+2239]	1350.53	2	2700.05	2700.05	-1.3	325	90.34	>sp|Omicron001|	16.3476
F.N[+2425.887]A.T	N[+2426]	1315.48	2	2629.96	2629.99	-9.6	325	53.97	>sp|Omicron001|	13.1551
F.NATRF.A		608.304	1	608.304	608.315	-18	325	51.15	>sp|Omicron001|	10.2007
F.N[+1914.697]ATRF.A	N[+1915]	841.676	3	2523.01	2523.01	0.4	325	43.91	>sp|Omicron001|	42.7803
F.N[+2459.931]A.T	N[+2460]	1332.52	2	2664.03	2664.03	1.8	325	42.24	>sp|Omicron001|	19.8832
F.[+42.011]NATRFASVY.A	.[+42]	1070.52	1	1070.52	1070.53	-3.1	325	39.51	>sp|Omicron001|	29.3123
F.[+42.011]NAT[+365.132]RFA.S	.[42], T[+365]	1086.5	1	1086.5	1086.49	5.1	325	35.95	>sp|Omicron001|	28.648
F.N[+1752.645]ATRF.A	N[+1753]	1180.99	2	2360.98	2360.96	7.8	325	35.76	>sp|Omicron001|	42.4238
F.N[+1987.714]ATRF.A	N[+1988]	1298.54	2	2596.08	2596.03	19.5	325	31.34	>sp|Omicron001|	25.9434
F.[+42.011]N[+1955.724]ATRF.A	.[42], N[+1956]	869.352	3	2606.04	2606.05	-2.8	325	27.47	>sp|Omicron001|	27.2128
F.NAT[+933.344]RFASVY.A	T[+933]	981.447	2	1961.89	1961.86	14.2	325	21.98	>sp|Omicron001|	19.7764
F.NAT[+1969.703]RFA.S	T[+1970]	1325.04	2	2649.07	2649.06	6	325	21.88	>sp|Omicron001|	25.7375
F.N[+2060.755]ATRF.A	N[+2061]	1335.04	2	2669.07	2669.07	1.5	325	21.51	>sp|Omicron001|	41.5211
F.N[+1955.724]ATRF.A	N[+1956]	1282.53	2	2564.06	2564.04	8.1	325	17.08	>sp|Omicron001|	19.4819
F.N[+2190.793]A.T	N[+2191]	798.958	3	2394.86	2394.89	-13.5	325	16.59	>sp|Omicron001|	11.6866
F.N[+2157.783]AT.R	N[+2158]	1231.97	2	2462.93	2462.93	-0.1	325	13.35	>sp|Omicron001|	12.8243
F.N[+2272.846]A.T	N[+2273]	826.318	3	2476.94	2476.94	-1.9	325	13.02	>sp|Omicron001|	14.2244
F.[+42.011]NAT[+673.243]RFASVY.A	.[42], T[+673]	872.403	2	1743.8	1743.77	16.9	325	10.51	>sp|Omicron001|	11.8537
F.N[+2313.873]A.T	N[+2314]	839.995	3	2517.97	2517.97	0.1	325	10.29	>sp|Omicron001|	14.2658
F.N[+2580.957]A.T	N[+2581]	1393.03	2	2785.05	2785.05	-1.1	325	9.03	>sp|Omicron001|	13.5282
F.N[+2076.750]ATRF.A	N[+2077]	895.693	3	2685.06	2685.07	-0.7	325	7.2	>sp|Omicron001|	42.4476
F.N[+2475.926]A.T	N[+2476]	1340.52	2	2680.03	2680.02	2.3	325	5.09	>sp|Omicron001|	13.8362
F.[+42.011]N[+349.137]ATR.F	.[42], N[+349]	852.381	1	852.381	852.394	-15.5	325	4.97	>sp|Omicron001|	10.7891
F.NAT[+1387.512]RF.A	T[+1388]	998.418	2	1995.83	1995.83	0.5	325	4.85	>sp|Omicron001|	44.2532
F.NATRFA.S		340.184	2	679.36	679.352	11.8	325	4.49	>sp|Omicron001|	15.8294
F.[+42.011]NATRF.A	.[+42]	650.338	1	650.338	650.326	18.6	325	4.36	>sp|Omicron001|	16.8903
F.N[+1930.692]ATRF.A	N[+1931]	1270.01	2	2539.01	2539.01	0.1	325	3.57	>sp|Omicron001|	39.0268
A.TRF.A		423.235	1	423.235	423.235	0.4	327	129.72	>sp|Omicron001|	13.4408
A.T[+365.132]RF.A	T[+365]	788.372	1	788.372	788.367	6.4	327	94.85	>sp|Omicron001|	12.9903
A.TRFASVY.A		422.222	2	843.437	843.436	1.5	327	56.95	>sp|Omicron001|	14.1027
A.T[+609.238]RFASVYAW.N	T[+609]	855.407	2	1709.81	1709.79	9.5	327	41.1	>sp|Omicron001|	24.1621
A.TRFASVYAW.N		550.776	2	1100.54	1100.55	-6.9	327	19.32	>sp|Omicron001|	38.1362
A.[+42.011]T[+365.132]RF.A	.[42], T[+365]	830.383	1	830.383	830.378	6.5	327	15.58	>sp|Omicron001|	12.596
T.RFASVY.A		371.699	2	742.39	742.388	1.9	328	116.96	>sp|Omicron001|	15.6816
F.ASVYAWNRKRISNC[+57.021].V	C[+57]	575.629	3	1724.87	1724.86	4.2	330	508.77	>sp|Omicron001|	19.8572
F.ASVYAWNRKRISNC[+57.021]VAD.Y	C[+57]	670.671	3	2010	2010	0.4	330	280.68	>sp|Omicron001|	23.3349
F.ASVYAWNRKRISNC[+57.021]VADY.S	C[+57]	725.026	3	2173.06	2173.06	1	330	201.2	>sp|Omicron001|	29.5331
F.ASVY.A		439.22	1	439.22	439.219	3.8	330	169.86	>sp|Omicron001|	11.9818
F.ASVYAWNRKRISN.C		782.919	2	1564.83	1564.83	-2.3	330	74.62	>sp|Omicron001|	18.4981
F.ASVYAWNRKRISNC[+57.021]VA.D	C[+57]	632.329	3	1894.97	1894.97	0.8	330	16.25	>sp|Omicron001|	23.5806
A.SVYAW.N		625.297	1	625.297	625.298	-2.2	331	46.99	>sp|Omicron001|	39.1524
V.YAWNRKRISNC[+57.021]VADY.S	C[+57]	479.739	4	1915.93	1915.92	5.9	333	99.2	>sp|Omicron001|	26.3371
Y.AWNRKRISNC[+57.021]VAD.Y	C[+57]	795.402	2	1589.8	1589.8	-0.2	334	322.23	>sp|Omicron001|	14.2217
Y.AWNRKRISNC[+57.021].V	C[+57]	652.839	2	1304.67	1304.66	4.8	334	303.22	>sp|Omicron001|	9.5494
Y.AWNRKRISNC[+57.021]VADY.S	C[+57]	876.936	2	1752.86	1752.86	2.2	334	237.44	>sp|Omicron001|	21.652
Y.AWNRKRISN.C		572.824	2	1144.64	1144.63	6.2	334	16.91	>sp|Omicron001|	8.4289
Y.[+42.011]AWNRKRISNC[+57.021]VADY.S	.[42], C[+57]	598.968	3	1794.89	1794.87	11.3	334	16.25	>sp|Omicron001|	27.9272
A.WNRKRISNC[+57.021]VADY.S	C[+57]	561.284	3	1681.84	1681.82	8.3	335	115	>sp|Omicron001|	20.3077
W.NRKRISNC[+57.021]VAD.Y	C[+57]	666.844	2	1332.68	1332.68	0.1	336	212.95	>sp|Omicron001|	7.2723
W.NRKRISNC[+57.021]VADY.S	C[+57]	748.382	2	1495.76	1495.74	9.3	336	100.45	>sp|Omicron001|	13.1851
W.[+42.011]NRKRIS[+365.132]NC[+57.021]VA.D	.[42], C[+57], S[+365]	812.907	2	1624.81	1624.8	6.8	336	87.59	>sp|Omicron001|	27.0067
W.NRKRIS[+203.079]NC[+57.021]VADY.S	C[+57], S[+203]	849.929	2	1698.85	1698.82	16.8	336	34.79	>sp|Omicron001|	23.4208
W.NRKRIS[+1063.407].N	S[+1063]	918.951	2	1836.89	1836.88	7.7	336	33.95	>sp|Omicron001|	15.4634
W.[+42.011]NRK.R	.[+42]	459.263	1	459.263	459.267	-9.8	336	3.73	>sp|Omicron001|	10.4882
R.[+42.011]KRIS[+1095.397]NC[+57.021]VADY.S	.[42], C[+57], S[+1095]	1182.01	2	2363.02	2363.01	6.7	338	2.35	>sp|Omicron001|	20.87
R.ISNC[+57.021]VADYSVL.Y	C[+57]	620.794	2	1240.58	1240.59	-6	340	88.86	>sp|Omicron001|	21.148
R.IS[+1590.592]NC[+57.021]VADY.S	C[+57], S[+1591]	1266.51	2	2532.02	2532	10.8	340	16.9	>sp|Omicron001|	11.3774
I.[+42.011]SNC[+57.021]VADY.S	.[42], C[+57]	435.666	2	870.325	870.33	-5.5	341	9.94	>sp|Omicron001|	17.9722
D.YSVL.Y		481.266	1	481.266	481.266	0.1	347	130.21	>sp|Omicron001|	26.9904
D.[+42.011]YSVLYNL.A	.[+42]	457.236	2	913.464	913.467	-3.2	347	7.07	>sp|Omicron001|	21.7165
Y.SVL.Y		318.202	1	318.202	318.202	-0.1	348	90.53	>sp|Omicron001|	17.1828
Y.[+42.011]S[+860.327]VL.Y	.[42], S[+860]	610.781	2	1220.56	1220.54	12.1	348	86.5	>sp|Omicron001|	34.6098
Y.S[+2158.803]VL.Y	S[+2159]	826.349	3	2477.03	2477.01	10.8	348	70.58	>sp|Omicron001|	23.4858
Y.S[+1022.380]VL.Y	S[+1022]	1340.61	1	1340.61	1340.58	17.5	348	61.6	>sp|Omicron001|	28.5894
Y.[+42.011]S[+406.159]VLY.N	.[42], S[+406]	929.438	1	929.438	929.435	3.7	348	47.92	>sp|Omicron001|	30.0587
Y.S[+1062.386]VL.Y	S[+1062]	1380.57	1	1380.57	1380.59	-11.3	348	45.29	>sp|Omicron001|	14.6607
Y.S[+1168.438]VLYNL.A	S[+1168]	938.921	2	1876.84	1876.83	2.4	348	41.4	>sp|Omicron001|	12.2755
Y.[+42.011]S[+1021.360]VL.Y	.[42], S[+1021]	1381.58	1	1381.58	1381.57	6.7	348	39.02	>sp|Omicron001|	14.5735
Y.[+42.011]SVLYNLAPF.F	.[+42]	533.288	2	1065.57	1065.56	6.9	348	30.17	>sp|Omicron001|	39.0532
Y.S[+568.212]VLY.N	S[+568]	1049.48	1	1049.48	1049.48	4.4	348	28.05	>sp|Omicron001|	31.7296
Y.[+42.011]S[+1938.709]VL.Y	.[42], S[+1939]	1149.98	2	2298.95	2298.92	10.3	348	26.96	>sp|Omicron001|	7.548
Y.[+42.011]S[+933.344]VL.Y	.[42], S[+933]	1293.56	1	1293.56	1293.56	1.1	348	26.4	>sp|Omicron001|	15.4821
Y.[+42.011]S[+2189.798]VL.Y	.[42], S[+2190]	1275.53	2	2550.06	2550.01	19.8	348	24.14	>sp|Omicron001|	26.4516
Y.[+42.011]S[+1517.575]VL.Y	.[42], S[+1518]	939.409	2	1877.81	1877.79	11.6	348	24	>sp|Omicron001|	22.3825
Y.[+42.011]SVLYNL.A	.[+42]	750.401	1	750.401	750.403	-2.9	348	21.53	>sp|Omicron001|	35.9605
Y.[+42.011]S[+771.291]VLY.N	.[42], S[+771]	1294.59	1	1294.59	1294.57	17.1	348	19.62	>sp|Omicron001|	41.7336
Y.S[+1969.703]VLYNL.A	S[+1970]	1339.56	2	2678.11	2678.1	3.4	348	19.46	>sp|Omicron001|	30.0774
Y.S[+1241.454]VLYNL.A	S[+1241]	975.442	2	1949.88	1949.85	15.4	348	12.86	>sp|Omicron001|	31.48
Y.[+42.011]S[+974.370]VL.Y	.[42], S[+974]	1334.58	1	1334.58	1334.58	-5.1	348	7.67	>sp|Omicron001|	14.6728
Y.[+42.011]S[+673.243]V.L	.[42], S[+673]	920.389	1	920.389	920.372	18.7	348	5.59	>sp|Omicron001|	14.2014
L.YNLAPF.F		724.367	1	724.367	724.366	0.3	351	355.12	>sp|Omicron001|	42.8475
L.YNLAPFF.T		436.222	2	871.436	871.435	1.7	351	308.19	>sp|Omicron001|	54.9495
L.YNL.A		409.209	1	409.209	409.208	1.8	351	134.59	>sp|Omicron001|	20.456
Y.NLAPFF.T		708.362	1	708.362	708.371	-12.8	352	106.01	>sp|Omicron001|	37.7841
Y.[+42.011]NLAPF.F	.[+42]	603.314	1	603.314	603.314	0.7	352	18.67	>sp|Omicron001|	32.26
Y.[+42.011]NLAPFFT.F	.[+42]	851.42	1	851.42	851.43	-11.9	352	6.17	>sp|Omicron001|	24.4932
N.[+42.011]LAPFF.T	.[+42]	318.679	2	636.351	636.339	18.9	353	4.63	>sp|Omicron001|	20.7725
L.APFFT.F		582.294	1	582.294	582.292	3.1	354	229.6	>sp|Omicron001|	34.3034
L.[+42.011]APFFT[+1677.587]F.K	.[42], T[+1678]	1225	2	2448.99	2448.96	11.4	354	72.32	>sp|Omicron001|	47.4105
L.[+42.011]APFFTF.K	.[+42]	771.377	1	771.377	771.371	7.4	354	58.98	>sp|Omicron001|	31.141
L.APF.F		334.166	1	334.166	334.176	-31.2	354	58.92	>sp|Omicron001|	13.7465
L.APFF.T		481.248	1	481.248	481.245	6.5	354	57.48	>sp|Omicron001|	42.4839
L.APFFT[+203.079]F.K	T[+203]	932.446	1	932.446	932.44	6.1	354	26.66	>sp|Omicron001|	10.0691
A.PFFTF.K		658.323	1	658.323	658.323	-0.5	355	285.44	>sp|Omicron001|	53.1332
P.FFTF.K		561.273	1	561.273	561.271	3.7	356	212.68	>sp|Omicron001|	47.921
F.FTFKC[+57.021]YGVSPTKL.N	C[+57]	774.4	2	1547.79	1547.79	-0.3	357	298.57	>sp|Omicron001|	35.9713
F.FTF.K		414.203	1	414.203	414.202	2.1	357	245.77	>sp|Omicron001|	34.2194
F.[+42.011]FT[+1225.460]FKC[+57.021]YGVSPTKL.N	.[42], C[+57], T[+1225]	1408.14	2	2815.27	2815.26	2.4	357	69.69	>sp|Omicron001|	40.8651
F.FT[+2466.914]FK.C	T[+2467]	753.067	4	3009.24	3009.21	11.1	357	44.58	>sp|Omicron001|	40.5684
F.TFKC[+57.021]YGVSPTKL.N	C[+57]	700.865	2	1400.72	1400.72	-0.8	358	607.35	>sp|Omicron001|	26.5314
F.TFKC[+57.021]YGVSPTKLND.L	C[+57]	815.4	2	1629.79	1629.79	-0.4	358	574.06	>sp|Omicron001|	23.9514
F.TFKC[+57.021]YGVS.P	C[+57]	481.229	2	961.452	961.445	7.1	358	177.84	>sp|Omicron001|	18.9803
F.TFKC[+57.021]YG.V	C[+57]	775.341	1	775.341	775.344	-4.3	358	69.45	>sp|Omicron001|	35.1127
F.[+42.011]TFKC[+57.021]Y.G	.[42], C[+57]	760.347	1	760.347	760.333	18.2	358	51.58	>sp|Omicron001|	33.9213
F.TFKC[+57.021]YGVS[+1224.439]PTKL.N	C[+57], S[+1224]	1313.06	2	2625.12	2625.16	-15.7	358	41.75	>sp|Omicron001|	26.6854
F.T[+511.190]FK.C	T[+511]	906.42	1	906.42	906.419	0.7	358	29.55	>sp|Omicron001|	28.4833
F.[+42.011]T[+892.317]F.K	.[42], T[+892]	1201.46	1	1201.46	1201.46	-5	358	29.34	>sp|Omicron001|	12.0828
F.[+42.011]TFKC[+57.021]YGVSPTKL.N	.[42], C[+57]	721.881	2	1442.75	1442.73	13.6	358	28.91	>sp|Omicron001|	27.2879
F.T[+892.317]F.K	T[+892]	1159.46	1	1159.46	1159.45	11	358	28.4	>sp|Omicron001|	42.5471
F.[+42.011]T[+1241.454]FKC[+57.021]Y.G	.[42], C[+57], T[+1241]	1001.41	2	2001.81	2001.79	9.5	358	27.01	>sp|Omicron001|	10.6997
F.[+42.011]TFKC[+57.021].Y	.[42], C[+57]	597.272	1	597.272	597.27	2.5	358	2.31	>sp|Omicron001|	34.3202
T.FKC[+57.021]YGVSPTKL.N	C[+57]	650.343	2	1299.68	1299.68	1.3	359	535.2	>sp|Omicron001|	25.5628
F.KC[+57.021]YGVSPTKL.N	C[+57]	576.809	2	1152.61	1152.61	2.8	360	632.8	>sp|Omicron001|	18.4082
F.KC[+57.021]YGVSPTKLNDL.C	C[+57]	747.883	2	1494.76	1494.76	-2.4	360	418.84	>sp|Omicron001|	26.5135
F.KC[+57.021]YGVSPTKLN.D	C[+57]	633.83	2	1266.65	1266.65	1.7	360	403.29	>sp|Omicron001|	15.4301
F.KC[+57.021]YGVSPTKLND.L	C[+57]	461.232	3	1381.68	1381.68	3.3	360	386.82	>sp|Omicron001|	16.1455
F.KC[+57.021]YGVS.P	C[+57]	713.329	1	713.329	713.329	0.3	360	210.61	>sp|Omicron001|	8.9901
F.KC[+57.021]Y.G	C[+57]	470.213	1	470.213	470.207	13.1	360	58.57	>sp|Omicron001|	18.2711
F.KC[+57.021]YGVSPT[+1371.517]KL.N	C[+57], T[+1372]	1262.58	2	2524.16	2524.13	12.4	360	45.62	>sp|Omicron001|	16.2031
F.KC[+57.021]YG.V	C[+57]	527.224	1	527.224	527.228	-7.7	360	3.96	>sp|Omicron001|	14.6095
C.YGVSPTKL.N		432.746	2	864.486	864.482	3.4	362	335.13	>sp|Omicron001|	22.8084
Y.GVSPTKLND.L		465.75	2	930.492	930.489	2.9	363	304.64	>sp|Omicron001|	13.6312
Y.GVSPTKL.N		701.419	1	701.419	701.419	0.4	363	280.99	>sp|Omicron001|	15.3943
Y.GVS[+1063.407]PTKL.N	S[+1063]	882.916	2	1764.82	1764.83	-0.8	363	126.57	>sp|Omicron001|	15.5516
Y.GVS[+974.370]PTKL.N	S[+974]	838.411	2	1675.81	1675.79	14.7	363	124.96	>sp|Omicron001|	7.8315
Y.GVSPTKLN.D		408.241	2	815.475	815.462	16.2	363	112.22	>sp|Omicron001|	12.8812
Y.[+42.011]GVSP.T	.[+42]	401.218	1	401.218	401.203	38.2	363	102.17	>sp|Omicron001|	25.531
Y.GVS[+755.296]PTKLNDL.C	S[+755]	899.941	2	1798.87	1798.87	3.1	363	79.61	>sp|Omicron001|	9.0462
Y.GVSPT.K		460.252	1	460.252	460.24	26	363	56.99	>sp|Omicron001|	18.4682
Y.[+42.011]GVS[+1063.407]PTKL.N	.[42], S[+1063]	903.937	2	1806.87	1806.84	16.7	363	39.6	>sp|Omicron001|	39.8894
Y.GVSPT[+1136.423]KL.N	T[+1136]	919.44	2	1837.87	1837.84	16.5	363	29.49	>sp|Omicron001|	26.7197
Y.GVS[+365.132]PTKLNDLC[+57.021]F.T	C[+57], S[+365]	858.4	2	1715.79	1715.8	-6.2	363	11.08	>sp|Omicron001|	27.6972
Y.GVSPT[+974.370]KL.N	T[+974]	838.411	2	1675.81	1675.79	14.8	363	5.94	>sp|Omicron001|	28.5356
G.VSPTKL.N		322.702	2	644.397	644.398	-0.7	364	183.67	>sp|Omicron001|	13.0454
V.SPTKL.N		545.333	1	545.333	545.329	6.4	365	170.98	>sp|Omicron001|	21.4777
S.PTKL.N		458.298	1	458.298	458.297	1.4	366	158.77	>sp|Omicron001|	18.2968
S.PTKLNDLC[+57.021]F.T	C[+57]	554.28	2	1107.55	1107.55	2.8	366	123.71	>sp|Omicron001|	34.3048
T.KLNDL.C		602.351	1	602.351	602.351	0.7	368	36.74	>sp|Omicron001|	8.9817
L.NDLC[+57.021]F.T	C[+57]	334.639	2	668.27	668.271	-1.5	370	242.8	>sp|Omicron001|	31.1104
L.NDLC[+57.021]FTNV.Y	C[+57]	491.72	2	982.432	982.43	2.5	370	172.2	>sp|Omicron001|	36.186
D.LC[+57.021]F.T	C[+57]	439.202	1	439.202	439.201	2.5	372	154.36	>sp|Omicron001|	29.4507
D.LC[+57.021]FTNVY.A	C[+57]	458.716	2	916.424	916.423	0.9	372	77.23	>sp|Omicron001|	39.5235
L.[+42.011]C[+57.021]FTNVYADSF.V	.[42], C[+57]	633.25	2	1265.49	1265.51	-17.1	373	33.53	>sp|Omicron001|	32.5274
L.C[+57.021]FT[+860.327]NVY.A	C[+57], T[+860]	832.34	2	1663.67	1663.67	3.7	373	27.13	>sp|Omicron001|	28.5492
L.[+42.011]C[+57.021]FT[+755.296]NVY.A	.[42], C[+57], T[+755]	800.83	2	1600.65	1600.65	4.9	373	11.96	>sp|Omicron001|	16.0576
L.C[+57.021]FTNVY.A	C[+57]	402.166	2	803.326	803.339	-16.8	373	10.94	>sp|Omicron001|	13.5622
F.TNVYADSF.V		916.405	1	916.405	916.405	0.6	375	437.93	>sp|Omicron001|	28.4144
F.TNVYADS.F		385.172	2	769.336	769.336	-0.3	375	223.65	>sp|Omicron001|	11.9084
F.TNVY.A		496.24	1	496.24	496.24	-1.4	375	180.87	>sp|Omicron001|	12.7331
F.TNVYADS[+1371.517]FVIRGDE.V	S[+1372]	986.43	3	2957.28	2957.27	3.2	375	140.84	>sp|Omicron001|	30.5783
F.TNVYAD.S		341.655	2	682.304	682.304	-1	375	45.55	>sp|Omicron001|	12.1286
F.[+42.011]TNVYADSFVIR.G	.[+42]	663.841	2	1326.68	1326.67	4.7	375	26.53	>sp|Omicron001|	10.3721
F.[+42.011]T[+2189.798]NVY.A	.[42], T[+2190]	1364.54	2	2728.07	2728.05	7.7	375	8.08	>sp|Omicron001|	16.3869
F.[+42.011]TNVY.A	.[+42]	538.252	1	538.252	538.251	1.5	375	0.07	>sp|Omicron001|	35.5724
V.YADS[+1515.535]F.V	S[+1516]	1059.39	2	2117.78	2117.78	0.1	378	260.04	>sp|Omicron001|	22.42
V.YADSF.V		602.248	1	602.248	602.246	3.2	378	209.75	>sp|Omicron001|	22.8488
Y.[+42.011]ADS[+365.132]F.V	.[42], S[+365]	846.337	1	846.337	846.325	13.9	379	96.03	>sp|Omicron001|	30.6246
Y.ADS[+568.212]F.V	S[+568]	504.205	2	1007.4	1007.39	8.3	379	86.69	>sp|Omicron001|	10.0504
Y.ADSFVI.R		651.333	1	651.333	651.335	-3	379	21.41	>sp|Omicron001|	29.4535
Y.[+42.011]ADS[+1898.703]F.V	.[42], S[+1899]	1190.43	2	2379.86	2379.9	-16.7	379	15.18	>sp|Omicron001|	6.6562
Y.[+42.011]ADS[+568.212].F	.[42], S[+568]	902.35	1	902.35	902.336	15.7	379	4.62	>sp|Omicron001|	12.7911
S.FVIRGDEVRQIAPGQTGNIADY.N		807.083	3	2419.23	2419.24	-0.7	382	108.63	>sp|Omicron001|	37.7176
F.VIRGDEVRQ.I		536.3	2	1071.59	1071.59	2.2	383	522.99	>sp|Omicron001|	8.8065
F.VIRGDEVRQIAPGQTGN.I		905.482	2	1809.96	1809.96	0.1	383	374.53	>sp|Omicron001|	19.757
F.VIRGDEVRQIAPGQTGNIADY.N		758.059	3	2272.16	2272.17	-1.8	383	374.41	>sp|Omicron001|	30.9544
F.VIRGDEVRQIAPG.Q		705.396	2	1409.79	1409.79	-0.3	383	359.86	>sp|Omicron001|	20.0082
F.VIRGDEVRQIAPGQTGNIAD.Y		703.706	3	2109.1	2109.1	-0.4	383	357.67	>sp|Omicron001|	25.3337
F.VIRGDEV.R		394.219	2	787.432	787.431	0.9	383	356.61	>sp|Omicron001|	11.8481
F.VIRGDE.V		344.684	2	688.361	688.362	-1.9	383	320.47	>sp|Omicron001|	6.4059
F.VIRGDEVRQIAPGQTGNIADYN.Y		796.075	3	2386.21	2386.21	-0.5	383	319.52	>sp|Omicron001|	29.0577
F.VIRGDEVRQIAPGQTG.N		848.459	2	1695.91	1695.91	-2.1	383	307.44	>sp|Omicron001|	20.021
F.VIRGDEVRQIAPGQTGNIA.D		665.365	3	1994.08	1994.08	1.9	383	292.33	>sp|Omicron001|	25.761
F.VIRGDEVR.Q		472.272	2	943.536	943.532	3.9	383	265.97	>sp|Omicron001|	8.5151
F.[+42.011]VIRGDE.V	.[+42]	365.69	2	730.372	730.373	-1.5	383	37.27	>sp|Omicron001|	6.9808
E.VRQIAPGQTGNIADY.N		801.916	2	1602.82	1602.82	0.7	389	560.71	>sp|Omicron001|	27.4215
V.RQIAPGQTGNIADY.N		752.382	2	1503.76	1503.76	1.7	390	130.52	>sp|Omicron001|	25.2114
Q.IAPGQTGNIADY.N		610.303	2	1219.6	1219.6	3.2	392	202.03	>sp|Omicron001|	28.9739
I.[+42.011]APGQTGNIADYNY.K	.[+42]	713.322	2	1425.64	1425.63	5.6	393	35.56	>sp|Omicron001|	16.2617
G.[+42.011]NIADY.N	.[+42]	637.289	1	637.289	637.283	10	399	37.04	>sp|Omicron001|	25.5586
A.DYNYKL.P		815.394	1	815.394	815.393	0.3	402	20.86	>sp|Omicron001|	28.3689
D.YNYKLPDDF.T		587.775	2	1174.54	1174.54	1.9	403	372.29	>sp|Omicron001|	37.6044
Y.NYKLPDDFTG.C		585.279	2	1169.55	1169.55	2.4	404	382.08	>sp|Omicron001|	32.2545
Y.NYKLPDDF.T		506.244	2	1011.48	1011.48	3.3	404	352.32	>sp|Omicron001|	34.711
Y.NYKLPDDFTGC[+57.021].V	C[+57]	665.294	2	1329.58	1329.58	2.3	404	338.08	>sp|Omicron001|	33.2592
Y.NYKLPDD.F		432.709	2	864.411	864.41	1.2	404	218.42	>sp|Omicron001|	19.2186
Y.NYKLPD.D		749.382	1	749.382	749.383	-0.8	404	141.5	>sp|Omicron001|	19.2038
Y.NYKLPDDFTGC[+57.021]V.I	C[+57]	714.827	2	1428.65	1428.65	0.5	404	8.35	>sp|Omicron001|	37.96
N.YKLPDDF.T		449.223	2	897.438	897.435	3.6	405	197.44	>sp|Omicron001|	34.047
Y.KLPDDFTGC[+57.021]VI.A	C[+57]	632.816	2	1264.62	1264.62	0.7	406	104.15	>sp|Omicron001|	16.7662
Y.KLPDDFTGC[+57.021]V.I	C[+57]	576.278	2	1151.55	1151.54	7.7	406	62.84	>sp|Omicron001|	24.6535
Y.KLPDDF.T		734.374	1	734.374	734.372	2.8	406	45.73	>sp|Omicron001|	36.4374
Y.KLPD.D		472.29	1	472.29	472.277	27.9	406	3.04	>sp|Omicron001|	17.1884
L.PDDF.T		493.199	1	493.199	493.193	11.6	408	60.9	>sp|Omicron001|	14.1958
L.PDDFT[+203.079]GC[+57.021].V	C[+57], T[+203]	1014.38	1	1014.38	1014.37	4.3	408	51.62	>sp|Omicron001|	26.6291
D.FTGC[+57.021]VIAW.N	C[+57]	477.228	2	953.449	953.455	-6.5	411	78.7	>sp|Omicron001|	22.1943
F.TGC[+57.021]VIAWNSNKLDSKVSGNY.N	C[+57]	738.36	3	2213.06	2213.07	-0.6	412	651.84	>sp|Omicron001|	33.6631
F.TGC[+57.021]VIAWNSNKLDS.K	C[+57]	782.874	2	1564.74	1564.74	-0.8	412	360.98	>sp|Omicron001|	32.4932
F.TGC[+57.021]VIAWNSNKL.D	C[+57]	681.845	2	1362.68	1362.68	-0.2	412	352.58	>sp|Omicron001|	35.9285
F.TGC[+57.021]VIA.W	C[+57]	620.308	1	620.308	620.307	1	412	321.84	>sp|Omicron001|	15.8929
F.T[+1590.592]GC[+57.021]VI.A	C[+57], T[+1591]	1070.42	2	2139.84	2139.86	-10.6	412	44.39	>sp|Omicron001|	43.3552
F.TGC[+57.021]VIAW.N	C[+57]	403.695	2	806.383	806.386	-4.1	412	14.7	>sp|Omicron001|	11.5814
F.[+42.011]T[+365.132]GC[+57.021]VIAW.N	.[42], C[+57], T[+365]	1213.52	1	1213.52	1213.53	-9.3	412	2.82	>sp|Omicron001|	15.4411
T.GC[+57.021]VIAWNSNKL.D	C[+57]	631.323	2	1261.64	1261.64	2.3	413	28.17	>sp|Omicron001|	32.6847
T.[+42.011]GC[+57.021]VIAWNSNKL.D	.[42], C[+57]	652.328	2	1303.65	1303.65	1.8	413	22.57	>sp|Omicron001|	36.3717
T.GC[+57.021]VIAWNSNKLDSKVSGNY.N	C[+57]	704.678	3	2112.02	2112.02	0	413	21.64	>sp|Omicron001|	31.5682
G.C[+57.021]VIAWNSNKLDSKVSGNY.N	C[+57]	1028	2	2055	2055	1.9	414	763.92	>sp|Omicron001|	33.1235
G.C[+57.021]VIAWNSNKL.D	C[+57]	602.813	2	1204.62	1204.61	4.1	414	482.79	>sp|Omicron001|	35.4402
C.VIAWNSNKLDSKVSGNY.N		947.986	2	1894.97	1894.97	-0.2	415	439.74	>sp|Omicron001|	30.6546
C.VIAWNSNKL.D		522.798	2	1044.59	1044.58	4.9	415	306.04	>sp|Omicron001|	31.4923
C.[+42.011]VIAWNS[+714.269]NKL.D	.[42], S[+714]	900.941	2	1800.87	1800.86	5.8	415	28.34	>sp|Omicron001|	22.8418
V.IAWNSNKLDSKVSGNY.N		898.452	2	1795.9	1795.9	0	416	449.95	>sp|Omicron001|	28.4564
V.IAWNSNKL.D		473.264	2	945.52	945.515	5.5	416	291.59	>sp|Omicron001|	28.0882
V.IAWNSNKLDSKVSGNYNY.L		1037.01	2	2073.01	2073	4.5	416	208.04	>sp|Omicron001|	31.2559
I.AWNSNKLDSKVSGNY.N		841.911	2	1682.81	1682.81	0.4	417	392.81	>sp|Omicron001|	23.5464
A.WNSNKLDSKVSGNY.N		806.392	2	1611.78	1611.78	0.6	418	667.07	>sp|Omicron001|	21.7561
W.NSNKLDSKVSGNY.N		713.352	2	1425.7	1425.7	-0.4	419	748.48	>sp|Omicron001|	13.8964
W.NSNKLDSKVSGN.Y		631.822	2	1262.64	1262.63	2	419	421.31	>sp|Omicron001|	7.6968
W.NSNKLDSKVSGNYNYL.Y		908.448	2	1815.89	1815.89	0.6	419	192.36	>sp|Omicron001|	26.5548
W.NS[+2043.740]NKL.D	S[+2044]	1310.04	2	2619.08	2619.05	7.8	419	66.16	>sp|Omicron001|	7.7167
W.NS[+203.079]NKLDSKVSGNY.N	S[+203]	814.891	2	1628.77	1628.78	-1.2	419	65.08	>sp|Omicron001|	6.1742
W.[+42.011]NS[+1850.693]NKL.D	.[42], S[+1851]	1234.52	2	2468.03	2468.02	4.4	419	21.6	>sp|Omicron001|	26.9736
W.[+42.011]NS[+1241.454]NKL.D	.[42], S[+1241]	929.907	2	1858.81	1858.78	14.4	419	2.42	>sp|Omicron001|	29.0429
N.SNKLDSKVSGNY.N		656.331	2	1311.66	1311.65	1.3	420	353.05	>sp|Omicron001|	13.7338
N.SNKLDSKVSGNYNYL.Y		851.424	2	1701.84	1701.84	-1.8	420	115.21	>sp|Omicron001|	26.8463
N.[+42.011]S[+2263.835]NKL.D	.[42], S[+2264]	923.051	3	2767.14	2767.12	8	420	1.53	>sp|Omicron001|	54.231
S.NKLDSKVSGNY.N		612.816	2	1224.62	1224.62	2.4	421	454.09	>sp|Omicron001|	13.2876
S.NKLDSKVSGNYNYL.Y		807.909	2	1614.81	1614.81	-1	421	285.28	>sp|Omicron001|	26.502
N.KLDSKVSGNY.N		555.795	2	1110.58	1110.58	3.2	422	384.64	>sp|Omicron001|	12.452
N.KLDSKVSGNYNYL.Y		500.931	3	1500.78	1500.77	5.8	422	382.22	>sp|Omicron001|	26.3744
L.DSKVSGNY.N		869.4	1	869.4	869.4	0.2	424	411.79	>sp|Omicron001|	10.0611
L.DSKVSGNYNYL.Y		630.301	2	1259.59	1259.59	3.7	424	396.46	>sp|Omicron001|	27.5817
L.DSKVSGNYN.Y		492.228	2	983.449	983.443	6.1	424	113.77	>sp|Omicron001|	7.946
L.DSKVSGN.Y		706.325	1	706.325	706.337	-16.7	424	81.5	>sp|Omicron001|	6.6632
L.DSKVS[+933.344]GNYNYLY.R	S[+933]	1178.51	2	2356.01	2356	6.7	424	26.77	>sp|Omicron001|	23.8799
D.SKVSGNY.N		377.691	2	754.375	754.373	2.1	425	232.68	>sp|Omicron001|	7.939
S.KVSGNYNYL.Y		529.271	2	1057.54	1057.53	3.7	426	426.39	>sp|Omicron001|	24.1981
S.KVSGNY.N		667.342	1	667.342	667.341	1.2	426	272.26	>sp|Omicron001|	7.2723
K.VSGNYNYLY.R		546.751	2	1092.49	1092.5	-4.7	427	79.09	>sp|Omicron001|	31.0299
K.VSGNYNY.L		816.354	1	816.354	816.352	2.7	427	51.24	>sp|Omicron001|	21.7922
K.VSGNYNYL.Y		465.219	2	929.43	929.436	-7	427	27.74	>sp|Omicron001|	21.1862
G.NYNYL.Y		686.315	1	686.315	686.314	0.4	430	208.85	>sp|Omicron001|	29.0457
N.YNYL.Y		572.273	1	572.273	572.271	2.9	431	139.97	>sp|Omicron001|	28.1456
Y.NYLY.R		572.273	1	572.273	572.271	1.7	432	275.85	>sp|Omicron001|	26.2493
Y.NYL.Y		409.209	1	409.209	409.208	1	432	205.99	>sp|Omicron001|	19.4369
N.YLYRL.F		364.211	2	727.414	727.414	0.1	433	27.53	>sp|Omicron001|	29.4562
L.YRLFRKSNL.K		598.85	2	1196.69	1196.69	1.8	435	291.6	>sp|Omicron001|	20.3035
L.[+42.011]YRLF.R	.[+42]	640.33	1	640.33	640.345	-24.6	435	39.71	>sp|Omicron001|	17.4293
L.[+42.011]YRL.F	.[+42]	493.281	1	493.281	493.277	7.2	435	22.67	>sp|Omicron001|	38.2186
L.FRKSNLKPFERD.I		768.917	2	1536.83	1536.83	-1	438	487	>sp|Omicron001|	14.7259
L.FRKSNLKPFERDISTE.I		656.35	3	1967.04	1967.03	0.7	438	450.65	>sp|Omicron001|	22.236
L.FRKSNLKPFERDIST.E		613.338	3	1838	1837.99	3.4	438	399.2	>sp|Omicron001|	21.8351
L.FRKSNLKPFE.R		633.354	2	1265.7	1265.7	0.7	438	303.69	>sp|Omicron001|	17.5457
L.FRKSNL.K		382.724	2	764.442	764.441	0.4	438	229.88	>sp|Omicron001|	8.4524
L.FRKSNLKPFERDIS.T		434.992	4	1736.94	1736.94	0.3	438	192.6	>sp|Omicron001|	20.5877
L.FRKSNLKPFER.D		356.205	4	1421.8	1421.8	-1.3	438	109	>sp|Omicron001|	14.4379
F.[+42.011]RKS[+1823.645]NL.K	.[42], S[+1824]	1242.02	2	2483.03	2483.03	2.5	439	113.97	>sp|Omicron001|	23.0094
F.[+42.011]RKS[+568.212]NLKPF.E	.[42], S[+568]	800.4	2	1599.79	1599.81	-12	439	60.77	>sp|Omicron001|	23.6986
F.[+42.011]RKSNL.K	.[+42]	659.384	1	659.384	659.384	1.4	439	50.42	>sp|Omicron001|	16.0548
F.[+42.011]RKSN.L	.[+42]	546.305	1	546.305	546.299	9.7	439	47.11	>sp|Omicron001|	23.6424
F.RKS[+1866.688]NLKPF.E	S[+1867]	1428.65	2	2856.3	2856.28	6.5	439	40.16	>sp|Omicron001|	40.7173
F.[+42.011]RKSNLK.P	.[+42]	394.243	2	787.479	787.479	1.1	439	22.4	>sp|Omicron001|	6.9731
F.RKS[+511.190].N	S[+511]	901.439	1	901.439	901.436	3.4	439	12.12	>sp|Omicron001|	22.8418
F.RKS[+1460.529]NL.K	S[+1461]	1039.46	2	2077.91	2077.9	4.5	439	1.69	>sp|Omicron001|	12.666
R.KSNL.K		461.273	1	461.273	461.272	2.5	440	87.74	>sp|Omicron001|	16.6412
R.[+42.011]KS[+1938.709]NLKPF.E	.[42], S[+1939]	1407.61	2	2814.21	2814.21	-0.4	440	0.51	>sp|Omicron001|	25.0141
L.KPFERDISTE.I		611.31	2	1221.61	1221.61	0.8	444	526.63	>sp|Omicron001|	14.6346
L.KPFERDIST.E		546.79	2	1092.57	1092.57	3.1	444	279.12	>sp|Omicron001|	14.0362
L.KPFERD.I		396.206	2	791.404	791.405	-0.4	444	128.85	>sp|Omicron001|	6.7189
L.[+42.011]KPFERDIS[+406.159]TEI.Y	.[42], S[+406]	891.94	2	1782.87	1782.86	5	444	65.4	>sp|Omicron001|	19.5147
L.[+42.011]KPFE.R	.[+42]	562.293	1	562.293	562.287	10.7	444	19.15	>sp|Omicron001|	12.5079
L.KPFERDIS.T		496.257	2	991.508	991.521	-13.3	444	8.99	>sp|Omicron001|	11.6977
L.[+42.011]KPFERDIST.E	.[+42]	567.785	2	1134.56	1134.58	-14.4	444	7.71	>sp|Omicron001|	41.964
L.KPFERDISTEIY.Q		749.379	2	1497.75	1497.76	-4.7	444	4.29	>sp|Omicron001|	27.2538
F.ERD.I		419.188	1	419.188	419.188	0	447	136.69	>sp|Omicron001|	6.7231
F.ERDISTEIY.Q		563.277	2	1125.55	1125.54	4.6	447	61.82	>sp|Omicron001|	37.1184
F.[+42.011]ERDISTE.I	.[+42]	891.406	1	891.406	891.405	0.2	447	25.99	>sp|Omicron001|	13.8119
F.ERDIS.T		619.311	1	619.311	619.305	10.4	447	13.56	>sp|Omicron001|	32.785
F.ERDISTE.I		425.204	2	849.402	849.395	7.9	447	11.65	>sp|Omicron001|	10.5817
S.TEIYQAGNKPC[+57.021]NGVAGF.N	C[+57]	913.431	2	1825.86	1825.85	0.8	452	40.56	>sp|Omicron001|	30.9999
S.T[+859.307]EIY.Q	T[+859]	1384.58	1	1384.58	1384.56	9.3	452	11.31	>sp|Omicron001|	15.4143
T.EIYQAGNKPC[+57.021]NGVAGF.N	C[+57]	862.907	2	1724.81	1724.81	0.8	453	533.36	>sp|Omicron001|	29.9851
E.IYQAGNKPC[+57.021]NGVAGF.N	C[+57]	798.385	2	1595.76	1595.76	0.1	454	467.21	>sp|Omicron001|	27.3845
I.YQAGNKPC[+57.021]NGVAGF.N	C[+57]	741.842	2	1482.68	1482.68	-1.8	455	328.84	>sp|Omicron001|	23.8336
Y.QAGNKPC[+57.021]NGVAGF.N	C[+57]	660.312	2	1319.62	1319.62	1	456	74.45	>sp|Omicron001|	20.5167
Q.[+42.011]AGNKPC[+57.021]NGVAGF.N	.[42], C[+57]	617.289	2	1233.57	1233.57	1.7	457	32.7	>sp|Omicron001|	37.4674
A.GNKPC[+57.021]NGVAGF.N	C[+57]	560.766	2	1120.52	1120.52	3.5	458	148.53	>sp|Omicron001|	20.3077
N.KPC[+57.021]NGVAGFNC[+57.021]Y.F	C[+57]*2	693.812	2	1386.62	1386.59	17.7	460	10.12	>sp|Omicron001|	37.8005
K.PC[+57.021]NGVAGF.N	C[+57]	411.183	2	821.359	821.361	-2.8	461	8.43	>sp|Omicron001|	7.0121
N.GVAGF.N		450.236	1	450.236	450.235	2.6	464	315.79	>sp|Omicron001|	23.9771
G.VAGF.N		393.214	1	393.214	393.213	0.6	465	233.2	>sp|Omicron001|	20.0109
G.[+42.011]VAGF.N	.[+42]	435.236	1	435.236	435.224	28.4	465	30.35	>sp|Omicron001|	54.9495
A.GFNC[+57.021]YFPLRSY.S	C[+57]	712.33	2	1423.65	1423.65	4.4	467	1.66	>sp|Omicron001|	46.9413
F.NC[+57.021]YFPLRSY.S	C[+57]	610.284	2	1219.56	1219.56	2.8	469	396.38	>sp|Omicron001|	35.9989
F.NC[+57.021]YFPLRSYS.F	C[+57]	653.799	2	1306.59	1306.59	1.1	469	367.44	>sp|Omicron001|	34.8583
F.NC[+57.021]YFPLRS.Y	C[+57]	528.752	2	1056.5	1056.49	4	469	333.41	>sp|Omicron001|	30.5345
F.NC[+57.021]YFPLR.S	C[+57]	485.234	2	969.461	969.461	0.1	469	204.46	>sp|Omicron001|	30.96
F.[+42.011]NC[+57.021]YFPLRSY.S	.[42], C[+57]	421.187	3	1261.55	1261.57	-16.4	469	33.27	>sp|Omicron001|	10.242
Y.FPLRS.Y		310.181	2	619.355	619.356	-2.1	472	175.59	>sp|Omicron001|	18.3581
Y.[+42.011]FPLRS[+511.190]YSF.R	.[42], S[+511]	785.365	2	1569.72	1569.72	1.5	472	73.38	>sp|Omicron001|	15.8874
Y.[+42.011]FPLRSYSF.R	.[+42]	529.764	2	1058.52	1058.53	-9.7	472	64.59	>sp|Omicron001|	25.2943
Y.FPLRSY.S		782.421	1	782.421	782.42	2	472	39	>sp|Omicron001|	38.7169
Y.FPLRS[+406.159]YSF.R	S[+406]	711.855	2	1422.7	1422.68	17.4	472	24.45	>sp|Omicron001|	26.471
Y.FPLRSYSFRPTY.G		767.406	2	1533.8	1533.78	12.9	472	21.31	>sp|Omicron001|	15.2477
Y.FPLRS[+406.159]YSFR.P	S[+406]	526.929	3	1578.77	1578.78	-4.9	472	13.76	>sp|Omicron001|	15.1412
Y.FPLRS[+365.132].Y	S[+365]	984.488	1	984.488	984.488	-0.3	472	2.51	>sp|Omicron001|	44.8191
F.PLRSY.S		318.179	2	635.35	635.351	-1.3	473	262.64	>sp|Omicron001|	10.9573
F.PLRSYS.F		361.695	2	722.383	722.383	-0.8	473	198.93	>sp|Omicron001|	10.0293
F.PLRSYSF.R		435.233	2	869.459	869.452	8.2	473	142.82	>sp|Omicron001|	26.4129
F.PLRS[+933.344]YS.F	S[+933]	828.375	2	1655.74	1655.73	9.5	473	132.71	>sp|Omicron001|	21.8244
F.PLRS[+755.296]Y.S	S[+755]	695.836	2	1390.66	1390.65	12.7	473	98.13	>sp|Omicron001|	21.1494
F.PLRS[+714.269]YSFR.P	S[+714]	870.421	2	1739.83	1739.82	6.7	473	73.8	>sp|Omicron001|	26.4101
F.PLRS[+714.269]Y.S	S[+714]	675.316	2	1349.63	1349.62	3.6	473	39.14	>sp|Omicron001|	10.9367
F.PLRSYSFRPTY.G		462.919	3	1386.74	1386.72	18.1	473	25.13	>sp|Omicron001|	12.4231
F.PLRS[+1168.438]Y.S	S[+1168]	902.385	2	1803.76	1803.79	-14.8	473	24.75	>sp|Omicron001|	27.7357
F.PLRS[+511.190]Y.S	S[+511]	573.769	2	1146.53	1146.54	-8.2	473	18.54	>sp|Omicron001|	38.0996
F.PLRS[+2466.914].Y	S[+2467]	980.405	3	2939.2	2939.2	-0.2	473	16.54	>sp|Omicron001|	37.7162
F.PLRS[+1120.428]Y.S	S[+1120]	878.399	2	1755.79	1755.78	6.4	473	13.24	>sp|Omicron001|	26.0524
P.LRSYSFRPTY.G		645.345	2	1289.68	1289.66	14.5	474	21.84	>sp|Omicron001|	19.8612
P.LRSY.S		538.3	1	538.3	538.298	2.4	474	19.08	>sp|Omicron001|	33.1145
L.RSYS[+974.370]F.R	S[+974]	817.36	2	1633.71	1633.69	17.2	475	123.53	>sp|Omicron001|	27.21
L.RSYSF.R		659.314	1	659.314	659.315	-0.7	475	100.57	>sp|Omicron001|	20.5332
L.[+42.011]RSY.S	.[+42]	467.214	1	467.214	467.225	-22.2	475	66.56	>sp|Omicron001|	14.8207
L.RSY.S		425.203	1	425.203	425.214	-25.7	475	45.25	>sp|Omicron001|	15.9046
L.RS[+2466.914]Y.S	S[+2467]	1446.59	2	2892.18	2892.13	18	475	32.17	>sp|Omicron001|	26.1777
L.RS[+1898.703]Y.S	S[+1899]	1162.47	2	2323.93	2323.92	6.3	475	20.84	>sp|Omicron001|	40.2257
L.RS[+406.159]Y.S	S[+406]	831.385	1	831.385	831.373	13.8	475	15.84	>sp|Omicron001|	22.5827
L.[+42.011]RS[+609.238]YSFR.P	.[42], S[+609]	489.566	3	1466.68	1466.66	12.8	475	14.49	>sp|Omicron001|	10.3749
L.RSYSFRPTY.G		588.8	2	1176.59	1176.58	11.5	475	14.43	>sp|Omicron001|	34.5279
L.[+42.011]RS[+673.243]Y.S	.[42], S[+673]	1140.49	1	1140.49	1140.47	19.7	475	13.37	>sp|Omicron001|	15.4071
L.RS[+1866.688]Y.S	S[+1867]	1146.45	2	2291.89	2291.9	-3	475	10.16	>sp|Omicron001|	11.798
L.[+42.011]RS[+714.269]Y.S	.[42], S[+714]	1181.48	1	1181.48	1181.49	-8.1	475	10.05	>sp|Omicron001|	27.1952
L.[+42.011]RS[+1898.703]Y.S	.[42], S[+1899]	1183.46	2	2365.92	2365.93	-4.6	475	8.08	>sp|Omicron001|	45.0859
S.YSFRPTY.G		467.228	2	933.448	933.447	2	477	327.89	>sp|Omicron001|	27.1676
S.[+42.011]YS[+2263.835]F.R	.[42], S[+2264]	908.013	3	2722.03	2722.03	-0.6	477	59.2	>sp|Omicron001|	16.4211
S.[+42.011]YSFRPTY.G	.[+42]	488.236	2	975.464	975.457	7.4	477	35.74	>sp|Omicron001|	20.2161
Y.SFRPTYGVGHQPYRV.V		588.639	3	1763.9	1763.9	2.1	478	640.45	>sp|Omicron001|	24.5213
Y.SFRPTYGVGHQPYRVVV.L		654.683	3	1962.03	1962.03	-0.3	478	545.94	>sp|Omicron001|	30.7181
Y.SFRPTYGVGHQPYRVVVL.S		692.378	3	2075.12	2075.12	-0.2	478	443.7	>sp|Omicron001|	36.2717
Y.SFRPTYG.V		414.207	2	827.407	827.405	2.9	478	351.42	>sp|Omicron001|	17.42
Y.SFRPTY.G		770.378	1	770.378	770.383	-6.2	478	113.07	>sp|Omicron001|	27.1924
Y.SFRPTYGVG.H		492.246	2	983.485	983.495	-9.8	478	87.98	>sp|Omicron001|	28.0868
Y.[+42.011]SFRPTYGVGHQPY.R	.[+42]	775.871	2	1550.73	1550.74	-2.6	478	34.74	>sp|Omicron001|	32.7615
Y.SFRPTYGVGHQ.P		624.809	2	1248.61	1248.61	-0.8	478	18.15	>sp|Omicron001|	34.4674
Y.[+42.011]S[+568.212]F.R	.[42], S[+568]	863.333	1	863.333	863.34	-8.7	478	17.03	>sp|Omicron001|	12.0749
Y.[+42.011]S[+1866.688]F.R	.[42], S[+1867]	1081.42	2	2161.84	2161.82	10.4	478	8.81	>sp|Omicron001|	45.2039
Y.[+42.011]S[+1079.402]F.R	.[42], S[+1079]	1374.54	1	1374.54	1374.53	10.5	478	4.77	>sp|Omicron001|	42.4165
S.FRPTYGVGHQPYRVVVL.S		663.367	3	1988.09	1988.09	-0.1	479	382.56	>sp|Omicron001|	34.7854
F.RPTYGVGHQPYRVVV.L		576.653	3	1727.94	1727.93	5.4	480	385.15	>sp|Omicron001|	25.232
F.RPTYGVGHQPYRV.V		765.403	2	1529.8	1529.8	0.6	480	251.67	>sp|Omicron001|	17.7276
F.[+42.011]RPT[+755.296]YGV.G	.[42], T[+755]	745.356	2	1489.7	1489.68	16.4	480	65.46	>sp|Omicron001|	31.1118
F.RPT[+1241.454]Y.G	T[+1241]	889.381	2	1777.76	1777.74	10.2	480	64.76	>sp|Omicron001|	24.7882
F.RPTYGVGHQP.Y		556.28	2	1111.55	1111.56	-10.7	480	41.07	>sp|Omicron001|	16.4961
F.RPT[+1038.375]Y.G	T[+1038]	787.818	2	1574.63	1574.66	-18.9	480	8.5	>sp|Omicron001|	23.49
Y.GVGHQPYRVVV.L		605.838	2	1210.67	1210.67	0.5	484	335.55	>sp|Omicron001|	21.6762
Y.GVGHQPYRV.V		506.772	2	1012.54	1012.53	5.3	484	208.02	>sp|Omicron001|	23.3169
Y.GVGHQ.P		497.248	1	497.248	497.247	2.9	484	69.16	>sp|Omicron001|	9.8647
Y.GVGHQP.Y		594.295	1	594.295	594.299	-7.3	484	29.21	>sp|Omicron001|	23.7325
Y.[+42.011]GVGHQPYRVV.V	.[+42]	385.208	3	1153.61	1153.61	-2.2	484	13.83	>sp|Omicron001|	22.2593
G.VGHQPYRVVVL.S		422.916	3	1266.73	1266.73	0.4	485	242.83	>sp|Omicron001|	28.0173
G.VGHQPY.R		700.351	1	700.351	700.341	13.4	485	43.9	>sp|Omicron001|	13.0105
V.[+42.011]GHQPYRVVVL.S	.[+42]	605.333	2	1209.66	1209.67	-12.3	486	95.94	>sp|Omicron001|	15.8211
G.HQPYRVVVL.S		555.828	2	1110.65	1110.64	6.6	487	267.3	>sp|Omicron001|	26.3844
G.[+42.011]HQPYRVVVLS[+365.132]FEL.L	.[42], S[+365]	997.511	2	1994.02	1994.01	2	487	59.39	>sp|Omicron001|	23.9856
G.[+42.011]HQPY.R	.[+42]	586.266	1	586.266	586.262	7.5	487	45.64	>sp|Omicron001|	32.1513
H.QPY.R		407.204	1	407.204	407.192	28.3	488	30.11	>sp|Omicron001|	5.1704
H.[+42.011]QPYRVVVLSF.E	.[+42]	625.357	2	1249.71	1249.69	10.7	488	4.25	>sp|Omicron001|	39.1085
P.YRVVVLS[+755.296]FEL.L	S[+755]	990.504	2	1980	1979.99	3.3	490	41.7	>sp|Omicron001|	23.6772
Y.RVVVLS[+673.243]FEL.L	S[+673]	867.952	2	1734.9	1734.88	10.1	491	47.93	>sp|Omicron001|	27.7271
Y.[+42.011]RVVVLS[+860.327]F.E	.[42], S[+860]	861.43	2	1721.85	1721.85	3.5	491	40.9	>sp|Omicron001|	8.5538
Y.[+42.011]RVVVLS[+755.296]FELL.H	.[42], S[+755]	986.521	2	1972.03	1972.03	4.5	491	32.15	>sp|Omicron001|	23.9541
Y.[+42.011]RVVVLS[+974.370]F.E	.[42], S[+974]	918.459	2	1835.91	1835.89	11.2	491	4.02	>sp|Omicron001|	22.3587
V.VVL.S		330.238	1	330.238	330.239	-0.6	493	138.12	>sp|Omicron001|	19.451
V.VVLSF.E		564.342	1	564.342	564.339	4.3	493	86.5	>sp|Omicron001|	40.3505
V.VVLS[+876.322]FEL.L	S[+876]	841.908	2	1682.81	1682.79	12.7	493	51.23	>sp|Omicron001|	23.3404
V.VLS[+365.132]F.E	S[+365]	830.4	1	830.4	830.403	-3.8	494	6	>sp|Omicron001|	28.248
V.LSF.E		366.203	1	366.203	366.202	1.1	495	104.34	>sp|Omicron001|	27.4408
L.SFELLHAPATVC[+57.021]GPKKSTNL.V	C[+57]	724.048	3	2170.13	2170.13	-1.2	496	872.28	>sp|Omicron001|	33.3835
L.SFELLHAPAT.V		1085.57	1	1085.57	1085.56	8.8	496	225.33	>sp|Omicron001|	32.893
L.SFELLHA.P		408.717	2	816.426	816.425	1.5	496	220.52	>sp|Omicron001|	34.4319
L.SFELL.H		608.33	1	608.33	608.329	1.9	496	175.05	>sp|Omicron001|	44.5018
L.SFELLHAPATVC[+57.021]GPKKSTN.L	C[+57]	515.018	4	2057.05	2057.05	1.5	496	143.43	>sp|Omicron001|	29.3137
L.SFEL.L		495.247	1	495.247	495.245	4.5	496	94.87	>sp|Omicron001|	25.3712
L.[+42.011]S[+1063.407]F.E	.[42], S[+1063]	1358.53	1	1358.53	1358.54	-1.2	496	37.97	>sp|Omicron001|	12.1764
L.[+42.011]S[+2158.803]F.E	.[42], S[+2159]	1227.48	2	2453.95	2453.93	5.3	496	22.84	>sp|Omicron001|	11.7952
L.SFELLHAPATVC[+57.021]G.P	C[+57]	701.333	2	1401.66	1401.68	-17.9	496	12.16	>sp|Omicron001|	38.5817
L.SFELLHAP.A		457.234	2	913.461	913.478	-18.3	496	10.34	>sp|Omicron001|	21.2087
L.[+42.011]S[+2158.803]FEL.L	.[42], S[+2159]	1348.53	2	2696.06	2696.06	0.8	496	3.52	>sp|Omicron001|	16.8054
S.FELLHAPATVC[+57.021]GPKKSTNL.V	C[+57]	695.037	3	2083.1	2083.1	-1.6	497	520.21	>sp|Omicron001|	31.7225
S.FELL.H		521.299	1	521.299	521.297	4.1	497	132.4	>sp|Omicron001|	43.748
F.ELLHAPATVC[+57.021]GPKKSTNL.V	C[+57]	968.522	2	1936.04	1936.03	2.3	498	775.68	>sp|Omicron001|	23.6178
F.ELLHAPATVC[+57.021]GPKKSTNLVKNKC[+57.021]VNF.N	C[+57]*2	975.856	3	2925.55	2925.54	2.9	498	708.56	>sp|Omicron001|	27.4366
F.ELLHAPATVC[+57.021]GPKKSTN.L	C[+57]	911.979	2	1822.95	1822.95	1.6	498	419.17	>sp|Omicron001|	18.6445
F.ELLHAPATVC[+57.021].G	C[+57]	555.787	2	1110.57	1110.56	5.3	498	400.65	>sp|Omicron001|	26.1116
F.ELLHAPAT.V		426.236	2	851.464	851.462	2.3	498	257.53	>sp|Omicron001|	21.1984
F.ELLHAPAT[+406.159]VC[+57.021]GPKK.S	C[+57], T[+406]	964.001	2	1926.99	1926.98	5.5	498	243.18	>sp|Omicron001|	26.2885
F.ELLHA.P		582.327	1	582.327	582.325	3.2	498	230.94	>sp|Omicron001|	32.8178
F.ELLHAPATVC[+57.021]GPK.K	C[+57]	696.867	2	1392.73	1392.73	-2.6	498	121.33	>sp|Omicron001|	23.0466
F.ELLHAPA.T		375.712	2	750.416	750.414	2.6	498	99.6	>sp|Omicron001|	19.9784
F.ELLHAPATVC[+57.021]G.P	C[+57]	584.297	2	1167.59	1167.58	3.3	498	8.81	>sp|Omicron001|	26.0016
E.LLHAPATVC[+57.021]GPKKSTNL.V	C[+57]	603.003	3	1807	1806.99	3.5	499	484.66	>sp|Omicron001|	20.9729
E.LLHAPATVC[+57.021]GPKKSTNLVKNKC[+57.021]VNF.N	C[+57]*2	699.88	4	2796.5	2796.5	-0.7	499	117.4	>sp|Omicron001|	25.3479
L.LHAPATVC[+57.021]GPKKSTNL.V	C[+57]	565.308	3	1693.91	1693.91	3	500	641.39	>sp|Omicron001|	16.406
L.LHA.P		340.197	1	340.197	340.198	-2.1	500	84.22	>sp|Omicron001|	13.5146
L.LHAPAT[+1079.402]VC[+57.021]GPKKSTNL.V	C[+57], T[+1079]	925.121	3	2773.35	2773.31	15.4	500	21.99	>sp|Omicron001|	23.7282
L.HAPATVC[+57.021]GPKKSTNL.V	C[+57]	527.613	3	1580.82	1580.82	2.3	501	679.05	>sp|Omicron001|	10.7571
L.HAPATVC[+57.021]GPKKSTN.L	C[+57]	489.917	3	1467.74	1467.74	-0.9	501	652.46	>sp|Omicron001|	6.3188
L.HAPATVC[+57.021]GPKKSTNLVKNKC[+57.021]VNF.N	C[+57]*2	643.34	4	2570.34	2570.33	2.1	501	56.12	>sp|Omicron001|	19.4045
L.[+42.011]HAPATVC[+57.021]GPKKST.N	.[42], C[+57]	465.903	3	1395.7	1395.7	-7	501	16	>sp|Omicron001|	16.6162
L.HAPAT[+406.159]VC[+57.021]GPKK.S	C[+57], T[+406]	786.392	2	1571.78	1571.77	2.6	501	9.13	>sp|Omicron001|	13.044
A.PATVC[+57.021]GPKKSTNL.V	C[+57]	686.866	2	1372.72	1372.73	-0.2	503	626.04	>sp|Omicron001|	12.0893
P.ATVC[+57.021]GPKKSTNL.V	C[+57]	638.342	2	1275.68	1275.67	3.1	504	171.14	>sp|Omicron001|	23.724
A.TVC[+57.021]GPKKSTNL.V	C[+57]	602.824	2	1204.64	1204.64	3.7	505	52.35	>sp|Omicron001|	16.4458
A.[+42.011]TVC[+57.021]GPKKST[+365.132]NL.V	.[42], C[+57], T[+365]	806.398	2	1611.79	1611.78	6	505	35.03	>sp|Omicron001|	13.9169
T.VC[+57.021]GPKKSTNL.V	C[+57]	552.299	2	1103.59	1103.59	2	506	336.4	>sp|Omicron001|	8.8372
G.PKKSTNLVKNKC[+57.021]VNF.N	C[+57]	592.999	3	1776.98	1776.98	1.3	509	258.97	>sp|Omicron001|	14.7072
N.LVKNKC[+57.021]VNF.N	C[+57]	561.312	2	1121.62	1121.61	2.1	515	396.67	>sp|Omicron001|	16.2956
N.LVKNKC[+57.021]VNFNF.N	C[+57]	691.866	2	1382.72	1382.72	-0.4	515	48.26	>sp|Omicron001|	28.9248
L.VKNKC[+57.021]VNF.N	C[+57]	504.77	2	1008.53	1008.53	2.7	516	503.13	>sp|Omicron001|	11.6813
L.VKNKC[+57.021]VNFNF.N	C[+57]	635.325	2	1269.64	1269.64	1.6	516	289.13	>sp|Omicron001|	26.2979
V.KNKC[+57.021]VNF.N	C[+57]	455.235	2	909.463	909.461	2.6	517	188.15	>sp|Omicron001|	11.688
V.KNKC[+57.021]VNFNF.N	C[+57]	585.796	2	1170.59	1170.57	10.7	517	75.8	>sp|Omicron001|	11.9455
K.NKC[+57.021]VNF.N	C[+57]	781.367	1	781.367	781.366	1.7	518	172.92	>sp|Omicron001|	14.7911
N.[+42.011]KC[+57.021]VNF.N	.[42], C[+57]	709.335	1	709.335	709.334	1	519	73.29	>sp|Omicron001|	19.4804
N.FNFNGLKGTGVL.T		633.846	2	1266.68	1266.68	0	523	33.56	>sp|Omicron001|	43.5965
F.NFNGLKGTGVL.T		560.313	2	1119.62	1119.62	3.3	524	485.4	>sp|Omicron001|	33.4406
F.NFNGLKGTGV.L		503.77	2	1006.53	1006.53	2	524	255.55	>sp|Omicron001|	24.3127
F.NFNGLKGTGVLTE.S		675.356	2	1349.7	1349.71	-1	524	175.95	>sp|Omicron001|	32.2559
F.NFNGLKGTG.V		454.237	2	907.467	907.463	3.7	524	165	>sp|Omicron001|	16.1877
F.NFNGLKG.T		375.201	2	749.394	749.394	0.5	524	159.93	>sp|Omicron001|	15.5732
F.NFNGLK.G		346.69	2	692.372	692.373	-1	524	70.16	>sp|Omicron001|	14.5706
F.NFNGLKGTGVLT.E		610.836	2	1220.66	1220.66	1.3	524	68.83	>sp|Omicron001|	31.2449
F.NFNGL.K		564.286	1	564.286	564.278	14.1	524	45.68	>sp|Omicron001|	31.2136
F.[+42.011]NFNGLKGTGVL.T	.[+42]	581.311	2	1161.61	1161.63	-10	524	11.54	>sp|Omicron001|	23.6206
N.FNGLKGTGVL.T		503.292	2	1005.58	1005.57	3.6	525	229.23	>sp|Omicron001|	31.806
F.NGLKGTGVL.T		429.757	2	858.506	858.504	2.1	526	219.01	>sp|Omicron001|	22.31
F.NGLKGTGV.L		373.213	2	745.419	745.42	-1.2	526	183.92	>sp|Omicron001|	11.449
F.[+42.011]NGLKGT[+1969.703]GVL.T	.[42], T[+1970]	1435.61	2	2870.22	2870.22	1.4	526	5.74	>sp|Omicron001|	24.8966
N.GLKGTGVL.T		744.462	1	744.462	744.461	0.6	527	151.99	>sp|Omicron001|	20.6613
L.[+42.011]KGTGVL.T	.[+42]	308.692	2	616.377	616.366	16.4	529	96.11	>sp|Omicron001|	10.9629
L.[+42.011]KGT[+1938.709]GVL.T	.[42], T[+1939]	1278.04	2	2555.08	2555.08	1.8	529	83.62	>sp|Omicron001|	16.2703
L.KGTGV.L		461.277	1	461.277	461.272	11.5	529	53.44	>sp|Omicron001|	28.6137
L.[+42.011]KGT[+1120.428]GVL.T	.[42], T[+1120]	868.901	2	1736.79	1736.79	0.1	529	25.75	>sp|Omicron001|	27.9636
L.KGT[+406.159]GVL.T	T[+406]	980.511	1	980.511	980.515	-4	529	19.18	>sp|Omicron001|	6.6341
L.KGT[+1120.428]GVLT.E	T[+1120]	898.435	2	1795.86	1795.83	17.6	529	11.81	>sp|Omicron001|	19.9069
K.GTGVL.T		446.261	1	446.261	446.261	0.8	530	190.93	>sp|Omicron001|	16.8351
K.[+42.011]GTGVLTESNKKF.L	.[+42]	661.849	2	1322.69	1322.7	-2.8	530	56.72	>sp|Omicron001|	23.4096
V.LTESNKKFLPFQQF.G		576.313	3	1726.92	1726.92	4.4	534	107.97	>sp|Omicron001|	40.9796
V.[+42.011]LT[+1168.438]ESNKKF.L	.[42], T[+1168]	1088.99	2	2176.97	2176.97	-3.5	534	68.17	>sp|Omicron001|	32.1568
V.LTESNKKF.L		483.77	2	966.533	966.525	8	534	20.03	>sp|Omicron001|	53.8484
V.LT[+714.269]ESNKKFL.P	T[+714]	897.458	2	1793.91	1793.88	17	534	18.72	>sp|Omicron001|	20.8779
L.TESNKKFLPFQQFGRD.I		971.496	2	1941.98	1941.98	1.4	535	740.68	>sp|Omicron001|	33.0952
L.TESNKKFLPFQQF.G		807.418	2	1613.83	1613.83	-1.7	535	656.08	>sp|Omicron001|	39.0504
L.TESNKKFLPFQQ.F		733.885	2	1466.76	1466.76	-1.2	535	480.84	>sp|Omicron001|	29.2503
L.TESNKKFLPFQQFGR.D		913.979	2	1826.95	1826.95	-1.8	535	403.86	>sp|Omicron001|	32.449
L.TESNKKFLPFQQFG.R		835.935	2	1670.86	1670.85	5.6	535	272.89	>sp|Omicron001|	38.5855
L.TESNKKFL.P		483.767	2	966.528	966.525	2.4	535	267.47	>sp|Omicron001|	12.6964
L.TES[+802.286].N	S[+802]	569.712	2	1138.42	1138.43	-7.7	535	107.16	>sp|Omicron001|	15.9358
L.TESNKKFLPFQ.Q		669.858	2	1338.71	1338.71	2.3	535	74.35	>sp|Omicron001|	30.3424
L.T[+2466.914]E.S	T[+2467]	1358.53	2	2716.05	2716.02	11.6	535	41.21	>sp|Omicron001|	11.2485
L.TES[+365.132]NKKF.L	S[+365]	609.781	2	1218.55	1218.57	-15.9	535	23.09	>sp|Omicron001|	36.9668
L.TESNKK.F		706.376	1	706.376	706.373	4.9	535	9.53	>sp|Omicron001|	24.7199
L.[+42.011]TES[+1823.645]NKKF.L	.[42], S[+1824]	1360.08	2	2719.15	2719.1	18.3	535	2.71	>sp|Omicron001|	14.7612
L.[+42.011]TES[+1095.397].N	.[42], S[+1095]	737.285	2	1473.56	1473.55	10.4	535	2.58	>sp|Omicron001|	20.6333
E.SNKKFLPFQQF.G		692.375	2	1383.74	1383.74	0.4	537	98.5	>sp|Omicron001|	38.7489
S.NKKFLPFQQF.G		648.857	2	1296.71	1296.71	-2.2	538	164.54	>sp|Omicron001|	38.7461
S.[+42.011]NKKFL.P	.[+42]	691.417	1	691.417	691.414	5	538	9.19	>sp|Omicron001|	37.548
K.KFLPFQQF.G		527.793	2	1054.58	1054.57	5.6	540	52.48	>sp|Omicron001|	45.234
F.LPFQQF.G		779.409	1	779.409	779.409	0.3	542	189.94	>sp|Omicron001|	42.2349
F.LPFQQFG.R		418.72	2	836.432	836.43	2.5	542	76.89	>sp|Omicron001|	31.1078
L.PFQQF.G		666.324	1	666.324	666.325	-1.1	543	139.57	>sp|Omicron001|	29.0044
F.GRDIADTTDA.V		517.742	2	1034.48	1034.47	2.6	548	404.69	>sp|Omicron001|	11.4171
F.GRDIADTTD.A		482.224	2	963.442	963.438	4.1	548	328.85	>sp|Omicron001|	9.4319
F.GRDIADTT.D		424.71	2	848.413	848.411	2.8	548	104.8	>sp|Omicron001|	9.2457
F.GRDIADT[+203.079]T.D	T[+203]	526.257	2	1051.51	1051.49	16.1	548	80.6	>sp|Omicron001|	16.5389
F.[+42.011]GRDIADTTDAVRDPQT.L	.[+42]	886.932	2	1772.86	1772.84	8.5	548	13.71	>sp|Omicron001|	29.7136
D.IADTTDAVRDPQTL.E		758.386	2	1515.77	1515.76	0.2	551	418.72	>sp|Omicron001|	24.4103
I.ADT[+203.079]TDAVRDPQTL.E	T[+203]	803.4	2	1605.79	1605.76	19.7	552	18.1	>sp|Omicron001|	12.7646
A.DTTDAVRDPQTL.E		666.327	2	1331.65	1331.64	1.5	553	307.13	>sp|Omicron001|	22.8139
D.TTDAVRDPQTL.E		608.813	2	1216.62	1216.62	1.7	554	470.55	>sp|Omicron001|	19.1348
T.TDAVRDPQTL.E		558.294	2	1115.58	1115.57	10.2	555	47.16	>sp|Omicron001|	37.3887
D.AVRDPQTL.E		450.252	2	899.498	899.495	3.5	557	263.36	>sp|Omicron001|	14.4527
A.VRDPQTL.E		414.734	2	828.46	828.457	3	558	291.49	>sp|Omicron001|	13.1008
A.VRDPQT[+1825.661]L.E	T[+1826]	885.379	3	2654.12	2654.12	1.9	558	24.44	>sp|Omicron001|	13.1753
V.RDPQTL.E		729.389	1	729.389	729.389	0.5	559	90.28	>sp|Omicron001|	13.2166
R.[+42.011]DPQT[+2263.835]L.E	.[42], T[+2264]	960.396	3	2879.17	2879.13	14.3	560	11.15	>sp|Omicron001|	18.0553
R.[+42.011]DPQT[+365.132]L.E	.[42], T[+365]	980.42	1	980.42	980.431	-11	560	8.05	>sp|Omicron001|	11.6304
D.PQTL.E		458.262	1	458.262	458.261	1.7	561	198.97	>sp|Omicron001|	11.548
L.EILDITPC[+57.021]SF.G	C[+57]	597.783	2	1194.56	1194.57	-11	565	97.07	>sp|Omicron001|	28.0293
L.EILDIT[+1533.570]PC[+57.021]SF.G	C[+57], T[+1534]	910.054	3	2728.15	2728.14	2.1	565	20.34	>sp|Omicron001|	20.6802
E.ILDITPC[+57.021]SF.G	C[+57]	533.271	2	1065.53	1065.53	5	566	190.4	>sp|Omicron001|	47.4162
L.DITPC[+57.021]SFGGVS.V	C[+57]	570.258	2	1139.51	1139.5	4	568	344.05	>sp|Omicron001|	34.8676
L.DITPC[+57.021]SFGGVSV.I	C[+57]	619.79	2	1238.57	1238.57	1.3	568	57.8	>sp|Omicron001|	43.2678
D.IT[+203.079]PC[+57.021]SF.G	C[+57], T[+203]	927.416	1	927.416	927.413	3	569	83.15	>sp|Omicron001|	37.0627
D.ITPC[+57.021]SF.G	C[+57]	362.676	2	724.344	724.333	15	569	3.88	>sp|Omicron001|	19.6457
I.[+42.011]TPC[+57.021]S[+1850.693]F.G	.[42], C[+57], S[+1851]	835.322	3	2503.95	2503.95	-0.7	570	39.43	>sp|Omicron001|	12.9419
T.[+42.011]PC[+57.021]SF.G	.[42], C[+57]	552.214	1	552.214	552.212	3.6	571	84.2	>sp|Omicron001|	17.4606
T.PC[+57.021]S[+365.132]F.G	C[+57], S[+365]	875.34	1	875.34	875.334	6.9	571	48.86	>sp|Omicron001|	20.2994
P.[+42.011]C[+57.021]S[+730.264]F.G	.[42], C[+57], S[+730]	1185.42	1	1185.42	1185.42	-3.8	572	1.81	>sp|Omicron001|	15.5151
F.GGVSVITPGTN[+1095.397]TSNQ.V	N[+1095]	1264.04	2	2527.08	2527.1	-9.6	575	226.69	>sp|Omicron001|	11.4866
F.GGVSVITPGTNT[+1136.423]SNQ.V	T[+1136]	1284.56	2	2568.12	2568.13	-4.3	575	172.44	>sp|Omicron001|	11.7034
F.GGVSVITPGTN[+1257.449]TSNQ.V	N[+1257]	1345.07	2	2689.13	2689.16	-11.2	575	170.26	>sp|Omicron001|	11.1303
F.GGVSVITPGT[+933.344]NTSNQ.V	T[+933]	1183.01	2	2365.02	2365.05	-12.2	575	164.71	>sp|Omicron001|	11.6249
F.GGVSVITPGTN[+1298.476]TSNQ.V	N[+1298]	1365.58	2	2730.16	2730.18	-9.3	575	159.2	>sp|Omicron001|	11.4895
F.GGVSVITPGTN[+1419.502]TSNQ.V	N[+1420]	1426.09	2	2851.18	2851.21	-11.2	575	144.62	>sp|Omicron001|	10.981
F.[+42.011]GGVSVITPGTN[+2174.798]TSNQVAVL.Y	.[42], N[+2175]	1008.2	4	4029.79	4030.77	5.6	575	128.4	>sp|Omicron001|	22.077
F.[+42.011]GGVS[+656.228]VITPGT.N	.[42], S[+656]	793.37	2	1585.73	1585.72	7.2	575	114.68	>sp|Omicron001|	14.7939
F.[+42.011]GGVSVITPGTNTSN.Q	.[+42]	673.333	2	1345.66	1345.66	-0.2	575	96.47	>sp|Omicron001|	19.4383
F.GGVSVITPGT[+1120.428]NTSNQ.V	T[+1120]	1276.55	2	2552.09	2552.14	-17.2	575	83.75	>sp|Omicron001|	12.0488
F.GGVSVITPGTNT[+974.370]SNQ.V	T[+974]	1203.53	2	2406.05	2406.08	-12.4	575	82.05	>sp|Omicron001|	12.0179
F.[+42.011]GGVS[+365.132]V.I	.[42], S[+365]	825.361	1	825.361	825.372	-14.1	575	49.11	>sp|Omicron001|	24.2462
F.GGVSVITPGTN[+1095.397]TSNQVA.V	N[+1095]	1349.1	2	2697.19	2697.21	-8.4	575	48.51	>sp|Omicron001|	17.2281
F.[+42.011]GGVSVITPGT[+1428.539]NTSNQ.V	.[42], T[+1429]	1451.61	2	2902.22	2902.26	-13.5	575	41.03	>sp|Omicron001|	11.5691
F.GGVSVITPGTN[+1257.449]TSNQVA.V	N[+1257]	1430.12	2	2859.24	2859.26	-9.2	575	30.46	>sp|Omicron001|	17.0821
F.[+42.011]GGVSVITPGTN[+552.217]TSNQVAVL.Y	.[42], N[+552]	1204.6	2	2408.2	2408.19	2.9	575	23.54	>sp|Omicron001|	28.8525
F.[+42.011]GGVSVITPGTN[+2069.767]TSNQ.V	.[42], N[+2070]	1181.85	3	3543.52	3543.48	10.7	575	23.26	>sp|Omicron001|	11.4676
F.[+42.011]GGVSVITPGTN[+892.317]TSNQ.V	.[42], N[+892]	1183.5	2	2366	2366.04	-15.3	575	20.22	>sp|Omicron001|	12.4549
F.[+42.011]GGVSVITPGT[+203.079].N	.[42], T[+203]	1132.55	1	1132.55	1132.57	-17	575	15.8	>sp|Omicron001|	14.3211
F.GGVS[+511.190]VI.T	S[+511]	1042.5	1	1042.5	1042.5	-2.8	575	4.09	>sp|Omicron001|	27.0537
N.[+42.011]TS[+609.238]NQVAVLY.Q	.[42], S[+609]	823.395	2	1645.78	1645.77	8.4	586	19.56	>sp|Omicron001|	27.033
Q.VAVL.Y		401.276	1	401.276	401.276	1.6	590	193.95	>sp|Omicron001|	23.9757
L.YQGVN[+1216.423]C[+57.021]TEVPVAIHA.D	C[+57], N[+1216]	958.746	3	2874.22	2874.22	-0.1	594	597.43	>sp|Omicron001|	30.4287
L.YQGVN[+1257.449]C[+57.021]TEVPVAIHA.D	C[+57], N[+1257]	1458.13	2	2915.26	2915.25	2	594	543	>sp|Omicron001|	30.4837
L.YQGVN[+1419.502]C[+57.021]TEVPVAIHA.D	C[+57], N[+1420]	1026.44	3	3077.32	3077.3	5.3	594	285.32	>sp|Omicron001|	30.1409
L.YQGVN[+1378.476]C[+57.021]TEVPVAIHA.D	C[+57], N[+1378]	1012.77	3	3036.29	3036.28	4.2	594	260.98	>sp|Omicron001|	30.1589
L.YQGVN[+1257.449]C[+57.021]TEVPVA.I	C[+57], N[+1257]	1297.54	2	2594.08	2594.07	2.1	594	238.74	>sp|Omicron001|	26.1425
L.YQGVN[+1606.587]C[+57.021]TEVPVAIHA.D	C[+57], N[+1607]	1088.8	3	3264.4	3264.39	3.1	594	222.3	>sp|Omicron001|	29.9433
L.YQGVN[+1581.555]C[+57.021]TEVPVA.I	C[+57], N[+1582]	973.402	3	2918.19	2918.18	5.6	594	221.54	>sp|Omicron001|	25.6372
L.YQGVN[+1581.555]C[+57.021]TEVPVAIHA.D	C[+57], N[+1582]	1080.46	3	3239.37	3239.36	3.5	594	208.23	>sp|Omicron001|	30.0009
L.YQGVN[+1403.507]C[+57.021]TEVPVAIHA.D	C[+57], N[+1404]	1531.16	2	3061.31	3061.31	0.4	594	180.76	>sp|Omicron001|	30.3161
L.YQGVN[+1298.476]C[+57.021]TEVPVAIHA.D	C[+57], N[+1298]	1478.64	2	2956.28	2956.28	-0.2	594	170.28	>sp|Omicron001|	30.4203
L.YQGVN[+1622.582]C[+57.021]TEVPVAIHA.D	C[+57], N[+1623]	1094.13	3	3280.38	3280.38	0.6	594	155.32	>sp|Omicron001|	29.8905
L.YQGVN[+1216.423]C[+57.021]TEVPVA.I	C[+57], N[+1216]	1277.02	2	2553.04	2553.04	-0.2	594	147.06	>sp|Omicron001|	25.7875
L.YQGVN[+1216.423]C[+57.021]TEV.P	C[+57], N[+1216]	1143.45	2	2285.89	2285.88	3.6	594	127.64	>sp|Omicron001|	19.2095
L.YQGVN[+1419.502]C[+57.021]TEVPVA.I	C[+57], N[+1420]	919.379	3	2756.12	2756.12	0.3	594	112.72	>sp|Omicron001|	25.8878
L.YQGVN[+2133.772]C[+57.021]TEVPVAIHA.D	C[+57], N[+2134]	1264.53	3	3791.58	3791.57	1.4	594	109.4	>sp|Omicron001|	29.541
L.YQGVNC[+57.021]T[+1460.529]EVPVA.I	C[+57], T[+1461]	1399.08	2	2797.15	2797.15	1.7	594	107.94	>sp|Omicron001|	25.7079
L.YQGVN[+1460.529]C[+57.021]TEVPVAIHA.D	C[+57], N[+1461]	1040.12	3	3118.35	3118.33	5.4	594	105.47	>sp|Omicron001|	30.1004
L.YQGVN[+1241.454]C[+57.021]TEVPVAIHA.D	C[+57], N[+1241]	1450.14	2	2899.27	2899.25	5	594	101.06	>sp|Omicron001|	30.4743
L.YQGVNC[+57.021]T[+1238.418]EVPVAIHA.D	C[+57], T[+1238]	966.078	3	2896.22	2896.22	0.6	594	85.96	>sp|Omicron001|	30.3217
L.YQGVN[+1565.560]C[+57.021]TEVPVA.I	C[+57], N[+1566]	1451.6	2	2902.19	2902.18	2	594	74.76	>sp|Omicron001|	25.6343
L.YQGVN[+1216.423].C	N[+1216]	898.852	2	1796.7	1796.7	0.2	594	74.03	>sp|Omicron001|	8.7492
L.[+42.011]YQGVNC[+57.021]TEVPV.A	.[42], C[+57]	654.302	2	1307.6	1307.59	2.7	594	73.37	>sp|Omicron001|	12.5739
L.YQGVN[+1622.582]C[+57.021]TEV.P	C[+57], N[+1623]	1346.53	2	2692.05	2692.04	3.8	594	61.74	>sp|Omicron001|	18.7356
L.YQGVNC[+57.021]T[+1095.397]EVPVA.I	C[+57], T[+1095]	1216.52	2	2432.03	2432.02	6	594	51.94	>sp|Omicron001|	26.2551
L.YQGVN[+1054.370]C[+57.021]TEVPVAIHA.D	C[+57], N[+1054]	904.731	3	2712.18	2712.17	2.7	594	41.74	>sp|Omicron001|	30.3259
L.YQGVNC[+57.021]T[+1590.592]EVP.V	C[+57], T[+1591]	1379.07	2	2757.13	2757.11	7.9	594	41.01	>sp|Omicron001|	25.6794
L.YQGVN[+1565.560]C[+57.021]TEVPVAIHA.D	C[+57], N[+1566]	1075.13	3	3223.38	3223.36	6.4	594	23.69	>sp|Omicron001|	29.9476
L.YQGVN[+1622.582]C[+57.021]TE.V	C[+57], N[+1623]	1297.02	2	2593.03	2592.98	19.9	594	21.52	>sp|Omicron001|	42.7961
L.YQGVN[+1971.719]C[+57.021]TEVPVAIHA.D	C[+57], N[+1972]	1210.51	3	3629.53	3629.52	2.5	594	13.39	>sp|Omicron001|	29.6004
L.YQGVN[+1298.476]C[+57.021]TEVPVA.I	C[+57], N[+1298]	1318.05	2	2635.1	2635.1	1.7	594	8.43	>sp|Omicron001|	26.0744
L.YQGVN[+1622.582]C[+57.021]TEVPVA.I	C[+57], N[+1623]	987.077	3	2959.22	2959.2	4.6	594	5.34	>sp|Omicron001|	25.4532
L.YQGVNC[+57.021]TEVPVAIHADQL.T	C[+57]	1007.49	2	2013.98	2013.97	3.6	594	3.63	>sp|Omicron001|	9.0753
L.YQGVN[+203.079]C[+57.021]TEVPVAIHA.D	C[+57], N[+203]	930.95	2	1860.89	1860.88	7.5	594	3.55	>sp|Omicron001|	31.8424
L.YQGVN[+1378.476]C[+57.021]TEVPVA.I	C[+57], N[+1378]	1358.06	2	2715.11	2715.1	4.9	594	2.29	>sp|Omicron001|	25.6457
L.YQGVN[+1768.640]C[+57.021]TEV.P	C[+57], N[+1769]	1419.56	2	2838.11	2838.1	2.7	594	1.65	>sp|Omicron001|	18.6947
Y.[+42.011]QGVN[+406.159]C[+57.021]TEVPVA.I	.[42], C[+57], N[+406]	811.356	2	1621.7	1621.73	-13.8	595	40.67	>sp|Omicron001|	30.6175
Y.QGVN[+2149.767].C	N[+2150]	1283.99	2	2566.98	2566.98	0.6	595	27.72	>sp|Omicron001|	42.5356
Y.[+42.011]QGVNC[+57.021]T[+892.317]EVPVAI.H	.[42], C[+57], T[+892]	1110.99	2	2220.98	2220.97	3.7	595	16.89	>sp|Omicron001|	23.349
Y.[+42.011]QGVN[+1095.397]C[+57.021]TEVPVA.I	.[42], C[+57], N[+1095]	1156	2	2310.98	2310.96	8.2	595	8.33	>sp|Omicron001|	13.0176
C.TEVPVAIHADQL.T		646.854	2	1292.7	1292.68	12.3	600	19.85	>sp|Omicron001|	39.1338
V.PVAIHADQLTPTW.R		724.88	2	1448.75	1448.75	0.3	603	550.62	>sp|Omicron001|	40.101
V.PVAIHADQL.T		482.269	2	963.532	963.526	5.9	603	281.97	>sp|Omicron001|	24.8465
P.VAIHADQLTPTW.R		676.354	2	1351.7	1351.7	-0.4	604	296.36	>sp|Omicron001|	38.3498
A.IHADQLTPTW.R		591.302	2	1181.6	1181.59	2.2	606	336.47	>sp|Omicron001|	35.0562
A.IHADQL.T		696.367	1	696.367	696.367	-0.4	606	189.76	>sp|Omicron001|	14.7598
I.HADQL.T		583.286	1	583.286	583.284	4.7	607	34.82	>sp|Omicron001|	28.4237
A.DQLTPTW.R		430.712	2	860.417	860.415	2.3	609	288.55	>sp|Omicron001|	37.0221
A.DQLTPTWRVY.S		639.828	2	1278.65	1278.65	0.9	609	277.2	>sp|Omicron001|	39.1732
A.DQLTPT[+1387.512]W.R	T[+1388]	749.992	3	2247.96	2247.93	15.1	609	60.79	>sp|Omicron001|	12.9889
D.QLTPTW.R		745.388	1	745.388	745.388	-0.3	610	283.06	>sp|Omicron001|	35.5165
D.[+42.011]QLT[+1898.703]PTW.R	.[42], T[+1899]	1343.56	2	2686.11	2686.1	2.5	610	56.66	>sp|Omicron001|	23.2047
L.TPTWRVYSTGSN.V		684.833	2	1368.66	1368.65	3.6	612	152.4	>sp|Omicron001|	27.1896
L.TPTWRV.Y		380.21	2	759.413	759.415	-1.7	612	141.54	>sp|Omicron001|	25.5324
L.T[+203.079]PTW.R	T[+203]	707.329	1	707.329	707.325	5.8	612	119.82	>sp|Omicron001|	12.656
L.TPTWRVYSTGSNVF.Q		807.896	2	1614.78	1614.79	-4.2	612	90.95	>sp|Omicron001|	21.8201
L.TPTWRVYSTG.S		584.289	2	1167.57	1167.58	-7.1	612	65.9	>sp|Omicron001|	21.2736
L.[+42.011]TPT[+1590.592]WRVY.S	.[42], T[+1591]	852.355	3	2555.05	2555.08	-11.5	612	33.04	>sp|Omicron001|	7.4232
L.TPTWRVYST.G		555.783	2	1110.56	1110.56	1.2	612	33.04	>sp|Omicron001|	26.6692
L.TPT[+1501.555]WRVY.S	T[+1502]	1212.52	2	2424.03	2424.03	0.7	612	27.85	>sp|Omicron001|	13.8674
L.[+42.011]TPTWRVY.S	.[+42]	482.748	2	964.489	964.489	0	612	13.8	>sp|Omicron001|	11.2039
L.TPTWRVYS.T		505.265	2	1009.52	1009.51	13	612	9.28	>sp|Omicron001|	15.7936
L.TPTWRVYSTGSNV.F		734.375	2	1467.74	1467.72	13.7	612	1.46	>sp|Omicron001|	31.2545
T.PTWRVYSTGSNVF.Q		757.375	2	1513.74	1513.74	-0.7	613	179.19	>sp|Omicron001|	40.2086
T.PTW.R		403.198	1	403.198	403.198	1.1	613	64.68	>sp|Omicron001|	34.8718
T.[+42.011]PTWRVYSTGSNVF.Q	.[+42]	778.373	2	1555.74	1555.75	-9.5	613	0.98	>sp|Omicron001|	35.5591
P.TWRVY.S		724.376	1	724.376	724.378	-2.9	614	26.09	>sp|Omicron001|	14.7897
T.WRVY.S		623.341	1	623.341	623.33	18.1	615	64.95	>sp|Omicron001|	34.9369
W.RVYSTGSNVF.Q		565.287	2	1129.57	1129.56	3.1	616	626.56	>sp|Omicron001|	24.177
W.RVYSTGSNVFQTRA.G		529.276	3	1585.81	1585.81	3.9	616	546.18	>sp|Omicron001|	21.9799
W.RVYSTGSNV.F		491.753	2	982.499	982.495	3.8	616	501.73	>sp|Omicron001|	11.1661
W.RVYSTGSNVFQTRAGC[+57.021]L.I	C[+57]	639.32	3	1915.95	1915.94	0.8	616	346.35	>sp|Omicron001|	29.7842
W.RVYSTGSNVFQ.T		629.315	2	1257.62	1257.62	0	616	292.9	>sp|Omicron001|	22.8181
W.RVYSTG.S		341.678	2	682.349	682.352	-4.7	616	103.07	>sp|Omicron001|	6.8283
W.[+42.011]RVYSTGSNVF.Q	.[+42]	586.283	2	1171.56	1171.57	-12.5	616	65.88	>sp|Omicron001|	19.643
W.RVYS[+609.238]TGSNVF.Q	S[+609]	580.283	3	1738.84	1738.8	19.4	616	55.23	>sp|Omicron001|	31.7895
W.[+42.011]RVYS[+568.212]TGSNVF.Q	.[42], S[+568]	580.608	3	1739.81	1739.79	14.1	616	27.15	>sp|Omicron001|	31.7895
W.[+42.011]RVYSTGSNVFQ.T	.[+42]	650.331	2	1299.66	1299.63	17.2	616	25.79	>sp|Omicron001|	12.6923
R.VYSTGSNVF.Q		973.468	1	973.468	973.462	5.3	617	79.54	>sp|Omicron001|	30.4629
Y.STGSNVFQTRAGC[+57.021]L.I	C[+57]	749.358	2	1497.71	1497.71	-2.2	619	358.37	>sp|Omicron001|	30.0572
Y.STGSN.V		465.196	1	465.196	465.194	3.6	619	239.08	>sp|Omicron001|	4.7464
Y.STGSNVF.Q		711.331	1	711.331	711.331	0.2	619	55.97	>sp|Omicron001|	24.5927
G.SNVFQTRAGC[+57.021]L.I	C[+57]	626.799	2	1252.59	1252.61	-15.5	622	57.46	>sp|Omicron001|	41.3093
S.NVFQTRAGC[+57.021]L.I	C[+57]	583.294	2	1165.58	1165.58	1.5	623	330.56	>sp|Omicron001|	29.2794
N.VFQTRAGC[+57.021]L.I	C[+57]	526.274	2	1051.54	1051.54	4.9	624	479.46	>sp|Omicron001|	23.1493
N.[+42.011]VFQT[+609.238]RAGC[+57.021]L.I	.[42], C[+57], T[+609]	851.906	2	1702.81	1702.78	12.4	624	91.25	>sp|Omicron001|	31.3263
V.FQTRAGC[+57.021]L.I	C[+57]	476.738	2	952.47	952.467	2.9	625	358.2	>sp|Omicron001|	19.3558
F.QTRAGC[+57.021]L.I	C[+57]	403.203	2	805.399	805.399	0.5	626	434.19	>sp|Omicron001|	9.6261
F.QTRAGC[+57.021]LIGAE.Y	C[+57]	588.298	2	1175.59	1175.58	3.8	626	432.33	>sp|Omicron001|	19.7973
F.QTRA.G		475.264	1	475.264	475.262	3	626	70.96	>sp|Omicron001|	11.1013
F.QT[+365.132]RA.G	T[+365]	840.39	1	840.39	840.394	-4.9	626	34.94	>sp|Omicron001|	7.0015
F.QTRAGC[+57.021]LIGAEYV.N	C[+57]	719.361	2	1437.71	1437.72	-1.1	626	13.73	>sp|Omicron001|	9.1411
F.QTRAGC[+57.021]LIGAEY.V	C[+57]	669.824	2	1338.64	1338.65	-5.2	626	11.59	>sp|Omicron001|	5.8856
F.[+42.011]QTRAGC[+57.021]LIGAEYVNNS.Y	.[42], C[+57]	897.92	2	1794.83	1794.84	-6.1	626	8.3	>sp|Omicron001|	29.812
Q.TRAGC[+57.021]L.I	C[+57]	339.174	2	677.34	677.34	-0.1	627	222.43	>sp|Omicron001|	9.0261
T.RAGC[+57.021]L.I	C[+57]	576.293	1	576.293	576.292	1.2	628	62.12	>sp|Omicron001|	19.5269
L.IGAEY.V		552.268	1	552.268	552.266	3.5	633	104.39	>sp|Omicron001|	34.3696
L.IGAEYVN[+1419.502]NSY.E	N[+1420]	1275.02	2	2549.03	2549.02	5.2	633	71.36	>sp|Omicron001|	17.1409
L.IGAEYVN[+1663.608]NSYE.C	N[+1664]	1461.59	2	2922.17	2922.17	2.1	633	61.09	>sp|Omicron001|	16.4473
L.IGAEYVN[+1581.555]NSY.E	N[+1582]	1356.04	2	2711.08	2711.07	3.3	633	37.45	>sp|Omicron001|	16.9464
L.IGAEYVN[+1257.449]NSYE.C	N[+1257]	1258.51	2	2516.02	2516.01	4.2	633	33.01	>sp|Omicron001|	16.2333
L.IGAEYVN[+1419.502]NSYE.C	N[+1420]	1339.54	2	2678.07	2678.06	3.1	633	29.77	>sp|Omicron001|	16.5718
L.IGAEYVN[+1460.529]NSYE.C	N[+1461]	1360.05	2	2719.09	2719.09	2.7	633	16.73	>sp|Omicron001|	16.6123
L.IGAEYVN[+1581.555]NSYE.C	N[+1582]	1420.57	2	2840.13	2840.11	4.1	633	12.14	>sp|Omicron001|	16.0984
G.AEYVN[+1768.640]NSY.E	N[+1769]	1364.53	2	2728.05	2728.05	0.3	635	105.95	>sp|Omicron001|	16.2183
G.AEYVN[+1606.587]NSY.E	N[+1607]	1283.51	2	2566.02	2566	7.7	635	28.97	>sp|Omicron001|	16.506
A.EYVN[+1727.613]NSY.E	N[+1728]	1308.5	2	2615.99	2615.99	1.4	636	83.82	>sp|Omicron001|	11.5985
A.EYVN[+2059.735]NSY.E	N[+2060]	1474.57	2	2948.13	2948.11	6.2	636	66.24	>sp|Omicron001|	13.7588
A.EYVN[+1606.587]NSY.E	N[+1607]	1247.99	2	2494.97	2494.96	3.6	636	24.73	>sp|Omicron001|	11.8274
A.EYVN[+1809.666]NSY.E	N[+1810]	1349.53	2	2698.05	2698.04	2.8	636	23.94	>sp|Omicron001|	12.1593
A.EYVN[+1914.697]NSY.E	N[+1915]	1402.04	2	2803.07	2803.07	0	636	12.33	>sp|Omicron001|	11.4604
E.YVNNS[+1444.534]Y.E	S[+1445]	1102.44	2	2203.87	2203.86	4.1	637	279.26	>sp|Omicron001|	11.76
E.YVN[+1768.640]NSY.E	N[+1769]	1264.49	2	2527.97	2527.97	0	637	273.86	>sp|Omicron001|	11.2303
E.YVNNS[+1241.454]Y.E	S[+1241]	1000.9	2	2000.79	2000.79	1	637	251.01	>sp|Omicron001|	11.9596
E.YVN[+1403.507]NSY.E	N[+1404]	1081.93	2	2162.84	2162.84	2.2	637	221.42	>sp|Omicron001|	11.7351
E.YVN[+1565.560]NSY.E	N[+1566]	1162.95	2	2324.89	2324.89	-0.7	637	172.33	>sp|Omicron001|	11.5648
E.YVN[+1216.423]NSY.E	N[+1216]	988.38	2	1975.75	1975.75	-0.3	637	166.5	>sp|Omicron001|	11.3859
E.YVN[+2059.735]NSY.E	N[+2060]	940.364	3	2819.08	2819.07	4.1	637	161.12	>sp|Omicron001|	13.1908
E.YVN[+1606.587]NSY.E	N[+1607]	1183.46	2	2365.92	2365.92	2	637	146.24	>sp|Omicron001|	11.6249
E.YVN[+2133.772]NSY.E	N[+2134]	965.041	3	2893.11	2893.1	2.1	637	114.54	>sp|Omicron001|	10.8983
E.YVN[+1971.719]NSY.E	N[+1972]	911.023	3	2731.06	2731.05	2.1	637	114.25	>sp|Omicron001|	11.7673
E.YVNNSY.E		380.169	2	759.331	759.331	0.6	637	113.8	>sp|Omicron001|	13.9682
E.YVN[+1809.666]NSY.E	N[+1810]	1285	2	2568.99	2569	-2.8	637	102.04	>sp|Omicron001|	11.8859
E.YVN[+1752.645]NSY.E	N[+1753]	1256.5	2	2511.99	2511.98	5.9	637	97.56	>sp|Omicron001|	11.9775
E.YVN[+1897.682]NSY.E	N[+1898]	1329.01	2	2657.02	2657.01	2.3	637	86.03	>sp|Omicron001|	11.8775
E.YVN[+1549.565]NSY.E	N[+1550]	1154.96	2	2308.91	2308.9	5.6	637	62.45	>sp|Omicron001|	12.1008
E.[+42.011]YVN[+1914.697]NSY.E	.[42], N[+1915]	1358.53	2	2716.05	2716.04	3.8	637	46.87	>sp|Omicron001|	11.4284
E.YVN[+1913.677]NSY.E	N[+1914]	1337.03	2	2673.05	2673.01	14.4	637	42.92	>sp|Omicron001|	11.6579
E.YVN[+1540.529]NSY.E	N[+1541]	1150.44	2	2299.87	2299.86	5.3	637	29.57	>sp|Omicron001|	11.042
E.YVNNS[+1387.512]Y.E	S[+1388]	1073.93	2	2146.86	2146.84	6	637	20.68	>sp|Omicron001|	12.2996
E.YVN[+1914.697]NSY.E	N[+1915]	1337.53	2	2674.05	2674.03	7.4	637	13.1	>sp|Omicron001|	11.0377
E.YVN[+2076.750]NSY.E	N[+2077]	1418.55	2	2836.1	2836.08	5.6	637	4.86	>sp|Omicron001|	13.0663
Y.VNNSY.E		596.282	1	596.282	596.268	24.7	638	59.44	>sp|Omicron001|	10.7422
Y.VN[+1809.666]NSYE.C	N[+1810]	1267.99	2	2534.97	2534.98	-1	638	59.08	>sp|Omicron001|	12.414
Y.VN[+552.217]N.S	N[+552]	898.39	1	898.39	898.389	1.5	638	52.28	>sp|Omicron001|	6.5358
Y.[+42.011]VN[+203.079]NSYEC[+57.021]DIPIGAGIC[+57.021]ASY.Q	.[42], C[+57]*2, N[+203]	1174.5	2	2347.99	2348.01	-4.7	638	40.73	>sp|Omicron001|	12.1216
Y.VN[+1768.640]NSYEC[+57.021]D.I	C[+57], N[+1769]	923.68	3	2769.03	2769.01	7	638	40.69	>sp|Omicron001|	12.9229
Y.[+42.011]VN[+2012.745]NS.Y	.[42], N[+2013]	1244.49	2	2487.97	2487.96	4.4	638	32.36	>sp|Omicron001|	9.9826
Y.VNNS[+1428.539]YEC[+57.021].D	C[+57], S[+1429]	1157.44	2	2313.87	2313.88	-2.7	638	19.11	>sp|Omicron001|	12.1008
Y.[+42.011]VN[+1850.693]NS.Y	.[42], N[+1851]	1163.46	2	2325.92	2325.91	3.4	638	6.27	>sp|Omicron001|	10.0805
Y.[+42.011]VN[+714.269].N	.[42], N[+714]	988.424	1	988.424	988.409	14.8	638	0.87	>sp|Omicron001|	35.571
V.N[+1907.714]NSY.E	N[+1908]	802.309	3	2404.91	2404.91	-0.7	639	9.2	>sp|Omicron001|	12.0308
Y.EC[+57.021]DIPIGAGIC[+57.021].A	C[+57]*2	602.772	2	1204.54	1204.53	3	643	379.01	>sp|Omicron001|	36.7069
Y.EC[+57.021]DIPIGAGIC[+57.021]A.S	C[+57]*2	638.29	2	1275.57	1275.57	1.2	643	377.81	>sp|Omicron001|	38.6973
Y.EC[+57.021]DIPIGAG.I	C[+57]	931.42	1	931.42	931.419	1.2	643	245.94	>sp|Omicron001|	26.7358
Y.EC[+57.021]DIPIGAGIC[+57.021]ASYQTQTKSHR.A	C[+57]*2	831.394	3	2492.17	2492.17	0.3	643	186.28	>sp|Omicron001|	29.4961
Y.EC[+57.021]DIPIGAGIC[+57.021]AS.Y	C[+57]*2	681.805	2	1362.6	1362.6	0.6	643	181.3	>sp|Omicron001|	36.0017
D.IPIGAGIC[+57.021]ASY.Q	C[+57]	561.284	2	1121.56	1121.57	-4.1	646	46.1	>sp|Omicron001|	32.08
D.[+42.011]IPIGAGIC[+57.021]ASY.Q	.[42], C[+57]	582.296	2	1163.58	1163.58	7.2	646	3.1	>sp|Omicron001|	33.519
G.AGIC[+57.021]ASY.Q	C[+57]	741.322	1	741.322	741.324	-2.9	650	57.39	>sp|Omicron001|	22.9469
G.IC[+57.021]ASY.Q	C[+57]	613.266	1	613.266	613.265	2	652	297.74	>sp|Omicron001|	16.9436
Y.QTQTKSHR.A		493.264	2	985.521	985.517	3.4	657	487.51	>sp|Omicron001|	4.0895
Y.QTQT[+365.132]KSHR.A	T[+365]	450.884	3	1350.64	1350.65	-9	657	213.28	>sp|Omicron001|	5.0445
Y.[+42.011]QT[+609.238]QTKSHR.A	.[42], T[+609]	546.269	3	1636.79	1636.77	15.8	657	189.98	>sp|Omicron001|	8.745
Y.[+42.011]QTQT[+609.238]KSHR.A	.[42], T[+609]	546.27	3	1636.8	1636.77	18.3	657	164.65	>sp|Omicron001|	10.3265
Y.[+42.011]QTQT[+568.212]KSHR.A	.[42], T[+568]	399.695	4	1595.76	1595.74	11.1	657	147.92	>sp|Omicron001|	6.4431
Y.[+42.011]QT[+568.212]QTKSHR.A	.[42], T[+568]	532.592	3	1595.76	1595.74	14.6	657	144.78	>sp|Omicron001|	6.4128
Y.QTQTKS[+365.132]HR.A	S[+365]	338.414	4	1350.63	1350.65	-11.9	657	108.44	>sp|Omicron001|	5.0487
Y.QT[+365.132]QTKSHR.A	T[+365]	675.822	2	1350.64	1350.65	-9.5	657	34.5	>sp|Omicron001|	5.0403

## Sheet: Omicron-120KDa-Trypsin&Asp-N
Peptide < ProteinMetrics Confidential >	Modification Type(s)	Observed m/z	z	Observed (M+H)	Calc. mass (M+H)	Mass error (ppm)	Starting position	Score	Protein Name	Scan Time
-.VNLTTR.T		352.208	2	703.409	703.41	-1.6	1	233.68	>sp|Omicron001|	11.5082
V.NLTTR.T		604.356	1	604.356	604.341	24.7	2	8.81	>sp|Omicron001|	37.2064
L.TTR.T		377.215	1	377.215	377.214	1.7	4	214.85	>sp|Omicron001|	7.468
L.TT[+1590.592]R.T	T[+1591]	984.408	2	1967.81	1967.81	1.3	4	52.64	>sp|Omicron001|	15.5055
L.TT[+2158.803]R.T	T[+2159]	1268.5	2	2536	2536.02	-7.8	4	13.85	>sp|Omicron001|	13.9969
L.[+42.011]T[+609.238]TR.T	.[42], T[+609]	1028.47	1	1028.47	1028.46	5.5	4	4.65	>sp|Omicron001|	19.7542
R.TQL.P		361.221	1	361.221	361.208	34	7	4.68	>sp|Omicron001|	6.62
R.TQLP.P		458.262	1	458.262	458.261	1.9	7	19.95	>sp|Omicron001|	13.1459
R.[+42.011]TQLPP.A	.[+42]	597.334	1	597.334	597.324	15.9	7	16.25	>sp|Omicron001|	38.6758
R.TQLPPAY.T		789.418	1	789.418	789.414	4.7	7	92.33	>sp|Omicron001|	26.5496
R.TQLPPAYT.N		445.735	2	890.463	890.462	0.9	7	196.42	>sp|Omicron001|	24.7887
R.TQLPPAYTN.S		502.756	2	1004.51	1004.5	0.7	7	269.16	>sp|Omicron001|	21.1418
R.T[+917.349]QLPPAYTNS.F	T[+917]	1004.94	2	2008.87	2008.89	-9.5	7	2.4	>sp|Omicron001|	25.0288
R.TQLPPAYTNSF.T		619.805	2	1238.6	1238.61	-1.8	7	415.08	>sp|Omicron001|	35.9625
R.TQLPPAYTNSFTR.G		748.379	2	1495.75	1495.75	-1.8	7	580.68	>sp|Omicron001|	33.9936
R.TQLPPAYTNSFTRG.V		776.887	2	1552.77	1552.78	-5.9	7	77.15	>sp|Omicron001|	29.9882
Q.LPPAYTNSFTR.G		633.827	2	1266.65	1266.65	-0.4	9	123.35	>sp|Omicron001|	30.6496
L.PPAYTNSFTR.G		577.288	2	1153.57	1153.56	3.8	10	255.45	>sp|Omicron001|	29.9485
P.[+42.011]AYTNSFTR.G	.[+42]	501.248	2	1001.49	1001.47	19.4	12	16.64	>sp|Omicron001|	10.4622
Y.TNSFTR.G		363.182	2	725.356	725.358	-2.1	14	299.7	>sp|Omicron001|	8.5794
T.[+42.011]NSFTR.G	.[+42]	666.31	1	666.31	666.321	-16.4	15	5.14	>sp|Omicron001|	22.9099
N.S[+802.286]FTR.G	S[+802]	656.789	2	1312.57	1312.55	14.6	16	139.36	>sp|Omicron001|	14.6698
N.S[+1038.375]FTR.G	S[+1038]	516.895	3	1548.67	1548.64	18.3	16	37.74	>sp|Omicron001|	29.9258
N.S[+1866.688]FTR.G	S[+1867]	792.98	3	2376.93	2376.95	-11.7	16	7.55	>sp|Omicron001|	15.6849
N.SFTRGVYYPDK.V		666.845	2	1332.68	1332.66	18.8	16	6.58	>sp|Omicron001|	22.1441
S.FTR.G		423.235	1	423.235	423.235	0.3	17	53.88	>sp|Omicron001|	30.1416
R.GVYY.P		501.248	1	501.248	501.234	26.6	20	97.93	>sp|Omicron001|	10.4622
R.GVYYP.D		598.292	1	598.292	598.287	7.7	20	37.61	>sp|Omicron001|	26.9295
R.GVYYPDK.V		421.209	2	841.41	841.409	1.2	20	275.28	>sp|Omicron001|	15.1715
V.YYPDKVFR.S		544.284	2	1087.56	1087.56	3.9	22	35.09	>sp|Omicron001|	27.5938
P.DKVFR.S		332.691	2	664.374	664.378	-4.9	25	327.82	>sp|Omicron001|	7.3062
D.[+42.011]KVFR.S	.[+42]	591.362	1	591.362	591.361	1.8	26	55.9	>sp|Omicron001|	24.2231
K.VFR.S		421.255	1	421.255	421.256	-0.6	27	226.79	>sp|Omicron001|	6.9821
K.[+42.011]VFRSSV.L	.[+42]	736.397	1	736.397	736.399	-2.1	27	24.52	>sp|Omicron001|	26.3562
K.VFRS[+1428.539]SVL.H	S[+1429]	746.008	3	2236.01	2236.01	-0.7	27	30.66	>sp|Omicron001|	6.1085
K.VFRSSVLHS.T		516.287	2	1031.57	1031.56	3.2	27	37.75	>sp|Omicron001|	16.9011
K.VFRSSVLHST.Q		566.808	2	1132.61	1132.61	-1.3	27	6.57	>sp|Omicron001|	5.5725
R.SSVLHST.Q		365.69	2	730.373	730.373	-0.4	30	148.13	>sp|Omicron001|	9.0122
R.SS[+203.079]VLHST.Q	S[+203]	933.464	1	933.464	933.452	12.8	30	12.78	>sp|Omicron001|	9.9632
R.SSVLHSTQ.D		858.431	1	858.431	858.432	-1.1	30	398.11	>sp|Omicron001|	9.2756
R.SSVLHSTQD.L		487.234	2	973.46	973.458	1.6	30	303.47	>sp|Omicron001|	9.8847
Q.DLF.L		394.213	1	394.213	394.197	38.8	38	63.56	>sp|Omicron001|	21.1459
Q.DLFL.P		507.266	1	507.266	507.281	-29.3	38	52.15	>sp|Omicron001|	42.9989
F.HVISGTN[+1606.587]GTK.R	N[+1607]	874.045	3	2620.12	2620.12	-1.6	51	331.53	>sp|Omicron001|	6.3098
F.HVISGTN[+349.137]GTK.R	N[+349]	681.84	2	1362.67	1362.67	-2.2	51	321.35	>sp|Omicron001|	6.3782
F.HVISGTN[+1768.640]GTK.R	N[+1769]	928.063	3	2782.18	2782.18	-0.4	51	288.85	>sp|Omicron001|	6.2834
F.HVISGTN[+1955.724]GTK.R	N[+1956]	990.428	3	2969.27	2969.26	2.2	51	230.04	>sp|Omicron001|	6.2612
F.HVISGTN[+1444.534]GTK.R	N[+1445]	820.027	3	2458.07	2458.07	-2.2	51	227.69	>sp|Omicron001|	6.342
F.HVISGTN[+1216.423]GTK.R	N[+1216]	743.99	3	2229.96	2229.96	-1.8	51	218.71	>sp|Omicron001|	6.1056
F.HVISGTN[+1647.613]GTK.R	N[+1648]	887.721	3	2661.15	2661.15	-1.3	51	179.1	>sp|Omicron001|	6.2721
F.HVISGTN[+1809.666]GTK.R	N[+1810]	1412.1	2	2823.2	2823.2	-0.4	51	119.85	>sp|Omicron001|	6.3255
F.HVISGTN[+1241.454]GTK.R	N[+1241]	1128	2	2255	2254.99	4.3	51	119.13	>sp|Omicron001|	6.3533
F.HVISGTN[+1403.507]GTK.R	N[+1404]	1209.03	2	2417.05	2417.04	2.8	51	83.93	>sp|Omicron001|	6.3269
F.HVISGTN[+1914.697]GTK.R	N[+1915]	976.751	3	2928.24	2928.23	1.1	51	77.92	>sp|Omicron001|	6.2205
F.HVISGTN[+2059.735]GTK.R	N[+2060]	1025.1	3	3073.28	3073.27	1.6	51	74.88	>sp|Omicron001|	6.6257
F.HVISGTN[+2100.761]GTK.R	N[+2101]	1038.77	3	3114.3	3114.3	1.5	51	16.37	>sp|Omicron001|	6.6272
F.HVISGTN[+1752.645]GTK.R	N[+1753]	922.732	3	2766.18	2766.18	-0.4	51	8.72	>sp|Omicron001|	6.2276
F.HVISGTN[+1768.640]GTKR.F	N[+1769]	735.324	4	2938.27	2938.28	-1.6	51	55.31	>sp|Omicron001|	6.0232
F.HVISGTNGTKR.F		585.32	2	1169.63	1169.64	-5.7	51	34.61	>sp|Omicron001|	15.9608
V.[+42.011]ISGTN[+1444.534]GTKR.F	.[42], N[+1445]	807.356	3	2420.06	2420.06	-0.2	53	50.48	>sp|Omicron001|	19.6631
V.[+42.011]ISGTN[+1694.603]GTKR.F	.[42], N[+1695]	1335.57	2	2670.13	2670.12	0.5	53	38.28	>sp|Omicron001|	22.2293
S.GTN[+1897.682]GTK.R	N[+1898]	1238.01	2	2475.01	2474.98	13.4	55	48.44	>sp|Omicron001|	16.0873
G.TNGTKR.F		338.693	2	676.379	676.374	7.6	56	18.82	>sp|Omicron001|	7.5737
T.N[+2026.687]GTKR.F	N[+2027]	1301.51	2	2602.02	2602.01	2.3	57	9.07	>sp|Omicron001|	11.1638
G.[+42.011]T[+876.322]KR.F	.[42], T[+876]	661.81	2	1322.61	1322.59	13.2	59	55.41	>sp|Omicron001|	19.6868
K.RFDNPVLPF.N		552.797	2	1104.59	1104.58	1.9	61	284.61	>sp|Omicron001|	46.0224
K.RFDNPVLPFN.D		609.818	2	1218.63	1218.63	2.5	61	364.14	>sp|Omicron001|	41.2872
R.FDNPVLPFN.D		531.768	2	1062.53	1062.53	3.4	62	384.07	>sp|Omicron001|	46.9285
R.[+42.011]FDNPVLPFNDG.V	.[+42]	638.798	2	1276.59	1276.58	2.6	62	9.68	>sp|Omicron001|	17.2422
R.FDNPVLPFNDGV.Y		667.313	2	1333.62	1333.64	-18.2	62	31.94	>sp|Omicron001|	23.0506
R.FDNPVLPFNDGVYFAS[+1313.476].I	S[+1313]	1039.1	3	3115.27	3115.32	-14.5	62	18.66	>sp|Omicron001|	17.0963
F.DNPVLPF.N		401.211	2	801.415	801.414	1.2	63	226.04	>sp|Omicron001|	46.1006
F.DNPVLPFN.D		458.234	2	915.46	915.457	3.4	63	347.64	>sp|Omicron001|	39.9494
N.PVLPFN.D		343.697	2	686.387	686.387	-0.6	65	159.26	>sp|Omicron001|	38.0258
P.VLPFN.D		589.338	1	589.338	589.334	5.9	66	90.32	>sp|Omicron001|	32.2503
V.LPFN.D		490.268	1	490.268	490.266	4	67	123.61	>sp|Omicron001|	39.9892
F.NDGVYFASIEK.S		621.806	2	1242.6	1242.6	3.8	70	381.08	>sp|Omicron001|	32.0088
N.DGVYF.A		600.27	1	600.27	600.266	5.3	71	112.04	>sp|Omicron001|	36.725
N.DGVYFA.S		671.307	1	671.307	671.303	4.4	71	180.06	>sp|Omicron001|	32.0276
N.DGVYFASIEK.S		564.785	2	1128.56	1128.56	4.3	71	463.28	>sp|Omicron001|	35.0237
N.DGVYFASIEKS[+568.212]NIIR.G	S[+568]	1140.54	2	2280.07	2280.11	-19	71	2.67	>sp|Omicron001|	33.2036
D.GVYFAS[+1850.693]IEK.S	S[+1851]	955.416	3	2864.23	2864.22	3.5	72	3.19	>sp|Omicron001|	6.3379
G.VYFASIEK.S		478.759	2	956.511	956.509	2.8	73	214.65	>sp|Omicron001|	33.1119
V.YFASIEK.S		857.439	1	857.439	857.44	-1	74	169.3	>sp|Omicron001|	33.6971
Y.FASIEK.S		694.377	1	694.377	694.377	0.1	75	283.49	>sp|Omicron001|	13.7821
Y.[+42.011]FASIEK.S	.[+42]	736.388	1	736.388	736.388	0.5	75	151.1	>sp|Omicron001|	20.9496
F.ASIEK.S		547.309	1	547.309	547.309	1.7	76	271.53	>sp|Omicron001|	33.1817
F.[+42.011]AS[+1371.517]IEK.S	.[42], S[+1372]	980.923	2	1960.84	1960.84	1	76	49.33	>sp|Omicron001|	13.3223
F.AS[+860.327]IEK.S	S[+860]	704.315	2	1407.62	1407.64	-9.9	76	34.11	>sp|Omicron001|	33.1091
A.SIEK.S		476.273	1	476.273	476.272	3.4	77	106.24	>sp|Omicron001|	13.6939
I.EKSNIIR.G		430.249	2	859.49	859.5	-10.8	79	112.37	>sp|Omicron001|	16.6388
K.S[+511.190]N.I	S[+511]	366.14	2	731.273	731.283	-13.5	81	25.85	>sp|Omicron001|	13.3494
K.SNIIR.G		301.685	2	602.362	602.362	-0.2	81	377.99	>sp|Omicron001|	9.3558
K.[+42.011]S[+1898.703]NIIR.G	.[42], S[+1899]	848.365	3	2543.08	2543.08	2.3	81	63.61	>sp|Omicron001|	11.4351
K.[+42.011]S[+1168.438]NIIR.G	.[42], S[+1168]	906.915	2	1812.82	1812.81	6.5	81	42.77	>sp|Omicron001|	11.7818
K.[+42.011]S[+1386.492]NIIR.G	.[42], S[+1386]	1015.93	2	2030.86	2030.86	-2.3	81	40.79	>sp|Omicron001|	16.1865
K.[+42.011]SNIIR.G	.[+42]	322.689	2	644.37	644.373	-3.6	81	34.84	>sp|Omicron001|	7.6748
K.[+42.011]S[+203.079]NIIR.G	.[42], S[+203]	847.452	1	847.452	847.452	0.3	81	27.55	>sp|Omicron001|	9.8153
K.S[+974.370]NIIR.G	S[+974]	788.868	2	1576.73	1576.73	-1.9	81	22.96	>sp|Omicron001|	16.5399
K.[+42.011]S[+1533.570]NIIR.G	.[42], S[+1534]	726.657	3	2177.96	2177.94	6.1	81	1.75	>sp|Omicron001|	11.6661
K.S[+2263.835]NIIRG.W	S[+2264]	975.06	3	2923.16	2923.22	-18.3	81	13.76	>sp|Omicron001|	14.7849
S.NIIR.G		515.333	1	515.333	515.33	5	82	91.52	>sp|Omicron001|	16.3896
R.GWIFG.T		579.297	1	579.297	579.293	7.3	86	48.94	>sp|Omicron001|	31.4982
R.GWIFGTTL.D		447.741	2	894.475	894.472	2.9	86	52.37	>sp|Omicron001|	56.2424
R.GWIFGTTLDSK.T		612.818	2	1224.63	1224.63	2.6	86	175.75	>sp|Omicron001|	44.0382
R.[+42.011]GWIFGTTLDSK.T	.[+42]	633.828	2	1266.65	1266.64	9.8	86	2.1	>sp|Omicron001|	19.2165
T.[+42.011]T[+203.079]LDSK.T	.[42], T[+203]	808.393	1	808.393	808.394	-0.4	92	12.53	>sp|Omicron001|	11.6086
D.[+42.011]S[+2158.803]K.T	.[42], S[+2159]	1217.98	2	2434.95	2434.96	-2.2	95	1.38	>sp|Omicron001|	13.2406
K.TQS.L		335.168	1	335.168	335.156	34	97	7.14	>sp|Omicron001|	14.3448
K.TQSLLIV.N		387.241	2	773.476	773.477	-1.2	97	173.81	>sp|Omicron001|	42.8193
K.TQSLLIVNN[+1768.640]ATNVVIK.V	N[+1769]	1165.89	3	3495.66	3495.65	4	97	578.12	>sp|Omicron001|	37.0066
K.TQSLLIVNN[+2059.735]ATNVVIK.V	N[+2060]	1262.92	3	3786.75	3786.74	3.1	97	567	>sp|Omicron001|	39.4313
K.TQSLLIVNN[+1216.423]ATNVVIK.V	N[+1216]	981.817	3	2943.44	2943.43	2.6	97	436.87	>sp|Omicron001|	37.2437
K.TQSLLIVNN[+1565.560]ATNVVIK.V	N[+1566]	1098.2	3	3292.58	3292.57	4.1	97	230.97	>sp|Omicron001|	37.0861
K.TQSLLIVNN[+1581.555]ATNVVIK.V	N[+1582]	1103.53	3	3308.58	3308.56	7	97	147.89	>sp|Omicron001|	37.2465
K.TQSLLIVNN[+1872.651]ATNVVIK.V	N[+1873]	1200.57	3	3599.69	3599.66	9.2	97	76.85	>sp|Omicron001|	39.7968
K.TQSLLIVNN[+1403.507]ATNVVIK.V	N[+1404]	1565.77	2	3130.52	3130.51	3.1	97	51.07	>sp|Omicron001|	37.3491
K.TQSLLIVNN[+1241.454]ATNVVIK.V	N[+1241]	1484.74	2	2968.48	2968.46	5.6	97	15.5	>sp|Omicron001|	37.5359
K.TQSLLIVNN[+1444.534]ATNVVIK.V	N[+1445]	1057.85	3	3171.55	3171.54	3.2	97	9.52	>sp|Omicron001|	37.36
I.VNNATNVVIK.V		536.319	2	1071.63	1071.62	13.3	103	73.97	>sp|Omicron001|	11.0927
N.N[+1581.555]ATNVVIK.V	N[+1582]	1220.54	2	2440.07	2440.06	2.4	105	10.56	>sp|Omicron001|	11.5601
A.TNVVIK.V		337.215	2	673.423	673.424	-2.7	107	254.79	>sp|Omicron001|	11.3402
A.T[+1225.460]NVVIK.V	T[+1225]	949.941	2	1898.87	1898.88	-5.4	107	13.46	>sp|Omicron001|	9.8974
K.VC[+57.021]EFQFC[+57.021].N	C[+57]*2	495.198	2	989.389	989.386	3.8	113	236.8	>sp|Omicron001|	36.3245
K.VC[+57.021]EFQFC[+57.021]N.D	C[+57]*2	552.22	2	1103.43	1103.43	3.6	113	344.75	>sp|Omicron001|	33.6916
K.VC[+57.021]EFQFC[+57.021]NDP.F	C[+57]*2	658.258	2	1315.51	1315.51	0.6	113	7.12	>sp|Omicron001|	36.9489
C.EFQFC[+57.021]N.D	C[+57]	422.668	2	844.328	844.329	-1.9	115	49.84	>sp|Omicron001|	29.0523
F.QFC[+57.021]N.D	C[+57]	568.218	1	568.218	568.218	-1.3	117	158	>sp|Omicron001|	34.044
Q.FC[+57.021]NDPFLDHK.N	C[+57]	646.787	2	1292.57	1292.57	-4.7	118	19.37	>sp|Omicron001|	26.8365
C.NDPFL.D		605.293	1	605.293	605.293	0.4	120	89.15	>sp|Omicron001|	33.3287
C.NDPFLDHKNN[+1095.397]K.S	N[+1095]	1219.03	2	2437.06	2437.05	2.1	120	26.88	>sp|Omicron001|	19.6955
N.DPFL.D		491.252	1	491.252	491.25	3.3	121	278.57	>sp|Omicron001|	34.4278
N.DPFLDHK.N		436.221	2	871.435	871.431	4.3	121	292.43	>sp|Omicron001|	16.4565
N.DPFLDHKN.N		493.241	2	985.474	985.474	0.7	121	283.2	>sp|Omicron001|	15.4601
N.DPFLDHKNNK.S		409.875	3	1227.61	1227.61	-0.1	121	253.41	>sp|Omicron001|	11.4537
D.PFL.D		376.223	1	376.223	376.223	-1	122	70.55	>sp|Omicron001|	31.4307
P.FLDHK.N		659.351	1	659.351	659.351	-0.7	123	50.03	>sp|Omicron001|	16.1393
K.[+42.011]NN[+2133.772].K	.[42], N[+2134]	1211.94	2	2422.87	2422.89	-4.6	128	38.04	>sp|Omicron001|	19.9763
K.NN[+2190.793].K	N[+2191]	1219.45	2	2437.9	2437.9	-0.6	128	33.43	>sp|Omicron001|	20.9538
K.NN[+2100.761]K.S	N[+2101]	1238.48	2	2475.95	2475.96	-3.8	128	81.84	>sp|Omicron001|	18.6251
K.NN[+2158.803]K.S	N[+2159]	1267.5	2	2534	2534	-1.1	128	53.45	>sp|Omicron001|	15.0199
K.NN[+2245.799]K.S	N[+2246]	1311.01	2	2621.01	2621	4.2	128	47.03	>sp|Omicron001|	15.3853
K.NNK.S		375.214	1	375.214	375.199	39.6	128	39.61	>sp|Omicron001|	55.1449
K.NN[+2432.884]K.S	N[+2433]	1404.56	2	2808.11	2808.08	10.3	128	30.15	>sp|Omicron001|	17.4147
K.NN[+2352.846]K.S	N[+2353]	1364.53	2	2728.04	2728.04	-0.1	128	27.87	>sp|Omicron001|	19.8481
K.NN[+2287.846]K.S	N[+2288]	1332.04	2	2663.07	2663.04	8.4	128	24.91	>sp|Omicron001|	15.512
K.[+42.011]NN[+2256.851]K.S	.[42], N[+2257]	1337.52	2	2674.04	2674.06	-6.8	128	23.21	>sp|Omicron001|	15.1225
K.NN[+2190.793]K.S	N[+2191]	1283.5	2	2565.99	2565.99	-1.2	128	20.14	>sp|Omicron001|	20.0575
K.[+42.011]NNK.S	.[+42]	417.222	1	417.222	417.209	29.8	128	18.22	>sp|Omicron001|	17.1251
K.[+42.011]NN[+892.317]K.S	.[42], N[+892]	1309.51	1	1309.51	1309.53	-15.5	128	17.58	>sp|Omicron001|	20.6363
K.[+42.011]NN[+1549.565]K.S	.[42], N[+1550]	983.894	2	1966.78	1966.77	2.9	128	17.44	>sp|Omicron001|	13.3359
K.NN[+892.317]K.S	N[+892]	1267.5	1	1267.5	1267.52	-11.4	128	17.07	>sp|Omicron001|	13.3452
K.[+42.011]NN[+2475.926]K.S	.[42], N[+2476]	1447.07	2	2893.13	2893.13	-2.9	128	10.74	>sp|Omicron001|	29.309
K.NN[+2596.952]K.S	N[+2597]	1486.58	2	2972.15	2972.15	-0.9	128	10.51	>sp|Omicron001|	19.6941
K.[+42.011]NN[+2553.910]K.S	.[42], N[+2554]	1486.05	2	2971.1	2971.12	-6.3	128	9.22	>sp|Omicron001|	17.2063
K.NN[+1095.397]K.S	N[+1095]	1470.58	1	1470.58	1470.6	-12.1	128	3.09	>sp|Omicron001|	12.6197
K.NN[+2555.925]K.S	N[+2556]	1466.05	2	2931.1	2931.12	-9.2	128	2.42	>sp|Omicron001|	19.6231
K.[+42.011]NN[+2263.835]K.S	.[42], N[+2264]	1341.04	2	2681.07	2681.04	8.5	128	2.32	>sp|Omicron001|	14.4737
K.[+42.011]NN[+2238.803]K.S	.[42], N[+2239]	1328.51	2	2656.02	2656.01	2.4	128	0.44	>sp|Omicron001|	15.0758
K.[+42.011]NN[+1702.581]KSW.M	.[42], N[+1703]	1196.96	2	2392.91	2392.9	5.1	128	9	>sp|Omicron001|	22.5754
K.[+42.011]NNKS[+1386.492]WMESEFR.V	.[42], S[+1386]	952.73	3	2856.18	2856.14	12.7	128	47.06	>sp|Omicron001|	13.6667
N.N[+2116.756]K.S	N[+2117]	1189.47	2	2377.94	2377.91	10.1	129	48.23	>sp|Omicron001|	13.6314
N.N[+2221.788]K.S	N[+2222]	1241.98	2	2482.95	2482.94	0.9	129	29.43	>sp|Omicron001|	15.3881
N.N[+1590.592]K.S	N[+1591]	926.387	2	1851.77	1851.75	10.6	129	10.98	>sp|Omicron001|	11.6969
N.[+42.011]N[+2295.824]K.S	.[42], N[+2296]	1300.01	2	2599.02	2598.99	9.6	129	3.6	>sp|Omicron001|	19.8246
N.N[+2295.824]K.S	N[+2296]	1278.99	2	2556.97	2556.98	-4.6	129	3.16	>sp|Omicron001|	24.1798
K.S[+2189.798]W.M	S[+2190]	1241.47	2	2481.94	2481.93	3.8	131	28.99	>sp|Omicron001|	15.4207
K.SWMESEFR.V		536.233	2	1071.46	1071.46	2.3	131	395.43	>sp|Omicron001|	34.0015
K.SWM[+15.995]ESEFR.V	M[+16]	544.231	2	1087.45	1087.45	2.8	131	303.26	>sp|Omicron001|	25.0786
K.SWMESEFRV.Y		585.768	2	1170.53	1170.52	3.2	131	23.74	>sp|Omicron001|	21.195
K.SWMESEFRVY.S		667.293	2	1333.58	1333.59	-6.3	131	4.13	>sp|Omicron001|	25.1883
W.MESEFR.V		399.677	2	798.347	798.345	2	133	153.08	>sp|Omicron001|	13.7901
M.ESEFR.V		334.155	2	667.303	667.305	-2.4	134	177.69	>sp|Omicron001|	8.7548
S.EFR.V		451.232	1	451.232	451.23	4.8	136	68.94	>sp|Omicron001|	11.6812
R.VYSS[+1866.688]A.N	S[+1867]	1196.97	2	2392.93	2392.94	-3.3	139	77.19	>sp|Omicron001|	20.9935
R.VYSSAN.N		320.657	2	640.307	640.294	20.4	139	41.85	>sp|Omicron001|	9.3889
R.VYSSANN[+1216.423]C[+57.021]TF.E	C[+57], N[+1216]	1189.96	2	2378.91	2378.91	2.7	139	479.99	>sp|Omicron001|	19.8689
R.VYSSANN[+1378.476]C[+57.021]TF.E	C[+57], N[+1378]	1270.98	2	2540.96	2540.96	0.9	139	351.95	>sp|Omicron001|	19.6117
R.VYSSANN[+1419.502]C[+57.021]TF.E	C[+57], N[+1420]	1291.5	2	2581.99	2581.99	1.8	139	239.83	>sp|Omicron001|	19.9213
R.VYSSANN[+1581.555]C[+57.021]TF.E	C[+57], N[+1582]	1372.52	2	2744.03	2744.04	-3.6	139	226.88	>sp|Omicron001|	19.6505
R.VYSSANN[+1054.370]C[+57.021]TF.E	C[+57], N[+1054]	1108.93	2	2216.86	2216.85	4.1	139	122.51	>sp|Omicron001|	20.0734
R.VYS[+203.079]SANNC[+57.021]TF.E	C[+57], S[+203]	683.286	2	1365.56	1365.56	1.3	139	100.21	>sp|Omicron001|	22.444
R.VYSSANN[+1540.529]C[+57.021]TF.E	C[+57], N[+1541]	1352	2	2703	2703.01	-5.8	139	37.78	>sp|Omicron001|	19.3669
R.VYSSANNC[+57.021]T[+755.296]FEYVS.Q	C[+57], T[+755]	1198.52	2	2396.03	2395.99	18.2	139	64.63	>sp|Omicron001|	19.8382
V.[+42.011]YSSANNC[+57.021]T[+365.132]FEYVSQPFLM.D	.[42], C[+57], T[+365]	1283.05	2	2565.09	2565.07	6.9	140	27.64	>sp|Omicron001|	11.4609
V.[+42.011]YSSANN[+552.217]C[+57.021]TFEYVSQPFLM.D	.[42], C[+57], N[+552]	918.058	3	2752.16	2752.15	2.7	140	18.48	>sp|Omicron001|	11.3145
F.EYVSQPFLM.D		557.269	2	1113.53	1113.53	2.6	149	431.2	>sp|Omicron001|	46.5705
F.EYVSQPFLM[+15.995].D	M[+16]	565.268	2	1129.53	1129.52	5	149	290.37	>sp|Omicron001|	36.9093
Y.[+42.011]VSQPFLMDLEGK.Q	.[+42]	703.361	2	1405.71	1405.7	8.2	151	3.94	>sp|Omicron001|	21.8705
Q.PFLM[+15.995]DLEGK.Q	M[+16]	533.268	2	1065.53	1065.53	0.4	154	47.62	>sp|Omicron001|	40.7548
Q.PFLMDLEGK.Q		525.269	2	1049.53	1049.53	-3.7	154	7.57	>sp|Omicron001|	21.9426
M.DLEGK.Q		561.278	1	561.278	561.288	-17.3	158	144	>sp|Omicron001|	26.2969
M.DLEGKQGNFK.N		568.294	2	1135.58	1135.57	5.2	158	469.8	>sp|Omicron001|	11.5432
M.[+42.011]DLEGKQGNFK.N	.[+42]	589.292	2	1177.58	1177.58	-6.1	158	48.22	>sp|Omicron001|	8.2281
E.[+42.011]GKQGNFKNLR.E	.[+42]	602.342	2	1203.68	1203.66	15.4	161	0.67	>sp|Omicron001|	28.3611
K.QGNFKNLR.E		488.769	2	976.531	976.532	-1.6	163	377.53	>sp|Omicron001|	10.899
K.[+42.011]QGNFKNLR.E	.[+42]	509.77	2	1018.53	1018.54	-9.4	163	71.14	>sp|Omicron001|	11.0123
K.NLR.E		402.245	1	402.245	402.246	-1.2	168	117.93	>sp|Omicron001|	12.2361
K.NLREFV.F		389.222	2	777.437	777.425	14.8	168	7.01	>sp|Omicron001|	16.3112
K.[+42.011]NLREFVFKN.I	.[+42]	604.822	2	1208.64	1208.64	-5.2	168	85.54	>sp|Omicron001|	11.0762
R.EFVF.K		541.268	1	541.268	541.266	4.5	171	132.66	>sp|Omicron001|	42.5427
R.EFVFK.N		669.362	1	669.362	669.361	2.2	171	404.74	>sp|Omicron001|	28.539
R.[+42.011]EFVFKN.I	.[+42]	825.413	1	825.413	825.414	-0.8	171	80.78	>sp|Omicron001|	20.301
R.EFVFKNI.D		448.75	2	896.492	896.488	4.9	171	176.41	>sp|Omicron001|	37.9067
R.[+42.011]EFVFKNIDGYFK.I	.[+42]	774.884	2	1548.76	1548.77	-7.7	171	95.39	>sp|Omicron001|	34.5889
E.FVFK.N		540.32	1	540.32	540.318	3.6	172	181.31	>sp|Omicron001|	26.6799
K.NIDGY.F		581.269	1	581.269	581.257	20.5	176	69.96	>sp|Omicron001|	18.5626
K.NIDGYF.K		728.329	1	728.329	728.325	5.8	176	128.86	>sp|Omicron001|	37.638
K.NIDGYFK.I		428.715	2	856.423	856.42	3.2	176	318.25	>sp|Omicron001|	26.6339
N.IDGYFKIYSK.H		617.333	2	1233.66	1233.65	5.5	177	78.89	>sp|Omicron001|	26.498
I.DGYFK.I		315.149	2	629.29	629.293	-4.7	178	258.89	>sp|Omicron001|	17.521
I.[+42.011]DGYFK.I	.[+42]	671.311	1	671.311	671.303	11.3	178	34.31	>sp|Omicron001|	19.1668
I.[+42.011]DGYFKI.Y	.[+42]	784.399	1	784.399	784.388	14.7	178	141	>sp|Omicron001|	41.5148
I.DGYFKIYSK.H		560.79	2	1120.57	1120.57	5.1	178	249.71	>sp|Omicron001|	27.6872
D.GYFK.I		514.267	1	514.267	514.266	1.7	179	48.15	>sp|Omicron001|	15.8481
D.[+42.011]GYFKIYSK.H	.[+42]	524.278	2	1047.55	1047.55	-2.7	179	57.46	>sp|Omicron001|	36.1268
K.[+42.011]IYS[+1850.693]K.H	.[42], S[+1851]	1202.01	2	2403.02	2403	9.7	183	137.21	>sp|Omicron001|	11.6171
K.[+42.011]IYS[+1823.645]K.H	.[42], S[+1824]	1188.48	2	2375.95	2375.95	-0.4	183	75.04	>sp|Omicron001|	15.667
K.HT[+933.344].P	T[+933]	1190.47	1	1190.47	1190.47	1	187	2.62	>sp|Omicron001|	14.3999
K.HT[+1063.407]P.I	T[+1063]	473.208	3	1417.61	1417.58	18.5	187	16.16	>sp|Omicron001|	12.3685
K.HTPI.I		467.261	1	467.261	467.261	-0.7	187	20.83	>sp|Omicron001|	11.8052
K.[+42.011]HTPII.V	.[+42]	311.676	2	622.346	622.356	-16.2	187	105.14	>sp|Omicron001|	35.3938
K.HTPII.V		580.347	1	580.347	580.345	2.5	187	94.91	>sp|Omicron001|	11.5681
K.HTPIIVR.E		418.261	2	835.515	835.515	0.8	187	398.27	>sp|Omicron001|	13.12
K.HTPIIVREPE.D		595.832	2	1190.66	1190.65	3.8	187	314.64	>sp|Omicron001|	18.8477
K.HT[+406.159]PIIVREPE.D	T[+406]	798.902	2	1596.8	1596.81	-8.9	187	44.57	>sp|Omicron001|	19.0446
K.HTPIIVREPED.L		653.345	2	1305.68	1305.68	2.1	187	304.74	>sp|Omicron001|	19.4063
H.TPIIVR.E		349.731	2	698.455	698.456	-2	188	250.52	>sp|Omicron001|	17.4025
H.T[+1969.703]PIIVR.E	T[+1970]	1334.58	2	2668.14	2668.16	-6	188	9.69	>sp|Omicron001|	16.4499
R.EPEDLPQGFSALEP.L		764.863	2	1528.72	1528.72	1.5	194	37.34	>sp|Omicron001|	37.7474
E.DLPQGF.S		338.668	2	676.328	676.33	-2.9	197	125.94	>sp|Omicron001|	33.4161
E.DLPQGFS.A		763.36	1	763.36	763.362	-2.2	197	11.18	>sp|Omicron001|	29.0384
E.DLPQGFSAL.E		474.247	2	947.486	947.483	2.8	197	153.69	>sp|Omicron001|	44.9388
E.DLPQGFSALEPLV.D		693.369	2	1385.73	1385.73	-0.2	197	165.51	>sp|Omicron001|	58.4724
A.LEPLV.D		570.352	1	570.352	570.35	4.4	205	95.4	>sp|Omicron001|	31.9712
V.DLPIG.I		514.29	1	514.29	514.287	5.6	210	147.68	>sp|Omicron001|	27.2922
V.DLPIGIN[+1864.634]ITR.F	N[+1865]	992.768	3	2976.29	2976.28	2.9	210	451.77	>sp|Omicron001|	36.2387
V.DLPIGIN[+1702.581]ITR.F	N[+1703]	1407.62	2	2814.23	2814.23	2.1	210	416.11	>sp|Omicron001|	36.3131
V.DLPIGIN[+1540.529]ITR.F	N[+1541]	1326.59	2	2652.18	2652.18	2.2	210	382.2	>sp|Omicron001|	36.3145
V.DLPIGIN[+1378.476]ITR.F	N[+1378]	1245.57	2	2490.13	2490.12	3.2	210	237.84	>sp|Omicron001|	36.3024
V.DLPIGIN[+1216.423]ITR.F	N[+1216]	1164.54	2	2328.08	2328.07	4.3	210	235.35	>sp|Omicron001|	36.8312
V.DLPIGINIT[+203.079]R.F	T[+203]	657.867	2	1314.73	1314.73	0.5	210	184.29	>sp|Omicron001|	39.0226
V.DLPIGINITR.F		556.329	2	1111.65	1111.65	2.7	210	172.85	>sp|Omicron001|	39.9508
V.DLPIGIN[+406.159]ITR.F	N[+406]	759.407	2	1517.81	1517.81	0.5	210	131.82	>sp|Omicron001|	38.2909
V.DLPIGIN[+1581.555]ITR.F	N[+1582]	1347.1	2	2693.2	2693.2	0	210	43.67	>sp|Omicron001|	36.3676
D.LPIGIN[+1864.634]ITR.F	N[+1865]	1431.14	2	2861.26	2861.25	3.7	211	91.61	>sp|Omicron001|	31.9543
D.LPIGIN[+1702.581]ITR.F	N[+1703]	1350.11	2	2699.2	2699.2	1.2	211	7.99	>sp|Omicron001|	32.0619
L.PIGIN[+1768.640]ITR.F	N[+1769]	884.731	3	2652.18	2652.18	1.5	212	294.62	>sp|Omicron001|	36.2995
L.PIGIN[+1606.587]ITR.F	N[+1607]	830.711	3	2490.12	2490.12	-1.5	212	60.64	>sp|Omicron001|	35.8911
L.PIGIN[+1702.581]ITR.F	N[+1703]	1293.57	2	2586.13	2586.12	4	212	40.06	>sp|Omicron001|	24.7439
P.IGINITR.F		786.482	1	786.482	786.483	-0.9	213	97.67	>sp|Omicron001|	15.6248
I.GIN[+2012.745]ITR.F	N[+2013]	1343.58	2	2686.15	2686.14	1.9	214	67.35	>sp|Omicron001|	6.6634
I.[+42.011]GIN[+730.264]ITR.F	.[42], N[+730]	723.345	2	1445.68	1445.67	5.6	214	7.02	>sp|Omicron001|	5.1967
G.IN[+1864.634]ITR.F	N[+1865]	1241.01	2	2481.01	2481.01	-0.7	215	79.41	>sp|Omicron001|	10.948
G.IN[+1702.581]ITR.F	N[+1703]	1159.99	2	2318.96	2318.96	1.7	215	55.93	>sp|Omicron001|	11.0777
I.NITR.F		503.309	1	503.309	503.294	30.5	216	33	>sp|Omicron001|	29.9677
I.N[+2424.867]ITR.F	N[+2425]	976.725	3	2928.16	2928.16	-0.3	216	18.95	>sp|Omicron001|	13.4919
N.IT[+860.327]R.F	T[+860]	1249.59	1	1249.59	1249.58	6.6	217	18.77	>sp|Omicron001|	30.0046
R.[+42.011]FQT[+1386.492]LL.A	.[42], T[+1386]	1025.43	2	2049.86	2049.86	-0.3	220	38.07	>sp|Omicron001|	14.9047
R.FQT[+1850.693]LL.A	T[+1851]	1236.53	2	2472.05	2472.05	-0.3	220	12.72	>sp|Omicron001|	10.8355
R.FQTLLA.L		346.702	2	692.397	692.398	-1.6	220	152.09	>sp|Omicron001|	36.5813
R.FQTLLAL.H		805.482	1	805.482	805.482	0	220	89.31	>sp|Omicron001|	52.1223
R.FQTLLALH.R		471.776	2	942.544	942.541	4	220	18.24	>sp|Omicron001|	38.5567
R.FQTLLALHR.S		549.828	2	1098.65	1098.64	5.6	220	475.23	>sp|Omicron001|	32.7805
R.[+42.011]FQTLLALHR.S	.[+42]	570.824	2	1140.64	1140.65	-10.2	220	129.98	>sp|Omicron001|	28.257
F.QTLLALHR.S		476.29	2	951.573	951.573	-0.1	221	189.46	>sp|Omicron001|	22.2593
Q.TLLALHR.S		412.261	2	823.515	823.515	0.1	222	380.25	>sp|Omicron001|	21.2881
T.LLALHR.S		722.467	1	722.467	722.467	0.1	223	161.75	>sp|Omicron001|	32.5611
L.LALHR.S		305.194	2	609.381	609.383	-3	224	317.63	>sp|Omicron001|	9.8586
L.LALHRSYLTPG.D		614.339	2	1227.67	1227.68	-11.8	224	8.98	>sp|Omicron001|	28.4864
L.ALHR.S		496.301	1	496.301	496.299	3.8	225	178.64	>sp|Omicron001|	9.9301
A.LHR.S		425.263	1	425.263	425.262	1.9	226	177.97	>sp|Omicron001|	9.9287
R.[+42.011]S[+1136.423]Y.L	.[42], S[+1136]	1447.57	1	1447.57	1447.55	13.2	229	21.35	>sp|Omicron001|	18.8702
R.[+42.011]SYLT[+656.228].P	.[42], T[+656]	591.245	2	1181.48	1181.48	-0.8	229	44.75	>sp|Omicron001|	34.462
R.SYLTPG.D		637.318	1	637.318	637.319	-2	229	289.31	>sp|Omicron001|	21.5921
R.SYLTPGDS.S		420.2	2	839.394	839.378	18.4	229	21.34	>sp|Omicron001|	26.6974
G.DSSSGWTAGAAAY.Y		622.268	2	1243.53	1243.52	4.5	235	33.57	>sp|Omicron001|	32.0088
W.TAGAAAYYVGYLQPR.T		800.909	2	1600.81	1600.81	-0.2	241	340.26	>sp|Omicron001|	39.2375
A.[+42.011]GAAAYYVGYLQPR.T	.[+42]	735.876	2	1470.75	1470.74	5.1	243	25.38	>sp|Omicron001|	18.3365
G.AAAYYVGYLQPR.T		686.357	2	1371.71	1371.71	1.2	244	363.36	>sp|Omicron001|	35.1948
A.AAYYVGYLQPR.T		650.837	2	1300.67	1300.67	-0.7	245	342.19	>sp|Omicron001|	34.2795
A.AYYVGYLQPR.T		615.323	2	1229.64	1229.63	6.7	246	320.17	>sp|Omicron001|	32.5944
A.YYVGYLQPR.T		579.803	2	1158.6	1158.59	3.3	247	341.28	>sp|Omicron001|	30.815
A.[+42.011]YYVGYLQPR.T	.[+42]	600.806	2	1200.61	1200.6	0.5	247	22.65	>sp|Omicron001|	50.3932
Y.YVGYLQPR.T		498.27	2	995.533	995.531	2.4	248	366.61	>sp|Omicron001|	23.5237
Y.VGYLQPR.T		416.737	2	832.467	832.468	-0.1	249	354.95	>sp|Omicron001|	17.4648
V.GYLQPR.T		367.203	2	733.399	733.399	0.2	250	198.52	>sp|Omicron001|	13.8736
V.GYLQPRTFLLK.Y		668.398	2	1335.79	1335.78	7.1	250	37.23	>sp|Omicron001|	22.2092
G.YLQPR.T		338.692	2	676.376	676.378	-1.8	251	262.31	>sp|Omicron001|	10.2891
G.[+42.011]YLQPR.T	.[+42]	718.389	1	718.389	718.388	1.6	251	3.97	>sp|Omicron001|	24.5872
L.QPR.T		400.233	1	400.233	400.23	6.3	253	33.45	>sp|Omicron001|	6.9231
R.[+42.011]T[+511.190]FL.L	.[42], T[+511]	933.411	1	933.411	933.419	-8.3	256	66.39	>sp|Omicron001|	11.849
R.TFL.L		380.203	1	380.203	380.218	-39	256	24.71	>sp|Omicron001|	10.749
R.TFLLK.Y		311.202	2	621.396	621.397	-1.4	256	388.29	>sp|Omicron001|	26.7109
R.T[+1458.513]FLLK.Y	T[+1459]	1040.46	2	2079.92	2079.91	3.7	256	81.37	>sp|Omicron001|	6.5838
R.[+42.011]TFLLKYNENGT.I	.[+42]	447.886	3	1341.64	1341.67	-19.2	256	1.52	>sp|Omicron001|	24.8168
T.FLLK.Y		520.351	1	520.351	520.349	3.3	257	172.09	>sp|Omicron001|	26.0887
F.LLK.Y		373.281	1	373.281	373.281	0.1	258	186.22	>sp|Omicron001|	26.013
K.YNEN[+1768.640]GTIT.D	N[+1769]	1340.53	2	2680.05	2680.05	1.1	261	366.5	>sp|Omicron001|	13.2227
K.YNEN[+1987.714]GTIT.D	N[+1988]	1450.07	2	2899.13	2899.12	0.6	261	327.26	>sp|Omicron001|	12.6551
K.YNEN[+1460.529]GTIT.D	N[+1461]	1186.48	2	2371.95	2371.94	3.2	261	298.28	>sp|Omicron001|	13.5637
K.YNENGT[+1825.661]IT.D	T[+1826]	1369.04	2	2737.08	2737.07	1.5	261	287.85	>sp|Omicron001|	13.0113
K.YNEN[+1419.502]GTIT.D	N[+1420]	1165.96	2	2330.92	2330.91	2	261	268.27	>sp|Omicron001|	13.0307
K.YNEN[+1913.677]GTIT.D	N[+1914]	1413.05	2	2825.09	2825.09	2.3	261	260.24	>sp|Omicron001|	14.889
K.YNEN[+1622.582]GTIT.D	N[+1623]	1267.5	2	2533.99	2533.99	-0.1	261	242.04	>sp|Omicron001|	12.9582
K.YNENGTIT[+1501.555].D	T[+1502]	1206.99	2	2412.98	2412.97	4.7	261	232.06	>sp|Omicron001|	13.1938
K.YNEN[+1378.476]GTIT.D	N[+1378]	1145.45	2	2289.89	2289.89	3.7	261	224.87	>sp|Omicron001|	12.9367
K.YNEN[+349.137]GTIT.D	N[+349]	630.778	2	1260.55	1260.55	0.3	261	222.74	>sp|Omicron001|	14.7218
K.YNEN[+1540.529]GTIT.D	N[+1541]	1226.48	2	2451.94	2451.94	2.3	261	216.04	>sp|Omicron001|	12.6035
K.YNEN[+1257.449]GTIT.D	N[+1257]	1084.94	2	2168.87	2168.86	3.5	261	204.96	>sp|Omicron001|	13.7262
K.YNENGTIT[+1444.534].D	T[+1445]	1178.48	2	2355.96	2355.94	5.1	261	204.77	>sp|Omicron001|	13.5651
K.YNEN[+1216.423]GTIT.D	N[+1216]	1064.43	2	2127.84	2127.83	5.1	261	199.54	>sp|Omicron001|	13.0566
K.YNEN[+1809.666]GTIT.D	N[+1810]	1361.04	2	2721.08	2721.08	1	261	189	>sp|Omicron001|	13.4444
K.YNEN[+1606.587]GTIT.D	N[+1607]	1259.51	2	2518	2518	2.6	261	183.22	>sp|Omicron001|	13.4768
K.YNENGTIT[+1825.661].D	T[+1826]	913.028	3	2737.07	2737.07	-1	261	163.35	>sp|Omicron001|	13.3863
K.YNEN[+1403.507]GTIT.D	N[+1404]	1157.97	2	2314.93	2314.92	4.1	261	161.17	>sp|Omicron001|	13.8224
K.YNEN[+1581.555]GTIT.D	N[+1582]	1246.99	2	2492.97	2492.97	3.4	261	158.71	>sp|Omicron001|	13.2377
K.YNEN[+1930.692]GTIT.D	N[+1931]	1421.56	2	2842.12	2842.1	6	261	158.34	>sp|Omicron001|	14.874
K.YNEN[+1565.560]GTIT.D	N[+1566]	1238.99	2	2476.97	2476.97	0.8	261	156.71	>sp|Omicron001|	13.3044
K.YNENGTIT[+1460.529].D	T[+1461]	1186.48	2	2371.95	2371.94	4.2	261	155.45	>sp|Omicron001|	13.0508
K.YNEN[+1663.608]GTIT.D	N[+1664]	1288.01	2	2575.02	2575.02	1.3	261	141.09	>sp|Omicron001|	13.3784
K.YNENGT[+1444.534]IT.D	T[+1445]	785.987	3	2355.95	2355.94	0.9	261	134.36	>sp|Omicron001|	13.6696
K.YNEN[+1647.613]GTIT.D	N[+1648]	1280.02	2	2559.04	2559.02	4.8	261	129.47	>sp|Omicron001|	13.7362
K.YNENGTIT[+1095.397].D	T[+1095]	1003.91	2	2006.81	2006.81	0.9	261	129.22	>sp|Omicron001|	13.3523
K.YNEN[+1784.634]GTIT.D	N[+1785]	1348.53	2	2696.05	2696.04	3.1	261	104.6	>sp|Omicron001|	12.8104
K.YNEN[+1704.635]GTIT.D	N[+1705]	1308.5	2	2616	2616.05	-17.4	261	102.98	>sp|Omicron001|	12.4578
K.YNEN[+1971.719]GTIT.D	N[+1972]	1442.07	2	2883.14	2883.13	2.6	261	100.79	>sp|Omicron001|	12.8075
K.YNEN[+1054.370]GTIT.D	N[+1054]	983.394	2	1965.78	1965.78	0.3	261	98.23	>sp|Omicron001|	13.191
K.YNEN[+2278.809]GTIT.D	N[+2279]	1064.08	3	3190.23	3190.22	2.8	261	94.13	>sp|Omicron001|	14.3214
K.YNEN[+1872.651]GTIT.D	N[+1873]	1392.53	2	2784.06	2784.06	-1.2	261	93.27	>sp|Omicron001|	14.8811
K.YNENGT[+203.079]IT.D	T[+203]	557.751	2	1114.49	1114.49	4.1	261	75.1	>sp|Omicron001|	14.5586
K.YNEN[+2059.735]GTIT.D	N[+2060]	1486.08	2	2971.15	2971.15	1.1	261	73.71	>sp|Omicron001|	14.7878
K.YNEN[+1897.682]GTIT.D	N[+1898]	1405.05	2	2809.1	2809.09	2.7	261	62.4	>sp|Omicron001|	15.3618
K.YNEN[+1702.581]GTIT.D	N[+1703]	1307.5	2	2614	2613.99	3.3	261	44.38	>sp|Omicron001|	12.4832
K.YNEN[+1298.476]GTIT.D	N[+1298]	1105.45	2	2209.89	2209.89	0.4	261	29.21	>sp|Omicron001|	13.3345
K.YNEN[+1914.697]GTIT.D	N[+1915]	942.698	3	2826.08	2826.11	-9.7	261	27.06	>sp|Omicron001|	14.8015
K.YNEN[+1751.624]GTIT.D	N[+1752]	1332.04	2	2663.07	2663.03	11.5	261	18.11	>sp|Omicron001|	15.0071
K.YNEN[+1403.507]GTITD.A	N[+1404]	1215.5	2	2429.99	2429.94	19.1	261	36.11	>sp|Omicron001|	13.7586
K.YNENGT[+1371.517]ITDA.V	T[+1372]	1234.99	2	2468.97	2468.99	-9.8	261	148.61	>sp|Omicron001|	12.6716
K.YNENGT[+1460.529]ITDA.V	T[+1461]	1279.51	2	2558.02	2558	6.7	261	95.66	>sp|Omicron001|	13.3877
K.YNEN[+1054.370]GTITDA.V	N[+1054]	1076.44	2	2151.88	2151.84	15.4	261	44.68	>sp|Omicron001|	13.7138
K.YNENGT[+673.243]ITDAVDC[+57.021].A	C[+57], T[+673]	1072.94	2	2144.87	2144.84	12.1	261	254.22	>sp|Omicron001|	13.275
K.YNENGT[+755.296]ITDAVDC[+57.021].A	C[+57], T[+755]	1113.96	2	2226.91	2226.9	7.6	261	211.03	>sp|Omicron001|	13.4473
K.YNENGT[+1225.460]ITDAVDC[+57.021].A	C[+57], T[+1225]	1349.04	2	2697.08	2697.06	7.1	261	201.55	>sp|Omicron001|	13.3661
K.YNENGTIT[+1079.402]DAVDC[+57.021].A	C[+57], T[+1079]	1276.01	2	2551.01	2551	4.4	261	183.44	>sp|Omicron001|	12.9747
K.YNEN[+876.322]GTITDAVDC[+57.021].A	C[+57], N[+876]	1174.48	2	2347.95	2347.92	10.1	261	165.89	>sp|Omicron001|	13.1006
K.YNEN[+1444.534]GTITDAVDC[+57.021].A	C[+57], N[+1445]	1458.58	2	2916.15	2916.13	6.2	261	131.62	>sp|Omicron001|	12.5216
K.YNENGTIT[+1167.418]DAVDC[+57.021].A	C[+57], T[+1167]	1320.02	2	2639.03	2639.02	5.5	261	123.09	>sp|Omicron001|	15.042
K.YNENGT[+1038.375]ITDAVDC[+57.021].A	C[+57], T[+1038]	1255.51	2	2510	2509.98	11.6	261	114.98	>sp|Omicron001|	12.9052
K.YNENGTIT[+714.269]DAVDC[+57.021].A	C[+57], T[+714]	1093.45	2	2185.89	2185.87	10.4	261	107.57	>sp|Omicron001|	13.2987
K.YNENGTIT[+876.322]DAVDC[+57.021].A	C[+57], T[+876]	1174.48	2	2347.94	2347.92	9.1	261	90.59	>sp|Omicron001|	13.0127
K.YNENGT[+917.349]ITDAVDC[+57.021].A	C[+57], T[+917]	1194.99	2	2388.97	2388.95	10.4	261	73.77	>sp|Omicron001|	13.2306
K.YNENGTIT[+1120.428]DAVDC[+57.021].A	C[+57], T[+1120]	1296.53	2	2592.05	2592.03	7.7	261	33.82	>sp|Omicron001|	13.4847
K.YNEN[+1054.370]GTITDAVDC[+57.021]A.L	C[+57], N[+1054]	1299.01	2	2597.01	2597.01	0.2	261	47.85	>sp|Omicron001|	13.1313
K.YNEN[+1590.592]GTITDAVDC[+57.021]ALDP.L	C[+57], N[+1591]	1153.49	3	3458.45	3458.39	15	261	104.42	>sp|Omicron001|	12.9775
K.YNENGT[+917.349]ITDAVDC[+57.021]ALDPLSET.K	C[+57], T[+917]	1072.46	3	3215.35	3215.36	-0.7	261	215.51	>sp|Omicron001|	13.275
T.DAVDC[+57.021]AL.D	C[+57]	763.33	1	763.33	763.329	0.7	269	92.7	>sp|Omicron001|	24.6685
T.DAVDC[+57.021]ALDPLSETK.C	C[+57]	767.353	2	1533.7	1533.71	-7.7	269	158.9	>sp|Omicron001|	35.9149
D.AVDC[+57.021]ALDPLS[+1095.397]ETK.C	C[+57], S[+1095]	1257.54	2	2514.07	2514.08	-5.3	270	1.46	>sp|Omicron001|	13.8403
A.LDPLSETK.C		451.752	2	902.496	902.483	14.6	275	32.37	>sp|Omicron001|	10.168
L.DPLSETK.C		395.204	2	789.4	789.399	1.1	276	181.92	>sp|Omicron001|	11.1133
L.DPLSETKC[+57.021]TLK.S	C[+57]	646.334	2	1291.66	1291.66	3.2	276	428.73	>sp|Omicron001|	19.876
D.PLSETK.C		337.689	2	674.371	674.372	-1.2	277	21.9	>sp|Omicron001|	10.7985
D.PLSET[+365.132]KC[+57.021]TLK.S	C[+57], T[+365]	771.389	2	1541.77	1541.76	5.5	277	16.69	>sp|Omicron001|	22.159
L.[+42.011]SETK.C	.[+42]	506.247	1	506.247	506.246	2.9	279	20.52	>sp|Omicron001|	10.472
K.[+42.011]C[+57.021]TLK.S	.[42], C[+57]	563.278	1	563.278	563.286	-14.4	283	33.11	>sp|Omicron001|	16.2086
K.[+42.011]C[+57.021]TLKSF.T	.[42], C[+57]	797.382	1	797.382	797.386	-4.8	283	23.1	>sp|Omicron001|	30.3704
K.C[+57.021]TLKSFTVEK.G	C[+57]	606.82	2	1212.63	1212.63	3.1	283	367.62	>sp|Omicron001|	20.7938
K.[+42.011]C[+57.021]TLKSFTVEK.G	.[42], C[+57]	627.825	2	1254.64	1254.64	2.2	283	61.23	>sp|Omicron001|	30.4942
K.C[+57.021]TLKSFTVEKG.I	C[+57]	635.33	2	1269.65	1269.65	2	283	202.92	>sp|Omicron001|	20.7636
C.T[+933.344]LK.S	T[+933]	647.801	2	1294.59	1294.59	4.9	284	44	>sp|Omicron001|	11.6983
C.TLK.S		361.232	1	361.232	361.245	-33.8	284	38.12	>sp|Omicron001|	23.2153
C.[+42.011]T[+406.159]LK.S	.[42], T[+406]	809.403	1	809.403	809.414	-13.2	284	15.78	>sp|Omicron001|	11.8822
C.T[+1168.438]LK.S	T[+1168]	765.336	2	1529.66	1529.68	-11.9	284	4.82	>sp|Omicron001|	15.0308
C.T[+1825.661]LKSFTVEK.G	T[+1826]	960.082	3	2878.23	2878.26	-9.3	284	99.36	>sp|Omicron001|	13.3905
C.T[+1866.688]LKSFTVEK.G	T[+1867]	973.757	3	2919.26	2919.29	-9.8	284	45.96	>sp|Omicron001|	13.4201
L.KSFTVEK.G		419.742	2	838.476	838.467	11	286	6.84	>sp|Omicron001|	10.612
K.S[+1938.709]F.T	S[+1939]	1096.42	2	2191.84	2191.83	3.8	287	23.69	>sp|Omicron001|	14.0855
K.S[+2263.835]F.T	S[+2264]	1258.99	2	2516.97	2516.95	6.1	287	2.44	>sp|Omicron001|	20.6211
K.S[+365.132]FTV.E	S[+365]	818.372	1	818.372	818.367	6.1	287	60.19	>sp|Omicron001|	13.5735
K.[+42.011]SFTV.E	.[+42]	495.243	1	495.243	495.245	-3.3	287	40.48	>sp|Omicron001|	26.1531
K.SFTVE.K		582.278	1	582.278	582.277	1	287	162.29	>sp|Omicron001|	13.293
K.[+42.011]S[+2158.803]FTVE.K	.[42], S[+2159]	1392.05	2	2783.1	2783.09	2.7	287	69.88	>sp|Omicron001|	15.2962
K.[+42.011]S[+2263.835]FTVE.K	.[42], S[+2264]	1444.57	2	2888.14	2888.12	5.1	287	45.62	>sp|Omicron001|	14.9351
K.SFTVEK.G		355.689	2	710.371	710.372	-1.9	287	363.23	>sp|Omicron001|	13.0293
K.[+42.011]SFTVEK.G	.[+42]	752.388	1	752.388	752.383	7.7	287	199.41	>sp|Omicron001|	23.328
K.S[+1313.476]FTVEK.G	S[+1313]	1012.42	2	2023.84	2023.85	-2.8	287	151.05	>sp|Omicron001|	13.532
K.S[+609.238]FTVEK.G	S[+609]	660.317	2	1319.63	1319.61	11.8	287	5.05	>sp|Omicron001|	13.6
K.SFTVEKG.I		767.393	1	767.393	767.393	-0.4	287	310.58	>sp|Omicron001|	13.7835
K.S[+974.370]FTVEKGIY.Q	S[+974]	1009.44	2	2017.87	2017.91	-19.8	287	86.13	>sp|Omicron001|	13.1228
K.SFTVEKGIYQTSNFR.V		592.971	3	1776.9	1776.89	4.6	287	587.27	>sp|Omicron001|	32.0439
S.FTVEK.G		312.173	2	623.339	623.34	-2	288	261.72	>sp|Omicron001|	13.1446
F.TVEK.G		476.274	1	476.274	476.272	4.2	289	81.66	>sp|Omicron001|	14.1021
K.GIYQTS.N		668.325	1	668.325	668.325	0.3	293	169.34	>sp|Omicron001|	13.5678
K.GIYQT[+755.296]S.N	T[+755]	712.312	2	1423.62	1423.62	-3	293	16.11	>sp|Omicron001|	6.4937
K.GIYQTSNFR.V		543.273	2	1085.54	1085.54	1.9	293	453.89	>sp|Omicron001|	21.5785
K.[+42.011]GIYQTSNFR.V	.[+42]	564.274	2	1127.54	1127.55	-5.7	293	16.14	>sp|Omicron001|	11.0941
G.IYQTSNFR.V		514.757	2	1028.51	1028.52	-9.8	294	17.91	>sp|Omicron001|	31.8686
G.[+42.011]IYQTSNFRVQPTESIVR.F	.[+42]	694.037	3	2080.1	2080.08	6.4	294	68.56	>sp|Omicron001|	17.5471
I.YQTSNFR.V		458.22	2	915.433	915.432	0.7	295	112.7	>sp|Omicron001|	21.7654
Y.QTSNFR.V		376.687	2	752.367	752.369	-2.1	296	356.79	>sp|Omicron001|	7.0772
Q.[+42.011]TSNFR.V	.[+42]	666.308	1	666.308	666.321	-19.6	297	34.12	>sp|Omicron001|	25.1883
T.SNFR.V		523.263	1	523.263	523.262	1.2	298	90.95	>sp|Omicron001|	21.9426
T.[+42.011]SNFR.V	.[+42]	565.264	1	565.264	565.273	-16.2	298	84.95	>sp|Omicron001|	27.2214
F.RVQPTESIVR.F		592.842	2	1184.68	1184.67	2.3	301	354.05	>sp|Omicron001|	14.5473
R.[+42.011]VQPTES[+1444.534]I.V	.[42], S[+1445]	753.99	3	2259.96	2259.95	3.4	302	62.18	>sp|Omicron001|	5.2123
R.VQPTESIVR.F		514.792	2	1028.58	1028.57	2.4	302	428.17	>sp|Omicron001|	17.6588
R.VQPT[+947.323]ESIVR.F	T[+947]	988.456	2	1975.9	1975.9	3.8	302	350.58	>sp|Omicron001|	19.6689
R.VQPT[+203.079]ESIVR.F	T[+203]	616.332	2	1231.66	1231.65	2.4	302	329.99	>sp|Omicron001|	16.0514
R.VQPT[+1021.360]ESIVR.F	T[+1021]	1025.47	2	2049.94	2049.93	2	302	230.86	>sp|Omicron001|	16.3155
R.VQPT[+656.228]ESIVR.F	T[+656]	842.904	2	1684.8	1684.8	-0.7	302	206.77	>sp|Omicron001|	17.245
R.VQPT[+730.264]ESIVR.F	T[+730]	879.924	2	1758.84	1758.84	1.4	302	159.75	>sp|Omicron001|	13.661
R.VQPTESIVRF.P		588.331	2	1175.65	1175.64	10.3	302	119.96	>sp|Omicron001|	10.9877
V.QPTESIVR.F		465.257	2	929.506	929.505	1.2	303	256.31	>sp|Omicron001|	17.8679
Q.PTESIVR.F		401.227	2	801.446	801.447	-0.6	304	199.44	>sp|Omicron001|	12.1265
E.[+42.011]SIVR.F	.[+42]	516.315	1	516.315	516.314	1.1	307	250.15	>sp|Omicron001|	8.2679
E.[+42.011]S[+714.269]IVR.F	.[42], S[+714]	615.803	2	1230.6	1230.58	13	307	16.87	>sp|Omicron001|	16.0514
S.IVR.F		387.272	1	387.272	387.271	1.4	308	155.9	>sp|Omicron001|	14.0214
R.FPN[+552.217].I	N[+552]	929.406	1	929.406	929.399	8.3	311	36.9	>sp|Omicron001|	20.0805
R.FPN[+1768.640]IT.N	N[+1769]	1180.48	2	2359.96	2359.95	1.6	311	207.62	>sp|Omicron001|	25.936
R.FPN[+2059.735]IT.N	N[+2060]	1326.03	2	2651.05	2651.05	0.8	311	151	>sp|Omicron001|	29.2674
R.FPN[+1809.666]IT.N	N[+1810]	1201	2	2400.98	2400.98	1.4	311	76.86	>sp|Omicron001|	26.083
R.FPN[+1606.587]IT.N	N[+1607]	1099.46	2	2197.91	2197.9	4	311	73.24	>sp|Omicron001|	26.5037
R.FPN[+1444.534]IT.N	N[+1445]	1018.43	2	2035.85	2035.85	-0.8	311	68.17	>sp|Omicron001|	26.7535
R.FPN[+1897.682]IT.N	N[+1898]	1245	2	2489	2489	1.3	311	45.51	>sp|Omicron001|	29.7955
R.FPN[+1647.613]IT.N	N[+1648]	1119.97	2	2238.94	2238.93	4.2	311	16.32	>sp|Omicron001|	26.5634
R.FPN[+1971.719]IT.N	N[+1972]	1282.03	2	2563.05	2563.03	7.1	311	6.28	>sp|Omicron001|	26.0845
R.[+42.011]FPN[+1444.534]ITN.L	.[42], N[+1445]	1096.45	2	2191.9	2191.9	-1.5	311	46.77	>sp|Omicron001|	15.3575
R.FPNITN.L		705.353	1	705.353	705.357	-5.3	311	3.32	>sp|Omicron001|	11.5516
R.FPN[+2059.735]ITNL.C	N[+2060]	1439.6	2	2878.19	2878.18	4.1	311	52.75	>sp|Omicron001|	42.4635
R.FPN[+1768.640]ITNL.C	N[+1769]	1294.05	2	2587.09	2587.08	2.9	311	36.36	>sp|Omicron001|	39.2639
R.FPN[+1606.587]ITNL.C	N[+1607]	1213.02	2	2425.03	2425.03	2.6	311	12.23	>sp|Omicron001|	39.8698
R.FPN[+1501.555]ITNL.C	N[+1502]	1160.49	2	2319.98	2320	-8.6	311	3.44	>sp|Omicron001|	11.0096
R.FPN[+1606.587]ITNLC[+57.021]PF.D	C[+57], N[+1607]	1415.1	2	2829.19	2829.18	2.6	311	83.62	>sp|Omicron001|	49.5707
R.[+42.011]FPNIT[+730.264]NLC[+57.021]PFDEVFN.A	.[42], C[+57], T[+730]	1300.06	2	2599.11	2599.12	-3.4	311	30.13	>sp|Omicron001|	19.6188
N.ITNLC[+57.021]PF.D	C[+57]	864.426	1	864.426	864.428	-2.5	314	46.47	>sp|Omicron001|	38.9698
T.NLC[+57.021]PF.D	C[+57]	650.297	1	650.297	650.297	-0.1	316	235.75	>sp|Omicron001|	33.8373
T.NLC[+57.021]PFDEVFNATR.F	C[+57]	791.869	2	1582.73	1582.73	-1	316	2.38	>sp|Omicron001|	25.7526
N.[+42.011]LC[+57.021]PFDEVFNAT[+730.264]R.F	.[42], C[+57], T[+730]	1120.99	2	2240.97	2240.96	1.6	317	129.9	>sp|Omicron001|	11.7578
C.PFDEVFNATR.F		598.286	2	1195.56	1195.57	-7.9	319	25	>sp|Omicron001|	28.6801
F.DEVFN[+1216.423]ATR.F	N[+1216]	1084.44	2	2167.88	2167.88	2.6	321	443.88	>sp|Omicron001|	15.4893
F.DEVFN[+1241.454]ATR.F	N[+1241]	1096.96	2	2192.92	2192.91	4.2	321	308.42	>sp|Omicron001|	15.8797
F.DEVFN[+1444.534]ATR.F	N[+1445]	1198.5	2	2395.99	2395.99	2.2	321	300.09	>sp|Omicron001|	15.5239
F.DEVFN[+1419.502]ATR.F	N[+1420]	1185.98	2	2370.96	2370.96	2.1	321	253.76	>sp|Omicron001|	15.2948
F.DEVFN[+1565.560]ATR.F	N[+1566]	1259.01	2	2517.02	2517.01	1.3	321	243.05	>sp|Omicron001|	15.5545
F.DEVFNAT[+203.079]R.F	T[+203]	577.771	2	1154.53	1154.53	1.9	321	240.47	>sp|Omicron001|	16.6227
F.DEVFN[+1403.507]ATR.F	N[+1404]	1177.99	2	2354.97	2354.96	3.1	321	238.9	>sp|Omicron001|	15.9027
F.DEVFN[+1647.613]ATR.F	N[+1648]	1300.04	2	2599.07	2599.07	2.4	321	232.15	>sp|Omicron001|	16.1313
F.DEVFN[+1606.587]ATR.F	N[+1607]	853.351	3	2558.04	2558.04	-0.8	321	232.01	>sp|Omicron001|	15.6765
F.DEVFN[+1768.640]ATR.F	N[+1769]	1360.55	2	2720.09	2720.09	0.6	321	228.04	>sp|Omicron001|	15.4678
F.DEVFN[+1727.613]ATR.F	N[+1728]	1340.04	2	2679.07	2679.07	2.1	321	223.5	>sp|Omicron001|	15.1054
F.DEVFN[+1809.666]ATR.F	N[+1810]	1381.06	2	2761.12	2761.12	0.5	321	213.75	>sp|Omicron001|	15.1728
F.DEVFN[+349.137]ATR.F	N[+349]	650.8	2	1300.59	1300.59	1.5	321	203.33	>sp|Omicron001|	16.3924
F.DEVFN[+1850.693]ATR.F	N[+1851]	1401.58	2	2802.15	2802.15	0.7	321	172.12	>sp|Omicron001|	15.3056
F.DEVFN[+1540.529]ATR.F	N[+1541]	1246.49	2	2491.98	2491.98	0.4	321	160.49	>sp|Omicron001|	14.917
F.DEVFN[+1752.645]ATR.F	N[+1753]	902.034	3	2704.09	2704.1	-3.3	321	151.51	>sp|Omicron001|	15.1439
F.DEVFN[+1581.555]ATR.F	N[+1582]	1267.01	2	2533.01	2533.01	0.9	321	137	>sp|Omicron001|	15.2498
F.DEVFN[+1501.555]ATR.F	N[+1502]	1227.01	2	2453.02	2453.01	2.9	321	112.72	>sp|Omicron001|	16.0967
F.DEVFN[+1378.476]ATR.F	N[+1378]	1165.47	2	2329.94	2329.93	3.3	321	106.77	>sp|Omicron001|	15.1025
F.DEVFNAT[+1238.418]R.F	T[+1238]	1095.43	2	2189.86	2189.87	-6.9	321	103.95	>sp|Omicron001|	15.4721
F.DEVFN[+1200.428]ATR.F	N[+1200]	1076.45	2	2151.89	2151.88	3.5	321	102.7	>sp|Omicron001|	15.6355
F.DEVFN[+1298.476]ATR.F	N[+1298]	1125.47	2	2249.93	2249.93	2.4	321	88.09	>sp|Omicron001|	15.6598
F.DEVFN[+1622.582]ATR.F	N[+1623]	858.683	3	2574.03	2574.03	-0.1	321	79.61	>sp|Omicron001|	15.2237
F.DEVFN[+1549.565]ATR.F	N[+1550]	1251.01	2	2501.01	2501.02	-3.1	321	73.72	>sp|Omicron001|	15.8732
F.DEVFN[+1897.682]ATR.F	N[+1898]	950.384	3	2849.14	2849.14	0.6	321	72.53	>sp|Omicron001|	17.6373
F.DEVFN[+1460.529]ATR.F	N[+1461]	1206.5	2	2411.98	2411.98	0.8	321	68.53	>sp|Omicron001|	15.3673
F.DEVFN[+1257.449]ATR.F	N[+1257]	1104.96	2	2208.91	2208.9	3.8	321	66.4	>sp|Omicron001|	15.9315
F.DEVFN[+1955.724]ATR.F	N[+1956]	969.734	3	2907.19	2907.18	3.5	321	59.52	>sp|Omicron001|	14.8711
F.DEVFN[+1971.719]ATR.F	N[+1972]	1462.09	2	2923.17	2923.17	-1.3	321	49.4	>sp|Omicron001|	15.7779
F.DEVFN[+1694.603]ATR.F	N[+1695]	1323.53	2	2646.06	2646.06	-0.3	321	48.35	>sp|Omicron001|	17.9598
F.DEVFN[+1702.581]ATR.F	N[+1703]	1327.52	2	2654.04	2654.03	1.1	321	31.12	>sp|Omicron001|	14.8725
F.DEVFN[+2012.745]ATR.F	N[+2013]	1482.61	2	2964.21	2964.2	4.2	321	27.86	>sp|Omicron001|	14.9307
F.DEVFN[+1054.370]ATR.F	N[+1054]	1003.41	2	2005.82	2005.82	-0.8	321	22.87	>sp|Omicron001|	15.6277
F.DEVFN[+1914.697]ATR.F	N[+1915]	956.056	3	2866.15	2866.15	1.5	321	11.84	>sp|Omicron001|	14.8208
F.DEVFN[+1954.704]ATR.F	N[+1955]	1453.61	2	2906.21	2906.16	18.4	321	8.37	>sp|Omicron001|	15.3504
F.DEVFN[+1590.592]ATR.F	N[+1591]	1271.53	2	2542.05	2542.04	1.7	321	4.85	>sp|Omicron001|	15.6793
F.DEVFNATRFAS.V		628.796	2	1256.59	1256.59	-4.3	321	59.83	>sp|Omicron001|	20.611
D.EVFN[+1216.423]ATR.F	N[+1216]	1026.93	2	2052.86	2052.85	3	322	34.85	>sp|Omicron001|	12.6974
V.[+42.011]FNATR.F	.[+42]	650.316	1	650.316	650.326	-15.6	324	13.22	>sp|Omicron001|	21.3528
F.N[+2158.803]ATR.F	N[+2159]	1310.53	2	2620.06	2620.05	2.7	325	73.2	>sp|Omicron001|	15.6449
R.[+42.011]FAS[+365.132]V.Y	.[42], S[+365]	830.375	1	830.375	830.367	9.9	329	62.1	>sp|Omicron001|	10.2827
R.FASVY.A		586.289	1	586.289	586.287	3.2	329	203.15	>sp|Omicron001|	26.3151
R.FASVYA.W		657.325	1	657.325	657.324	1	329	320.73	>sp|Omicron001|	26.063
R.[+42.011]FAS[+2043.740]VYAW.N	.[42], S[+2044]	1465.08	2	2929.16	2929.15	2.2	329	94.14	>sp|Omicron001|	15.0743
R.FASVYAWNR.K		557.279	2	1113.55	1113.55	3.3	329	527.52	>sp|Omicron001|	33.4105
R.[+42.011]FASVYAWNRK.R	.[+42]	642.341	2	1283.67	1283.65	16.2	329	58.31	>sp|Omicron001|	19.1876
R.[+42.011]FAS[+1460.529]VYAWNRK.R	.[42], S[+1461]	1372.59	2	2744.17	2744.18	-2.7	329	6.96	>sp|Omicron001|	18.8352
S.VYAWNR.K		808.421	1	808.421	808.41	13.2	332	34.68	>sp|Omicron001|	32.5062
S.VYAWNRK.R		312.834	3	936.487	936.505	-19.2	332	88.05	>sp|Omicron001|	7.1226
Y.AWNR.K		546.281	1	546.281	546.278	4.9	334	162.13	>sp|Omicron001|	36.8369
Y.AWNRK.R		337.689	2	674.37	674.373	-4.2	334	1.06	>sp|Omicron001|	11.1375
W.[+42.011]NRKR.I	.[+42]	308.187	2	615.367	615.369	-1.8	336	10.51	>sp|Omicron001|	11.2358
R.[+42.011]KR.I	.[+42]	345.224	1	345.224	345.224	-0.5	338	93.26	>sp|Omicron001|	14.5781
K.RISNC[+57.021]VA.D	C[+57]	410.211	2	819.415	819.414	0.7	339	266.82	>sp|Omicron001|	9.8338
R.IS[+511.190].N	S[+511]	730.336	1	730.336	730.324	16.2	340	25.21	>sp|Omicron001|	15.1139
R.ISNC[+57.021]VA.D	C[+57]	332.159	2	663.312	663.313	-1.8	340	213.29	>sp|Omicron001|	11.2769
R.[+42.011]ISNC[+57.021]VADYS[+203.079]VLYNLAPFFTFK.C	.[42], C[+57], S[+203]	1357.67	2	2714.32	2714.31	6.7	340	11.01	>sp|Omicron001|	28.8004
A.DYSVL.Y		596.295	1	596.295	596.293	3.7	346	189.76	>sp|Omicron001|	30.9655
A.DYS[+203.079]VL.Y	S[+203]	799.374	1	799.374	799.372	2.2	346	40.46	>sp|Omicron001|	20.7372
A.DYSVLY.N		380.181	2	759.354	759.356	-2	346	135.54	>sp|Omicron001|	36.4918
A.DYS[+1370.497]VLYNLAPF.F	S[+1370]	891.385	3	2672.14	2672.14	0.8	346	16.48	>sp|Omicron001|	13.9127
Y.NLAPFFTFK.C		542.797	2	1084.59	1084.58	3.5	352	385.55	>sp|Omicron001|	49.0238
N.LAPFFTFK.C		485.774	2	970.541	970.54	1.4	353	230.96	>sp|Omicron001|	46.6285
L.APFFTFK.C		429.233	2	857.459	857.456	4.1	354	146.75	>sp|Omicron001|	40.0959
L.[+42.011]APFFT[+974.370]FK.C	.[42], T[+974]	937.434	2	1873.86	1873.84	12.8	354	6.81	>sp|Omicron001|	39.3592
A.PFFTFK.C		393.714	2	786.42	786.418	1.9	355	80.43	>sp|Omicron001|	39.3213
A.[+42.011]PFFT[+1590.592]FK.C	.[42], T[+1591]	1210.03	2	2419.06	2419.02	16.5	355	31.62	>sp|Omicron001|	16.1145
A.[+42.011]PFFT[+1938.709]FK.C	.[42], T[+1939]	923.053	3	2767.14	2767.14	2	355	2.1	>sp|Omicron001|	11.2486
P.FFTFK.C		345.186	2	689.365	689.366	-1.7	356	148.42	>sp|Omicron001|	33.3245
P.FFT[+1850.693]FK.C	T[+1851]	1270.54	2	2540.08	2540.06	8.1	356	13.71	>sp|Omicron001|	16.2144
F.FT[+365.132]FK.C	T[+365]	907.432	1	907.432	907.429	3	357	0.1	>sp|Omicron001|	17.8244
F.TFK.C		395.235	1	395.235	395.229	14.6	358	79.09	>sp|Omicron001|	15.866
F.[+42.011]TFK.C	.[+42]	437.242	1	437.242	437.24	6	358	32.82	>sp|Omicron001|	27.7987
T.FKC[+57.021]YGVS[+365.132]PTK.L	C[+57], S[+365]	517.912	3	1551.72	1551.72	-1.4	359	55.24	>sp|Omicron001|	18.5777
T.FKC[+57.021]YGVSPT[+365.132]K.L	C[+57], T[+365]	776.358	2	1551.71	1551.72	-9.9	359	11.05	>sp|Omicron001|	20.6547
K.[+42.011]C[+57.021]YG.V	.[42], C[+57]	441.15	1	441.15	441.144	14.6	361	46.22	>sp|Omicron001|	50.6633
K.C[+57.021]YG.V	C[+57]	399.128	1	399.128	399.133	-13.9	361	17.87	>sp|Omicron001|	24.1416
K.C[+57.021]YGVSPTK.L	C[+57]	456.219	2	911.431	911.429	2.5	361	462.83	>sp|Omicron001|	12.0809
K.C[+57.021]YGVSPTKLN.D	C[+57]	569.784	2	1138.56	1138.56	4.1	361	246.78	>sp|Omicron001|	20.7063
C.YGVSPTK.L		376.203	2	751.399	751.399	0.1	362	178.25	>sp|Omicron001|	10.103
Y.GVSPTK.L		588.335	1	588.335	588.335	0.4	363	357.69	>sp|Omicron001|	8.2281
G.[+42.011]VSPTK.L	.[+42]	573.327	1	573.327	573.324	5.3	364	40.46	>sp|Omicron001|	28.4064
V.SPTK.L		432.244	1	432.244	432.245	-3.5	365	290.57	>sp|Omicron001|	8.2309
V.S[+511.190]PTK.L	S[+511]	943.419	1	943.419	943.435	-17.6	365	109.02	>sp|Omicron001|	10.7065
V.S[+406.159]PTK.L	S[+406]	838.396	1	838.396	838.404	-9.6	365	66.15	>sp|Omicron001|	20.0452
V.S[+2189.798]PTK.L	S[+2190]	874.673	3	2622	2622.04	-15	365	43.94	>sp|Omicron001|	15.0156
S.[+42.011]PTK.L	.[+42]	387.224	1	387.224	387.224	0.2	366	56.57	>sp|Omicron001|	7.59
S.[+42.011]PT[+802.286]K.L	.[42], T[+802]	1189.52	1	1189.52	1189.51	5.4	366	35.15	>sp|Omicron001|	16.1519
S.PT[+974.370]K.L	T[+974]	660.288	2	1319.57	1319.58	-11.2	366	22.31	>sp|Omicron001|	19.4538
S.[+42.011]PT[+1590.592]K.L	.[42], T[+1591]	989.398	2	1977.79	1977.82	-13.3	366	19.1	>sp|Omicron001|	29.0551
S.PTK.L		345.212	1	345.212	345.213	-3.9	366	6.41	>sp|Omicron001|	8.1289
K.LND.L		361.183	1	361.183	361.172	31.2	369	23.16	>sp|Omicron001|	28.086
K.LNDLC[+57.021]FTNVYA.D	C[+57]	665.311	2	1329.61	1329.61	0	369	107.62	>sp|Omicron001|	44.5922
N.DLC[+57.021]FTN.V	C[+57]	769.318	1	769.318	769.318	-0.1	371	124.73	>sp|Omicron001|	27.8617
N.DLC[+57.021]FTNVYA.D	C[+57]	551.75	2	1102.49	1102.49	3.9	371	442.37	>sp|Omicron001|	43.4071
C.FTNVYA.D		714.345	1	714.345	714.346	-0.7	374	309.05	>sp|Omicron001|	24.3141
C.[+42.011]FTNVYADSFVIR.G	.[+42]	737.375	2	1473.74	1473.74	3	374	13.42	>sp|Omicron001|	31.2439
F.TNVYA.D		567.279	1	567.279	567.277	3.7	375	31.28	>sp|Omicron001|	43.0171
T.NVYA.D		466.23	1	466.23	466.23	1	376	14.92	>sp|Omicron001|	43.059
V.[+42.011]YADSFVIR.G	.[+42]	506.764	2	1012.52	1012.51	10.3	378	169.68	>sp|Omicron001|	15.1833
Y.ADSFVIR.G		404.221	2	807.436	807.436	-0.3	379	293.1	>sp|Omicron001|	23.5738
A.DSFVI.R		580.3	1	580.3	580.298	4.6	380	85.61	>sp|Omicron001|	38.2352
A.DSFVIR.G		368.704	2	736.4	736.399	2	380	324.76	>sp|Omicron001|	23.761
A.DSFVIRG.D		397.215	2	793.422	793.42	2.1	380	235.08	>sp|Omicron001|	24.1402
A.DSFVIRGDEVR.Q		646.834	2	1292.66	1292.66	0.6	380	176.08	>sp|Omicron001|	24.5423
D.SFVIR.G		311.189	2	621.371	621.372	-0.9	381	297.42	>sp|Omicron001|	23.4504
D.[+42.011]SFVIR.G	.[+42]	663.382	1	663.382	663.382	-1.2	381	49.97	>sp|Omicron001|	10.5984
D.SFVIRG.D		339.7	2	678.392	678.393	-2	381	20.03	>sp|Omicron001|	21.466
D.SFVIRGDEVR.Q		589.319	2	1177.63	1177.63	-1	381	10.4	>sp|Omicron001|	29.1547
S.FVIRG.D		591.363	1	591.363	591.361	2.8	382	44.46	>sp|Omicron001|	24.4479
F.VIR.G		387.271	1	387.271	387.271	0	383	135.46	>sp|Omicron001|	12.643
V.IRGDEVR.Q		422.736	2	844.464	844.463	0.2	384	148.25	>sp|Omicron001|	6.6423
G.DEVRQIAPGQTGN.I		692.846	2	1384.68	1384.68	2.1	387	34.29	>sp|Omicron001|	15.8124
V.RQIAPGQTGNIA.D		613.337	2	1225.67	1225.66	1.4	390	4.19	>sp|Omicron001|	17.1416
R.QIAPGQT.G		714.374	1	714.374	714.378	-5.7	391	12.74	>sp|Omicron001|	17.9475
R.QIAPGQTGN.I		443.226	2	885.444	885.442	2	391	224.53	>sp|Omicron001|	10.2905
R.QIAPGQTGNIA.D		535.287	2	1069.57	1069.56	2.4	391	397.3	>sp|Omicron001|	21.2044
R.QIAPGQTGNIAD.Y		592.801	2	1184.59	1184.59	2.7	391	145.77	>sp|Omicron001|	20.8437
R.QIAPGQTGNIADYNYK.L		876.931	2	1752.86	1752.86	-0.1	391	281.49	>sp|Omicron001|	32.7738
Q.IAPGQTGNIA.D		471.257	2	941.506	941.505	1.5	392	34.27	>sp|Omicron001|	19.1027
A.PGQTGNIA.D		757.382	1	757.382	757.384	-2.1	394	134.79	>sp|Omicron001|	31.4414
P.[+42.011]GQTGNIADYNYK.L	.[+42]	693.323	2	1385.64	1385.63	4.5	395	23.16	>sp|Omicron001|	32.9274
G.QTGNIADYNYKLP.D		748.872	2	1496.74	1496.74	-0.6	396	48.77	>sp|Omicron001|	29.573
Q.TGNIA.D		475.252	1	475.252	475.251	1	397	70.88	>sp|Omicron001|	21.426
A.DYNYK.L		351.658	2	702.309	702.309	-0.5	402	240.14	>sp|Omicron001|	10.1347
A.DYNYKLP.D		456.727	2	912.447	912.446	1.5	402	252.17	>sp|Omicron001|	30.5672
Y.NYK.L		424.22	1	424.22	424.219	2.2	404	129.36	>sp|Omicron001|	10.4594
K.LPDDFT.G		707.33	1	707.33	707.325	7.1	407	17.05	>sp|Omicron001|	11.2111
K.LPDDFTG.C		764.347	1	764.347	764.346	0.8	407	118.96	>sp|Omicron001|	27.8016
K.[+42.011]LPDDFTG.C	.[+42]	806.351	1	806.351	806.357	-7.6	407	3.56	>sp|Omicron001|	34.1313
K.LPDDFTGC[+57.021]V.I	C[+57]	512.234	2	1023.46	1023.45	14.6	407	3.13	>sp|Omicron001|	18.2686
P.DDFTGC[+57.021]VIAWNSNK.L	C[+57]	813.864	2	1626.72	1626.72	-0.3	409	548.4	>sp|Omicron001|	39.4586
D.DFTGC[+57.021]VIAWNSNK.L	C[+57]	756.351	2	1511.69	1511.69	-0.2	410	202.23	>sp|Omicron001|	39.3521
K.[+42.011]LDS[+365.132]K.V	.[42], S[+365]	869.398	1	869.398	869.399	-0.6	423	66.59	>sp|Omicron001|	20.5517
K.[+42.011]LDS[+1428.539]K.V	.[42], S[+1429]	966.908	2	1932.81	1932.81	1.8	423	14.41	>sp|Omicron001|	12.8393
K.LDSKVS.G		648.359	1	648.359	648.356	4.1	423	27.32	>sp|Omicron001|	13.8834
K.LDSKVSGNYNYLYR.L		564.62	3	1691.85	1691.84	4.3	423	84.99	>sp|Omicron001|	28.1532
L.DSKVSGNYNYLYR.L		526.925	3	1578.76	1578.75	4.3	424	226.68	>sp|Omicron001|	25.8976
K.VSGNYN.Y		653.283	1	653.283	653.289	-8.8	427	53.65	>sp|Omicron001|	24.1648
K.VSGNYNYLYR.L		624.81	2	1248.61	1248.6	9.4	427	485.23	>sp|Omicron001|	27.1898
K.[+42.011]VSGNYNYLYR.L	.[+42]	430.867	3	1290.59	1290.61	-19.9	427	10.22	>sp|Omicron001|	38.9128
K.VS[+203.079]GNYNYLYR.L	S[+203]	726.358	2	1451.71	1451.68	19.5	427	7.83	>sp|Omicron001|	27.3661
V.SGNYNYLYR.L		575.271	2	1149.53	1149.53	2.1	428	256.02	>sp|Omicron001|	26.8673
V.[+42.011]SGNYNYLYR.L	.[+42]	596.272	2	1191.54	1191.54	-5.3	428	11.58	>sp|Omicron001|	30.2097
S.GNYNYLYR.L		531.757	2	1062.51	1062.5	5.5	429	320.33	>sp|Omicron001|	25.1743
G.[+42.011]NYNYLYR.L	.[+42]	524.246	2	1047.49	1047.49	-3.7	430	28.62	>sp|Omicron001|	9.1278
N.YNYLYR.L		446.222	2	891.437	891.436	1.2	431	209.79	>sp|Omicron001|	23.5859
Y.NYLYR.L		364.69	2	728.372	728.373	-0.2	432	231.89	>sp|Omicron001|	17.2366
Y.NYLYRLFR.K		572.817	2	1144.63	1144.63	1.2	432	78.13	>sp|Omicron001|	24.7913
N.YLYR.L		307.668	2	614.33	614.33	-0.2	433	268.05	>sp|Omicron001|	13.821
Y.LYR.L		451.267	1	451.267	451.266	1.6	434	81.79	>sp|Omicron001|	19.7719
R.LFR.K		435.272	1	435.272	435.271	1	437	195.15	>sp|Omicron001|	12.1675
L.FRK.S		450.277	1	450.277	450.282	-12.3	438	31.28	>sp|Omicron001|	25.7047
L.FRKSNLK.P		446.773	2	892.538	892.536	1.9	438	19.06	>sp|Omicron001|	12.1621
R.[+42.011]KSNLK.P	.[+42]	631.378	1	631.378	631.377	0.9	440	204.33	>sp|Omicron001|	21.3691
R.KSNLKPF.E		417.248	2	833.488	833.488	0.5	440	165.01	>sp|Omicron001|	15.2181
R.KSNLKPFER.D		559.821	2	1118.63	1118.63	2.5	440	612.03	>sp|Omicron001|	11.4524
R.[+42.011]KSNLKPFER.D	.[+42]	387.553	3	1160.64	1160.64	0.5	440	167.54	>sp|Omicron001|	18.3308
K.S[+656.228]NLK.P	S[+656]	1117.5	1	1117.5	1117.5	-2.7	441	32.2	>sp|Omicron001|	14.9906
K.S[+714.269]NLK.P	S[+714]	1175.53	1	1175.53	1175.54	-6.4	441	8.07	>sp|Omicron001|	36.7921
K.S[+2466.914]NLK.P	S[+2467]	1464.59	2	2928.16	2928.19	-7.4	441	6.45	>sp|Omicron001|	13.3509
K.[+42.011]S[+2263.835]NLK.P	.[42], S[+2264]	923.055	3	2767.15	2767.12	12.3	441	1.56	>sp|Omicron001|	19.2416
K.SNLKPF.E		353.199	2	705.391	705.393	-2.1	441	177.35	>sp|Omicron001|	21.4297
K.SNLKPFE.R		417.723	2	834.438	834.436	2.6	441	109	>sp|Omicron001|	20.9713
K.SNLKPFER.D		495.773	2	990.538	990.537	1.8	441	491.46	>sp|Omicron001|	15.5224
K.[+42.011]SNLKPFER.D	.[+42]	516.779	2	1032.55	1032.55	2.6	441	105.8	>sp|Omicron001|	25.7897
S.NLKPFER.D		452.256	2	903.505	903.505	0.8	442	259.84	>sp|Omicron001|	11.1786
N.LKPFER.D		395.235	2	789.462	789.462	0.7	443	235.34	>sp|Omicron001|	13.6567
L.KPFER.D		338.692	2	676.376	676.378	-2.2	444	261.56	>sp|Omicron001|	11.1375
K.PFER.D		548.283	1	548.283	548.283	1.2	445	207.37	>sp|Omicron001|	17.4447
K.PFERDIST.E		482.744	2	964.481	964.473	7.8	445	19.6	>sp|Omicron001|	46.2831
K.[+42.011]PFERDISTE.I	.[+42]	568.27	2	1135.53	1135.53	5.1	445	51.04	>sp|Omicron001|	33.0122
K.[+42.011]PFERDISTEIYQ.A	.[+42]	770.366	2	1539.73	1539.73	-4.5	445	26.08	>sp|Omicron001|	30.3783
P.FER.D		451.23	1	451.23	451.23	0.2	446	212.73	>sp|Omicron001|	10.9917
R.DIS[+406.159]T.E	S[+406]	841.353	1	841.353	841.367	-16.7	449	30.01	>sp|Omicron001|	14.1848
R.DIST.E		435.224	1	435.224	435.209	35	449	21.46	>sp|Omicron001|	13.4753
R.DISTEIY.Q		420.704	2	840.4	840.399	1.9	449	94.92	>sp|Omicron001|	32.3402
R.DISTEIYQAG.N		548.763	2	1096.52	1096.52	2.4	449	255.06	>sp|Omicron001|	33.2974
R.DISTEIYQAGNK.P		669.83	2	1338.65	1338.65	-0.4	449	481.83	>sp|Omicron001|	28.661
R.DIST[+860.327]EIYQAGNK.P	T[+860]	1099.98	2	2198.95	2198.98	-15.8	449	206.67	>sp|Omicron001|	33.3273
R.DISTEIYQAGNKP.C		718.357	2	1435.71	1435.71	1	449	493.49	>sp|Omicron001|	30.997
R.DISTEIYQAGNKPC[+57.021].N	C[+57]	798.371	2	1595.73	1595.74	-1.8	449	565.42	>sp|Omicron001|	30.3704
R.DISTEIYQAGNKPC[+57.021]N.G	C[+57]	855.392	2	1709.78	1709.78	-1.6	449	520.47	>sp|Omicron001|	29.2659
K.PC[+57.021]NG.V	C[+57]	447.162	1	447.162	447.166	-8.5	461	1.63	>sp|Omicron001|	37.7378
K.PC[+57.021]NGVAGF.N	C[+57]	821.377	1	821.377	821.361	19	461	32.5	>sp|Omicron001|	36.5614
N.GVAGFNC[+57.021]YFPLR.S	C[+57]	700.842	2	1400.68	1400.68	-1.1	464	140.01	>sp|Omicron001|	45.5571
G.VAGFNC[+57.021]YFPLR.S	C[+57]	672.32	2	1343.63	1343.66	-17.7	465	65.9	>sp|Omicron001|	44.8634
A.GFNC[+57.021]YFPLR.S	C[+57]	587.28	2	1173.55	1173.55	1.6	467	278.3	>sp|Omicron001|	41.8443
G.FNC[+57.021]YFPLR.S	C[+57]	558.771	2	1116.53	1116.53	4.8	468	195.11	>sp|Omicron001|	38.9488
F.NC[+57.021]YFPLR.S	C[+57]	485.236	2	969.464	969.461	3	469	346.36	>sp|Omicron001|	31.5485
F.NC[+57.021]YFPLRS[+1021.360]YSFR.P	C[+57], S[+1021]	1316.06	2	2631.12	2631.12	0.6	469	47.28	>sp|Omicron001|	13.9464
N.C[+57.021]YFPLR.S	C[+57]	428.214	2	855.421	855.418	3.3	470	297.52	>sp|Omicron001|	30.982
Y.FPLR.S		532.326	1	532.326	532.324	3.6	472	31.66	>sp|Omicron001|	30.8782
F.PLR.S		385.255	1	385.255	385.256	-0.9	473	93.78	>sp|Omicron001|	15.1578
F.[+42.011]PLRSYSFR.P	.[+42]	534.279	2	1067.55	1067.56	-12.2	473	97.35	>sp|Omicron001|	17.054
R.S[+2158.803]YS.F	S[+2159]	1257.98	2	2514.96	2514.95	3.6	476	2.82	>sp|Omicron001|	12.9109
R.SYSFR.P		659.314	1	659.314	659.315	-1.2	476	334.97	>sp|Omicron001|	16.1393
R.S[+656.228]YSFR.P	S[+656]	658.271	2	1315.53	1315.54	-5.8	476	60.36	>sp|Omicron001|	14.8222
R.SYS[+1022.380]FR.P	S[+1022]	841.353	2	1681.7	1681.69	2.5	476	23.25	>sp|Omicron001|	14.1848
R.S[+1850.693]YSFR.P	S[+1851]	1255.51	2	2510.01	2510.01	0.2	476	16.05	>sp|Omicron001|	20.6211
R.[+42.011]S[+406.159]YSFR.P	.[42], S[+406]	554.25	2	1107.49	1107.48	7.8	476	9.61	>sp|Omicron001|	24.242
R.S[+2189.798]YSFR.P	S[+2190]	1425.08	2	2849.15	2849.11	11.6	476	8.33	>sp|Omicron001|	17.3971
R.SYSFRP.T		378.686	2	756.365	756.367	-3.1	476	28.16	>sp|Omicron001|	15.6141
R.SYSFRPT.Y		429.212	2	857.416	857.415	1.1	476	242.14	>sp|Omicron001|	19.91
R.SYSFRPTY.G		510.745	2	1020.48	1020.48	4.5	476	259.53	>sp|Omicron001|	28.0981
R.SYSFRPTYG.V		539.257	2	1077.51	1077.5	5.8	476	322.99	>sp|Omicron001|	26.6799
R.SYSFRPTYGV.G		588.787	2	1176.57	1176.57	-1	476	140.11	>sp|Omicron001|	32.4491
R.SYSFRPTYGVG.H		617.299	2	1233.59	1233.59	0.9	476	354.52	>sp|Omicron001|	30.5352
R.SYSFRPTYGVGH.Q		685.824	2	1370.64	1370.65	-5.7	476	271.25	>sp|Omicron001|	25.6928
R.SYSFRPTYGVGHQPYR.V		638.981	3	1914.93	1914.92	2.4	476	811.9	>sp|Omicron001|	26.1396
S.[+42.011]YSFR.P	.[+42]	614.285	1	614.285	614.293	-13.6	477	19.5	>sp|Omicron001|	24.5857
S.YSFR.P		572.284	1	572.284	572.283	2	477	17.47	>sp|Omicron001|	15.714
S.YS[+365.132]FR.P	S[+365]	937.398	1	937.398	937.415	-17.8	477	15.7	>sp|Omicron001|	13.1077
Y.SFR.P		409.219	1	409.219	409.219	-0.2	478	240.65	>sp|Omicron001|	10.3926
Y.[+42.011]S[+1238.418]FR.P	.[42], S[+1238]	845.328	2	1689.65	1689.65	-0.2	478	64.16	>sp|Omicron001|	24.7222
Y.S[+1136.423]FR.P	S[+1136]	773.325	2	1545.64	1545.64	0.2	478	59.83	>sp|Omicron001|	24.5259
Y.SFRPTYGVGHQPYR.V		555.616	3	1664.83	1664.83	1.9	478	546.4	>sp|Omicron001|	19.8367
Y.[+42.011]S[+876.322]FRPTYGVGHQPYR.V	.[42], S[+876]	861.711	3	2583.12	2583.16	-16.4	478	196.39	>sp|Omicron001|	14.7039
S.FR.P		322.187	1	322.187	322.187	-2.1	479	115.56	>sp|Omicron001|	6.9507
S.[+42.011]FR.P	.[+42]	364.193	1	364.193	364.198	-14	479	2.59	>sp|Omicron001|	7.2338
S.FRPTYGVGHQPYR.V		526.607	3	1577.81	1577.8	5.5	479	60.41	>sp|Omicron001|	18.575
R.PTYGVGH.Q		730.35	1	730.35	730.352	-2.3	481	414.11	>sp|Omicron001|	11.057
R.PTYGVGHQP.Y		478.237	2	955.466	955.463	3.3	481	57.15	>sp|Omicron001|	14.2408
R.PTYGVGHQPYR.V		637.818	2	1274.63	1274.63	0.6	481	796.36	>sp|Omicron001|	15.0644
P.TYGVGHQPYR.V		589.291	2	1177.58	1177.57	0.6	482	504.34	>sp|Omicron001|	14.6479
P.T[+1038.375]YGVGHQPYR.V	T[+1038]	1108.49	2	2215.97	2215.95	9.7	482	22.05	>sp|Omicron001|	16.3199
T.YGVGHQPYR.V		359.513	3	1076.53	1076.53	-2	483	391.83	>sp|Omicron001|	11.8355
Y.GVGHQPYR.V		457.236	2	913.465	913.464	1.4	484	511.23	>sp|Omicron001|	6.978
G.VGHQPYR.V		856.442	1	856.442	856.442	0	485	103.34	>sp|Omicron001|	6.506
V.GHQPYR.V		379.19	2	757.372	757.374	-1.9	486	335.95	>sp|Omicron001|	7.0361
H.QPYR.V		563.283	1	563.283	563.294	-19.7	488	18.84	>sp|Omicron001|	12.014
Q.PYR.V		435.237	1	435.237	435.235	3.5	489	49.55	>sp|Omicron001|	27.3646
R.VVVLSF.E		663.408	1	663.408	663.408	0.4	492	251.92	>sp|Omicron001|	45.6169
R.VVVLSFELLHAPATVC[+57.021]GPK.K	C[+57]	679.712	3	2037.12	2037.12	0.3	492	59.62	>sp|Omicron001|	49.0872
L.SFELLHAPATVC[+57.021]GPK.K	C[+57]	542.95	3	1626.84	1626.83	2.9	496	363.55	>sp|Omicron001|	34.7845
F.ELLHAPATVC[+57.021]GPK.K	C[+57]	696.869	2	1392.73	1392.73	-0.4	498	581.53	>sp|Omicron001|	23.5481
L.HAPATVC[+57.021]GPK.K	C[+57]	519.263	2	1037.52	1037.52	-0.1	501	443.07	>sp|Omicron001|	7.1861
L.[+42.011]HAPATVC[+57.021]GPKK.S	.[42], C[+57]	403.215	3	1207.63	1207.63	5	501	33.38	>sp|Omicron001|	19.7185
H.APATVC[+57.021]GPK.K	C[+57]	450.736	2	900.464	900.461	3.4	502	168.82	>sp|Omicron001|	9.277
A.PATVC[+57.021]GPK.K	C[+57]	415.215	2	829.423	829.424	-1	503	123.62	>sp|Omicron001|	8.102
P.ATVC[+57.021]GPK.K	C[+57]	366.689	2	732.37	732.371	-0.9	504	205.98	>sp|Omicron001|	6.8073
C.GPKKSTNLVK.N		536.328	2	1071.65	1071.65	-2.3	508	10.66	>sp|Omicron001|	27.0068
K.KSTNLVK.N		395.245	2	789.482	789.483	-0.5	511	351.78	>sp|Omicron001|	6.2064
K.[+42.011]KSTNLVK.N	.[+42]	416.251	2	831.495	831.493	1.3	511	298.01	>sp|Omicron001|	11.7804
K.KSTNLVKN.K		452.267	2	903.526	903.526	0.1	511	0.84	>sp|Omicron001|	6.4435
K.STN.L		321.13	1	321.13	321.14	-31.8	512	10.14	>sp|Omicron001|	14.6684
K.STNLV.K		533.295	1	533.295	533.293	3.6	512	6.95	>sp|Omicron001|	13.6193
K.STNLVK.N		331.197	2	661.386	661.388	-2.8	512	352.04	>sp|Omicron001|	7.8674
K.STNLVKNK.C		452.267	2	903.527	903.526	1.8	512	447.34	>sp|Omicron001|	6.3434
S.TNLVK.N		574.355	1	574.355	574.356	-1.7	513	147.3	>sp|Omicron001|	8.5674
T.NLVK.N		473.308	1	473.308	473.308	0.2	514	124.67	>sp|Omicron001|	8.7408
K.NKC[+57.021]VNFNF.N	C[+57]	521.744	2	1042.48	1042.48	2.9	518	141.44	>sp|Omicron001|	31.8052
N.KC[+57.021]VNFNFNGLK.G	C[+57]	670.85	2	1340.69	1340.68	11.2	519	75.78	>sp|Omicron001|	30.1159
K.C[+57.021]VNFN.F	C[+57]	653.264	1	653.264	653.271	-10.7	520	21.98	>sp|Omicron001|	32.194
K.C[+57.021]VNFNF.N	C[+57]	400.674	2	800.34	800.34	1	520	154.11	>sp|Omicron001|	40.4611
K.C[+57.021]VNFNFN.G	C[+57]	914.383	1	914.383	914.383	0.7	520	311.19	>sp|Omicron001|	34.628
K.C[+57.021]VNFNFNGLK.G	C[+57]	606.798	2	1212.59	1212.58	5.2	520	467.47	>sp|Omicron001|	37.1827
K.[+42.011]C[+57.021]VNFNFNGLK.G	.[42], C[+57]	627.794	2	1254.58	1254.59	-9.5	520	60.26	>sp|Omicron001|	13.4739
C.VNFNFNGLK.G		526.78	2	1052.55	1052.55	0.8	521	143.84	>sp|Omicron001|	36.4291
F.NFNGLK.G		346.691	2	692.374	692.373	1.9	524	46.27	>sp|Omicron001|	14.8932
K.GTGVLTESN.K		877.426	1	877.426	877.426	-0.6	530	228.4	>sp|Omicron001|	15.811
K.GT[+1969.703]GVLTESN.K	T[+1970]	949.696	3	2847.07	2847.13	-19.6	530	65.01	>sp|Omicron001|	14.8575
K.GTGVLTESNK.K		503.265	2	1005.52	1005.52	2.1	530	560.86	>sp|Omicron001|	11.4009
K.[+42.011]GTGVLTESNK.K	.[+42]	524.262	2	1047.52	1047.53	-14.5	530	41.05	>sp|Omicron001|	21.1036
K.GTGVLTESNKK.F		567.313	2	1133.62	1133.62	2	530	644.52	>sp|Omicron001|	8.4284
G.TGVLTESNKK.F		538.801	2	1076.59	1076.59	0.3	531	514.22	>sp|Omicron001|	8.2637
T.GVLTESNK.K		847.452	1	847.452	847.452	-0.4	532	205.83	>sp|Omicron001|	11.4351
T.GVLTESNKK.F		488.277	2	975.547	975.547	-0.1	532	341.7	>sp|Omicron001|	8.3075
G.VLTESNKK.F		459.766	2	918.525	918.525	-0.3	533	148.42	>sp|Omicron001|	8.1916
V.LTESNKK.F		410.226	2	819.446	819.457	-14.1	534	43.5	>sp|Omicron001|	19.5134
L.TESNKK.F		353.689	2	706.371	706.373	-2.1	535	213.2	>sp|Omicron001|	8.286
T.ESNKK.F		605.325	1	605.325	605.325	0	536	58.6	>sp|Omicron001|	8.6124
E.[+42.011]S[+365.132]NKK.F	.[42], S[+365]	883.423	1	883.423	883.426	-2.7	537	37.11	>sp|Omicron001|	16.027
K.KFLP.F		504.319	1	504.319	504.318	2.6	540	36.08	>sp|Omicron001|	21.4554
K.KFLPFQQFGR.D		423.238	3	1267.7	1267.69	2.6	540	425.71	>sp|Omicron001|	37.6699
[truncated: 93 more rows]

## Sheet: Omicron-120KDa-Trypsin&Glu-C
Peptide < ProteinMetrics Confidential >	Modification Type(s)	Observed m/z	z	Observed (M+H)	Calc. mass (M+H)	Mass error (ppm)	Starting position	Score	Protein Name	Scan Time
[truncated: 865 more rows]

[truncated: 25 more sheets: Omicron-100KDa-Trypsin, Omicron-100KDa-Chymotrypsin, Omicron-100KDa-Pepsin, Omicron-100KDa-Trypsin&Asp-N, Omicron-100KDa-Trypsin&Glu-C, WT-120KDa-Trypsin, WT-120KDa-Chymotrypsin, WT-120KDa-Pepsin, WT-120KDa-Trypsin&Asp-N, WT-120KDa-Trypsin&Glu-C, WT-100KDa-Trypsin, WT-100KDa-Chymotrypsin, WT-100KDa-Pepsin, WT-100KDa-Trypsin&Asp-N, WT-100KDa-Trypsin&Glu-C, Delta-120KDa-Trypsin, Delta-120KDa-Chymotrypsin, Delta-120KDa-Pepsin, Delta-120KDa-Trypsin&Asp-N, Delta-120KDa-Trypsin&Glu-C …]
