# Supplementary material for: SARS-CoV-2 Delta and Omicron variants resist spike cleavage by human airway trypsin-like protease
Source: J Clin Invest. 2024 Sep 17;134(18):e174304. doi: 10.1172/JCI174304 (PMC11405045; doi:10.1172/JCI174304)
Supplement: Supplemental data set 3 [file jci-134-174304-s049.xlsx]

## Sheet: Sheet1
Time	K679N	H681P
1	-284.414	-318.322
2	-277.535	-318.514
3	-299.814	-325.064
4	-255.609	-316.474
5	-284.048	-330.416
6	-285.696	-293.252
7	-273.454	-313.027
8	-264.568	-280.41
9	-282.405	-314.981
10	-286.901	-302.376
11	-255.792	-351.804
12	-289.537	-308.61
13	-270.204	-320.107
14	-320.757	-332.16
15	-278.744	-334.397
16	-246.185	-319.898
17	-288.822	-331.659
18	-287.162	-312.451
19	-239.721	-306.876
20	-318.451	-362.725
21	-302.41	-333.316
22	-297.339	-322.485
23	-280.432	-333.332
24	-312.427	-320.388
25	-275.112	-312.055
26	-284.724	-296.891
27	-284.774	-302.594
28	-282.864	-326.087
29	-296.03	-309.218
30	-274.563	-317.852
31	-269.083	-326.265
32	-296.721	-321.157
33	-258.544	-299.351
34	-248.788	-301.541
35	-284.77	-318.457
36	-342.029	-312.642
37	-309.063	-315.848
38	-285.255	-306.573
39	-282.477	-311.369
40	-243.597	-315.851
41	-271.281	-333.427
42	-296.582	-311.597
43	-276.26	-315.42
44	-279.048	-304.085
45	-314.293	-293.262
46	-306.13	-304.054
47	-286.796	-296.701
48	-277.304	-285.159
49	-284.531	-321.572
50	-292.392	-314.678
51	-289.328	-312.385
52	-302.39	-317.731
53	-308.323	-309.988
54	-298.306	-300.813
55	-280.97	-293.442
56	-276.045	-306.089
57	-295.077	-313.976
58	-315.331	-305.107
59	-300.954	-321.909
60	-337.752	-303.91
61	-315.288	-308.633
62	-287.214	-318.018
63	-324.623	-293.692
64	-258.259	-277.308
65	-283.743	-307.675
66	-289.869	-314.183
67	-301.555	-279.893
68	-297.312	-296.2
69	-337.568	-313.755
70	-334.093	-326.95
71	-296.038	-314.364
72	-281.429	-320.67
73	-292.564	-318.788
74	-302.013	-308.117
75	-263.634	-318.148
76	-299.159	-326.779
77	-277.62	-294.366
78	-302.783	-306.918
79	-304.627	-327.829
80	-307.215	-304.643
81	-294.884	-284.413
82	-293.625	-296.123
83	-318.777	-297.562
84	-261.51	-285.988
85	-282.963	-325.823
86	-309.531	-330.149
87	-291.106	-316.679
88	-295.678	-321.288
89	-282.877	-295.981
90	-313.129	-302.646
91	-306.708	-280.359
92	-308.103	-298.287
93	-284.798	-279.126
94	-317.671	-299.936
95	-282.568	-315.946
96	-286.016	-302.073
97	-274.39	-282.086
98	-293.26	-288.808
99	-257.686	-314.923
100	-296.897	-331.602
101	-292.573	-329.206
102	-265.272	-350.042
103	-310.849	-343.704
104	-295.349	-251.64
105	-309.807	-274.437
106	-284.558	-285.024
107	-281.073	-295.363
108	-280.886	-320.285
109	-302.1	-322.063
110	-288.023	-327.42
111	-300.969	-336.696
112	-318.864	-331.822
113	-290.509	-325.634
114	-299.884	-271.916
115	-292.171	-273.901
116	-314.115	-284.509
117	-329.288	-314.794
118	-313.262	-313.049
119	-292.725	-327.155
120	-245.865	-312.666
121	-287.217	-310.293
122	-288.244	-329.511
123	-280.356	-303.264
124	-260.815	-322.161
125	-262.194	-296.992
126	-243.746	-375.634
127	-280.003	-286.746
128	-274.187	-298.041
129	-275.935	-291.32
130	-290.06	-318.006
131	-306.061	-305.726
132	-273.577	-298.409
133	-290.5	-317.525
134	-288.774	-272.781
135	-280.326	-313.551
136	-259.945	-330.254
137	-304.256	-334.358
138	-262.229	-305.269
139	-249.637	-320.322
140	-245.689	-372.817
141	-273.128	-284.789
142	-281.454	-325.558
143	-283.747	-318.161
144	-284.569	-386.795
145	-275.552	-308.836
146	-281.367	-334.074
147	-295.18	-353.68
148	-293.945	-323.086
149	-289.97	-295.123
150	-291.757	-327.665
151	-317.147	-307.424
152	-309.265	-316.043
153	-288.638	-292.33
154	-313.555	-304.928
155	-308.053	-306.198
156	-284.112	-307.245
157	-299.233	-346.071
158	-318.603	-332.119
159	-286.764	-301.445
160	-293.971	-306.399
161	-285.733	-316.011
162	-318.665	-273.519
163	-294.678	-299.614
164	-300.904	-329.879
165	-285.198	-310.808
166	-274.305	-295.624
167	-269.202	-330.163
168	-290.109	-331.25
169	-292.496	-302.231
170	-326.865	-330.35
171	-300.748	-288.918
172	-291.655	-333.087
173	-283.791	-316.16
174	-284.659	-326.183
175	-288.509	-298.386
176	-283.232	-358.528
177	-310.534	-333.474
178	-322.661	-329.07
179	-317.091	-318.325
180	-317.322	-295.873
181	-318.558	-308.439
182	-301.301	-322.481
183	-332.24	-314.271
184	-316.42	-286.791
185	-325.791	-289.381
186	-326.695	-304.947
187	-301.204	-328.476
188	-328.848	-321.482
189	-283.537	-268.445
190	-324	-316.673
191	-300.964	-289.626
192	-289.29	-295.556
193	-297.958	-315.913
194	-303.902	-305.533
195	-266.947	-331.588
196	-301.607	-330.008
197	-283.7	-279.14
198	-287.113	-308.379
199	-287.469	-295.748
200	-258.327	-304.004
201	-280.737	-317.214
202	-266.522	-312.348
203	-262.612	-326.696
204	-303.793	-318.399
205	-252.389	-310.618
206	-265.528	-306.473
207	-266.686	-298.736
208	-254.748	-310.648
209	-291.555	-327.6
210	-288.982	-318.945
211	-260.505	-324.004
212	-317.174	-290.905
213	-292.631	-319.381
214	-274.679	-306.842
215	-313.497	-296.675
216	-285.362	-284.018
217	-342.444	-264.856
218	-337.953	-288.809
219	-275.787	-287.361
220	-254.943	-361.019
221	-300.614	-298.699
222	-289.974	-289.511
223	-278.955	-285.042
224	-238.246	-284.039
225	-258.592	-316.697
226	-289.675	-315.495
227	-257.906	-318.444
228	-259.474	-320.911
229	-254.853	-302.815
230	-284.129	-291.512
231	-284.055	-311.906
232	-241.569	-288.023
233	-274.234	-312.013
234	-292.992	-273.928
235	-299.527	-318.517
236	-282.046	-320.772
237	-302.434	-300.901
238	-286.304	-362.192
239	-280.003	-284.362
240	-290.375	-324.053
241	-267.826	-300.339
242	-261.363	-305.864
243	-284.107	-355.83
244	-302.922	-328.66
245	-284.004	-333.614
246	-275.255	-359.822
247	-301.145	-368.434
248	-278.928	-304.486
249	-271.751	-308.399
250	-282.055	-329.66
251	-290.721	-342.745
252	-282.7	-321.137
253	-276.868	-340.698
254	-308.91	-321.104
255	-284.807	-338.03
256	-266.211	-328.062
257	-289.964	-351.113
258	-268.247	-332.211
259	-260.362	-341.254
260	-253.755	-321.072
261	-258.559	-331.786
262	-260.017	-322.226
263	-263.844	-322.535
264	-265.957	-364.403
265	-273.052	-320.564
266	-262.399	-295.129
267	-266.599	-328.864
268	-261.389	-318.55
269	-253.934	-310.709
270	-251.119	-262.423
271	-279.027	-278.33
272	-256.346	-273.877
273	-217.071	-301.748
274	-239.58	-280.534
275	-246.492	-280.593
276	-285.259	-298.883
277	-281.154	-293.495
278	-251.366	-291.485
279	-260.423	-304.688
280	-296.245	-308.945
281	-312.712	-339.1
282	-302.64	-293.37
283	-308.233	-288.586
284	-306.146	-291.046
285	-307.139	-286.218
286	-285.847	-296.413
287	-280.845	-298.888
288	-290.114	-312.409
289	-276.94	-345.013
290	-273.339	-316.591
291	-256.991	-384.245
292	-293.255	-381.521
293	-222.083	-375.176
294	-316.166	-296.178
295	-290.761	-269.285
296	-309.236	-291.611
297	-299.617	-309.729
298	-305.996	-267.866
299	-297.377	-305.444
300	-289.553	-304.591
301	-297.521	-292.395
302	-290.316	-329.712
303	-321.645	-317.263
304	-282.592	-291.513
305	-311.721	-303.544
306	-319.012	-267.707
307	-316.094	-322.002
308	-287.691	-313.813
309	-293.457	-317.123
310	-297.767	-279.041
311	-301.845	-330.834
312	-279.604	-308.46
313	-294.231	-295.952
314	-279.703	-299.563
315	-273.832	-311.529
316	-280.276	-328.6
317	-254.014	-312.478
318	-284.24	-279.261
319	-264.364	-319.102
320	-282.137	-374.051
321	-283.631	-323.57
322	-280.612	-324.937
323	-264.018	-294.247
324	-305.24	-280.821
325	-260.688	-321.733
326	-277.771	-307.286
327	-287.547	-303.259
328	-268.01	-310.788
329	-257.823	-303.953
330	-258.391	-329.866
331	-304.258	-315.061
332	-306.118	-304.978
333	-262.815	-319.539
334	-281.851	-329.253
335	-277.951	-306.119
336	-296.263	-280.393
337	-294.608	-332.526
338	-280.831	-287.421
339	-284.14	-320.861
340	-283.292	-327.453
341	-262.747	-316.129
342	-319.544	-320.814
343	-289.349	-303.285
344	-274.994	-321.815
345	-274.712	-298.397
346	-292.2	-331.274
347	-304.986	-297.978
348	-280.477	-299.357
349	-306.062	-313.206
350	-296.85	-296.379
351	-323.585	-306.024
352	-281.889	-324.43
353	-224.278	-318.589
354	-285.226	-328.52
355	-249.301	-320.371
356	-231.154	-330.114
357	-288.388	-330.119
358	-261.982	-318.113
359	-282.575	-312.825
360	-293.219	-318.778
361	-253.105	-325.454
362	-308.942	-324.102
363	-274.797	-301.337
364	-308.066	-293.984
365	-301.634	-294.813
366	-307.538	-320.524
367	-324.92	-337.04
368	-337.415	-315.441
369	-303.815	-291.091
370	-293.319	-328.361
371	-345.857	-338.257
372	-322.83	-328.523
373	-241.983	-310.488
374	-287.685	-305.201
375	-293.515	-321.327
376	-290.508	-322.21
377	-272.224	-292.618
378	-287.214	-332.235
379	-298.779	-304.923
380	-293.988	-329.184
381	-289.675	-293.001
382	-290.836	-293.88
383	-263.322	-324.413
384	-284.657	-319.868
385	-297.105	-326.005
386	-288.442	-332.962
387	-300.367	-314.755
388	-287.784	-333.267
389	-262.446	-318.592
390	-282.617	-281.97
391	-320.582	-282.91
392	-345.069	-282.323
393	-347.188	-328.809
394	-299.99	-293.807
395	-262.902	-301.51
396	-317.178	-317.687
397	-280.123	-347.894
398	-292.897	-294.478
399	-263.694	-297.303
400	-300.578	-273.742
401	-290.144	-263.898
402	-330.047	-286.198
403	-262.068	-303.203
404	-291.853	-289.778
405	-313.959	-309.566
406	-294.609	-324.969
407	-299.577	-284.543
408	-288.113	-273.133
409	-296.092	-277.532
410	-283.628	-299.022
411	-283.904	-324.714
412	-297.218	-285.089
413	-275.481	-277.577
414	-274.099	-306.542
415	-278.07	-265.808
416	-283.21	-289.127
417	-265.358	-296.146
418	-287.786	-279.747
419	-294.707	-272.552
420	-289.267	-274.813
421	-279.325	-299.275
422	-255.065	-289.034
423	-282.68	-306.508
424	-280.157	-296.184
425	-294.529	-291.695
426	-304.586	-310.912
427	-294.383	-303.896
428	-288.458	-333.617
429	-298.847	-322.791
430	-275.071	-321.431
431	-286.07	-304.75
432	-283.974	-293.225
433	-286.718	-301.283
434	-262.466	-295.609
435	-263.508	-289.586
436	-280.317	-326.643
437	-308.04	-330.251
438	-258.926	-323.344
439	-277.282	-346.984
440	-287.883	-313.845
441	-294.802	-301.611
442	-284.388	-304.251
443	-290.064	-315.761
444	-288.519	-302.886
445	-280.496	-311.875
446	-289.27	-283.021
447	-289.98	-329.161
448	-329.397	-332.726
449	-290.147	-310.427
450	-267.312	-315.771
451	-290.843	-331.834
452	-287.821	-295.822
453	-297.941	-312.768
454	-292.584	-323.867
455	-317.381	-327.919
456	-281.742	-304.212
457	-290.034	-304.089
458	-298.448	-305.768
459	-314.062	-305.094
460	-342.019	-315.857
461	-316.326	-308.335
462	-334.019	-297.872
463	-305.941	-310.757
464	-323.77	-290.637
465	-245.012	-312.639
466	-254.371	-312.228
467	-270.863	-356.648
468	-288.545	-320.944
469	-227.724	-319.776
470	-292.106	-330.131
471	-292.809	-327.218
472	-250.928	-325.923
473	-249.58	-329.33
474	-234.414	-317.699
475	-322.503	-314.227
476	-280.075	-329.095
477	-254.759	-346.228
478	-277.711	-286.503
479	-295.992	-331.02
480	-281.748	-306.751
481	-263.017	-329.8
482	-285.041	-329.76
483	-248.013	-315.781
484	-272.751	-304.546
485	-300.889	-299.25
486	-285.591	-330.928
487	-286.308	-277.438
488	-256.888	-301.757
489	-283.556	-298.27
490	-252.868	-302.971
491	-285.767	-309.461
492	-309.565	-300.148
493	-308.482	-309.799
494	-284.443	-298.855
495	-226.339	-314.323
496	-285.397	-312.282
497	-266.04	-289.313
498	-246.612	-306.835
499	-241.382	-284.235
500	-258.012	-328.04
501	-248.146	-302.238
502	-271.499	-288.633
503	-277.325	-276.21
504	-282.828	-307.627
505	-289.594	-323.926
506	-281.723	-304.217
507	-281.677	-287.352
508	-332.557	-293.285
509	-259.727	-310.17
510	-282.678	-329.202
511	-292.067	-328.576
512	-243.075	-319.465
513	-248.994	-300.742
514	-281.266	-285.725
515	-278.541	-297.942
516	-268.386	-302.199
517	-273.635	-319.601
518	-252.217	-328.495
519	-285.531	-319.219
520	-273.783	-302.672
521	-287.955	-331.155
522	-291.092	-328.069
523	-284.363	-312.22
524	-278.677	-288.767
525	-269.778	-296.268
526	-280.645	-311.505
527	-272.941	-340.111
528	-257.757	-323.617
529	-250.631	-333.769
530	-248.679	-303.857
531	-232.345	-304.842
532	-238.534	-311.152
533	-259.628	-302.578
534	-256.925	-319.777
535	-257.919	-333.97
536	-252.955	-324.656
537	-245.155	-295.655
538	-265.888	-313.921
539	-259.55	-319.326
540	-256.696	-299.605
541	-266.128	-347.46
542	-250.279	-300.53
543	-247.52	-290.098
544	-285.663	-332.232
545	-294.622	-298.661
546	-280.382	-282.428
547	-326.809	-296.49
548	-320.441	-339.392
549	-306.429	-315.167
550	-295.125	-319.2
551	-323.865	-356.309
552	-300.597	-316.447
553	-291.466	-358.332
554	-310.298	-333.388
555	-298.212	-320
556	-300.999	-332.247
557	-320.025	-354.773
558	-306.242	-298.071
559	-292.225	-310.337
560	-303.905	-296.83
561	-314.397	-298.987
562	-319.187	-317.573
563	-310.142	-333.819
564	-313.043	-330.292
565	-320.99	-300.43
566	-291.504	-292.57
567	-299.749	-301.176
568	-286.397	-319.11
569	-299.321	-311.201
570	-254.439	-282.143
571	-239.91	-308.204
572	-338.464	-307.577
573	-336.644	-292.39
574	-263.906	-293.233
575	-250.431	-258.185
576	-242.75	-283.123
577	-237.744	-313.858
578	-248.821	-321.589
579	-223.641	-327.8
580	-240.073	-308.17
581	-207.716	-317.053
582	-251.667	-300.195
583	-214.122	-319.342
584	-238.729	-307.652
585	-265.428	-307.477
586	-297.051	-304.082
587	-304.432	-299.994
588	-289.322	-306.835
589	-265.007	-290.407
590	-268.605	-281.557
591	-269.467	-297.744
592	-276.092	-297.336
593	-276.41	-295.776
594	-265.137	-281.965
595	-276.682	-337.673
596	-284.522	-321.165
597	-282.731	-328.287
598	-234.489	-345.432
599	-286.822	-337.496
600	-226.862	-341.04
601	-217.804	-344.212
602	-230.614	-329.131
603	-255.497	-357.594
604	-264.721	-303.116
605	-275.375	-335.695
606	-285.313	-322.021
607	-244.824	-319.343
608	-266.478	-311.467
609	-252.07	-330.496
610	-280.844	-319.873
611	-304.613	-317.994
612	-286.286	-306.723
613	-259.844	-328.482
614	-239.455	-285.038
615	-250.81	-302.966
616	-266.264	-314.079
617	-273.901	-277.744
618	-264.212	-275.873
619	-292.524	-294.16
620	-290.681	-297.925
621	-270.51	-291.783
622	-258.659	-316.761
623	-287.301	-280.868
624	-290.146	-302.117
625	-282.384	-332.079
626	-249.321	-298.828
627	-255.9	-310.894
628	-297.317	-317.565
629	-261.695	-341.483
630	-249.98	-313.736
631	-263.644	-315.541
632	-282.65	-328.937
633	-279.094	-320.232
634	-247.711	-328.416
635	-287.472	-330.384
636	-294.748	-306.379
637	-251.539	-311.323
638	-235.962	-291.627
639	-281.936	-311.97
640	-274.833	-319.086
641	-276.581	-290.264
642	-243.892	-307.059
643	-261.735	-327.945
644	-266.743	-280.368
645	-283.444	-292.745
646	-284.367	-309.281
647	-268.703	-308.08
648	-281.495	-301.846
649	-254.493	-311.91
650	-260.638	-322.844
651	-249.358	-317.044
652	-252.772	-328.181
653	-298.141	-323.908
654	-244.414	-289.802
655	-263.762	-332.012
656	-244.195	-315.482
657	-280.185	-331.597
658	-275.301	-314.392
659	-290.458	-315.537
660	-280.615	-318.258
661	-238.403	-317.899
662	-277.398	-302.337
663	-247.274	-324.746
664	-284.566	-290.273
665	-301.315	-330.851
666	-240.833	-288.85
667	-286.841	-295.861
668	-316.321	-313.221
669	-283.575	-315.281
670	-299.971	-348.943
671	-289.914	-268.441
672	-285.052	-328.847
673	-264.737	-327.172
674	-295.702	-365.409
675	-290.712	-344.828
676	-284.575	-323.327
677	-304.506	-323.133
678	-288.502	-318.794
679	-322.267	-311.191
680	-314.364	-288.869
681	-300.392	-326.981
682	-272.827	-320.125
683	-283.394	-266.679
684	-246.965	-297.557
685	-280.284	-292.311
686	-296.423	-341.181
687	-289.64	-303.868
688	-266.832	-311.088
689	-258.851	-321.847
690	-262.682	-321.229
691	-283.862	-292.67
692	-286.092	-280.14
693	-297.311	-341.815
694	-280.043	-332.599
695	-270.309	-316.283
696	-242.469	-335.432
697	-272.872	-326.358
698	-254.697	-289.569
699	-264.104	-274.294
700	-282.375	-296.719
701	-254.217	-275.065
702	-261.585	-266.384
703	-244.637	-317.618
704	-285.662	-331.987
705	-244.333	-349.333
706	-282.385	-294.684
707	-296.403	-301.245
708	-281.317	-323.55
709	-291.443	-247.27
710	-281.162	-259.979
711	-284.181	-327.121
712	-273.212	-263.556
713	-249.804	-259.175
714	-244.602	-303.343
715	-285.192	-275.144
716	-258.798	-275.701
717	-249.715	-335.327
718	-300.174	-371.119
719	-292.071	-383.071
720	-286.467	-386.943
721	-236.904	-332.494
722	-259.173	-301.543
723	-243.437	-310.711
724	-267.05	-325.721
725	-233.152	-305.381
726	-252.558	-306.081
727	-287.333	-310.649
728	-254.399	-294.686
729	-292.49	-354.226
730	-289.179	-301.231
731	-262.339	-314.855
732	-253.863	-279.686
733	-284.86	-329.301
734	-255.311	-320.559
735	-278.614	-332.026
736	-270.024	-333.171
737	-259.346	-306.952
738	-286.346	-314.047
739	-302.189	-326.047
740	-283.631	-305.013
741	-248.604	-307.782
742	-246.629	-295.592
743	-284.548	-308.288
744	-301.24	-288.848
745	-264.14	-303.624
746	-284.782	-282.802
747	-275.327	-291.503
748	-240.428	-261.798
749	-289.947	-266.656
750	-306.176	-298.13
751	-284.895	-267.282
752	-254.061	-295.835
753	-298.675	-285.539
754	-257.534	-276.683
755	-295.604	-303.619
756	-280.017	-269.084
757	-273.519	-301.462
758	-283.707	-284.798
759	-286.976	-289.121
760	-280.513	-283.168
761	-257.633	-286.019
762	-283.846	-346.472
763	-252.341	-304.509
764	-280.176	-288.146
765	-267.568	-332.306
766	-261.834	-334.604
767	-255.701	-333.75
768	-257.313	-317.644
769	-264.834	-338.683
770	-290.282	-298.926
771	-265.57	-371.719
772	-230.005	-310.425
773	-273.005	-301.087
774	-269.63	-382.854
775	-287.568	-319.734
776	-234.071	-349.53
777	-266.38	-334.968
778	-269.914	-302.059
779	-260.969	-293.339
780	-261.22	-294.273
781	-275.876	-315.196
782	-261.766	-326.374
783	-281.576	-324.188
784	-280.625	-334.415
785	-220.394	-352.574
786	-236.667	-363.236
787	-245.532	-328.885
788	-253.643	-320.823
789	-289.592	-294.622
790	-282.262	-336.418
791	-258.483	-317.744
792	-284.556	-289.535
793	-282.045	-305.541
794	-282.264	-292.886
795	-290.25	-307.428
796	-281.141	-306.708
797	-287.932	-287.769
798	-285.715	-304.421
799	-282.166	-321.678
800	-263.181	-304.329
801	-237.576	-314.551
802	-291.029	-358.634
803	-243.308	-296.162
804	-248.322	-322.934
805	-243.821	-321.672
806	-272.981	-351.282
807	-262.27	-296.324
808	-266.553	-303.084
809	-294.282	-307.365
810	-260.207	-308.233
811	-273.986	-319.403
812	-281.566	-330.926
813	-296.303	-292.651
814	-254.452	-304.454
815	-264.599	-321.527
816	-278.451	-332.685
817	-253.556	-288.8
818	-251.312	-325.865
819	-261.111	-325.034
820	-253.136	-308.274
821	-271.079	-333.523
822	-253.476	-318.714
823	-264.653	-355.47
824	-252.256	-359.569
825	-283.478	-310.971
826	-254.606	-251.853
827	-236.159	-286.79
828	-258.19	-305.224
829	-311.58	-324.6
830	-292.849	-269.891
831	-292.554	-323.684
832	-288.509	-366.142
833	-280.279	-378.177
834	-266.331	-366.682
835	-293.565	-352.853
836	-279.849	-315.982
837	-276.815	-307.951
838	-287.572	-322.406
839	-260.818	-311.696
840	-276.348	-270.034
841	-276.428	-288.795
842	-281.17	-308.53
843	-285.164	-342.35
844	-273.482	-316.739
845	-279.193	-316.468
846	-288.217	-298.505
847	-277.433	-275.547
848	-279.54	-286.326
849	-240.3	-325.868
850	-258.711	-325.691
851	-241.84	-323.598
852	-261.8	-304.633
853	-233.471	-307.12
854	-247.378	-299.816
855	-282.873	-311.139
856	-265.684	-309.51
857	-276.217	-259.729
858	-281.465	-303.265
859	-284.818	-308.018
860	-315.567	-311.343
861	-289.432	-290.809
862	-280.096	-298.609
863	-285.909	-247.942
864	-297.795	-291.707
865	-246.751	-273
866	-282.825	-304.976
867	-280.07	-292.835
868	-285.008	-290.641
869	-290.158	-273.74
870	-274.623	-297.714
871	-290.538	-317.641
872	-295.559	-311.688
873	-283.997	-297.93
874	-283.175	-301.303
875	-277.872	-289.962
876	-280.157	-307.372
877	-255.145	-307.218
878	-272.894	-322.13
879	-235.689	-276.811
880	-283.839	-304.926
881	-247.603	-288.036
882	-296.433	-284.237
883	-288.074	-302.066
884	-280.841	-298.759
885	-252.433	-311.712
886	-283.464	-332.176
887	-312.377	-281.212
888	-322.558	-307.12
889	-297.735	-310.654
890	-253.038	-265.334
891	-287.04	-287.025
892	-279.357	-265.458
893	-298.874	-260.513
894	-312.929	-286.928
895	-284.09	-260.323
896	-292.075	-299.1
897	-262.507	-269.401
898	-282.882	-286.352
899	-288.988	-276.139
900	-263.364	-286.093
901	-265.829	-279.848
902	-313.368	-276.023
903	-223.171	-289.934
904	-272.482	-296.389
905	-329.026	-238.457
906	-252.658	-285.734
907	-306.955	-304.341
908	-263.127	-301.935
909	-279.442	-279.333
910	-312.524	-340.897
911	-291.647	-332.698
912	-261.098	-288.57
913	-244.906	-309.939
914	-260.578	-311.751
915	-245.312	-332.723
916	-280.484	-300.037
917	-286.772	-289.394
918	-272.037	-312.177
919	-264.516	-267.652
920	-245.411	-312.625
921	-256.652	-324.332
922	-259.872	-352.115
923	-243.976	-316.236
924	-235.429	-281.062
925	-264.608	-333.743
926	-300.436	-296.946
927	-286.698	-315.897
928	-248.216	-271.309
929	-265.232	-280.783
930	-287.223	-282.859
931	-290.129	-302.919
932	-284.314	-306.575
933	-257.383	-302.483
934	-285.929	-298.349
935	-291.069	-268.081
936	-243.29	-265.985
937	-287.262	-294.303
938	-256.453	-290.845
939	-248.476	-282.21
940	-281.045	-297.311
941	-255.975	-283.099
942	-237.973	-279.888
943	-253.313	-306.472
944	-244.462	-264.65
945	-259.563	-303.749
946	-281.659	-277.967
947	-250.759	-335.28
948	-253.169	-269.341
949	-232.256	-307.964
950	-251.772	-256.392
951	-281.088	-273.82
952	-244.044	-265.801
953	-264.758	-291.894
954	-257.223	-278.981
955	-258.097	-273.4
956	-259.03	-288.305
957	-266.429	-263.979
958	-247.182	-287.038
959	-254.255	-284.706
960	-248.493	-331.316
961	-278.213	-339.514
962	-268.908	-300.628
963	-290.264	-333.745
964	-241.159	-298.973
965	-282.192	-306.44
966	-264.326	-262.092
967	-275.406	-273.364
968	-273.397	-287.594
969	-296.263	-297.691
970	-256.13	-295.543
971	-295.067	-294.814
972	-288.347	-276.831
973	-294.809	-285.135
974	-264.054	-278.606
975	-259.255	-289.761
976	-287.007	-281.702
977	-295.788	-249.56
978	-283.694	-286.428
979	-241.888	-287.928
980	-273.673	-278.694
981	-298.228	-265.933
982	-287.378	-258.399
983	-300.073	-306.314
984	-277.118	-307.71
985	-256.606	-277.366
986	-289.182	-275.613
987	-306.598	-307.164
988	-229.339	-266.089
989	-282.347	-284.038
990	-262.649	-282.12
991	-225.756	-296.807
992	-253.331	-288.063
993	-256.292	-306.752
994	-254.341	-317.103
995	-238.967	-301.459
996	-246.418	-272.174
997	-260.531	-271.688
998	-261.921	-322.009
999	-290.378	-326.718
1000	-242.619	-301.878
