# Supplementary material for: SARS-CoV-2 Delta and Omicron variants resist spike cleavage by human airway trypsin-like protease
Source: J Clin Invest. 2024 Sep 17;134(18):e174304. doi: 10.1172/JCI174304 (PMC11405045; doi:10.1172/JCI174304)
Supplement: Supporting data values [file jci-134-174304-s051.xlsx]

## Sheet: 1A
Control	Young-NW	Aged-NW
0.873232	0.535526	0.814314
0.995411	0.520447	0.756636
0.99479	0.584337	0.67415
0.965021	0.434756	0.756016
0.96254	0.528405	0.789506
1.08224	0.540809	0.631357
0.976805	0.486852	0.700198
1.02704	0.573679	0.67415
1.0996	0.57678	0.723146
1.02332	0.501597	0.70676

## Sheet: 1B
Control	Young-NW	Aged-NW
1.03331	1.19957	1.20978
0.915281	1.13204	1.06225
1.0787	1.05771	0.930602
0.991886	0.936844	0.981672
1.08211	1.14112	0.941951
1.03842	1.00721	1.11162
0.990183	0.839812	1.06225
0.967486	0.927765	0.930602
0.937979	1.00153	0.981672
0.964648	1.06111	0.941951

## Sheet:  1C
Control	Young-NW	Aged-NW
0.910525	0.76403	1.0435
0.998422	0.788821	1.02321
1.16295	1.02321	0.975885
1.02772	0.833897	1.02547
1.1021	1.01195	0.894749
1.11111	1.00969	1.01871
0.860942	0.856435	0.982646
0.867703	0.946586	1.16295
0.978138	0.892495	1.02096
0.980392	1.01195	0.890241

## Sheet: 1D
Lactoferrin (μg/ml)			Lysozyme (μg/ml)			HAT (μg/ml)			Sialidase (μg/ml)
0	20		0	10		0	5		0	0.1
0.936306	1.18777		1.09725	0.901743		1.03041	0.462466		1.09265	1.13905
0.941274	0.97758		0.964638	0.9707		0.985596	0.43889		0.992115	1.09583
1.12242	0.967261		0.938116	0.998737		0.983991	0.4071		0.915239	1.01668
Cathepsin B (ng/ml)			Matripase (ng/ml)			Neutrophil elastase (μg/ml)			Myeloperoxidase (μg/ml)
0	20		0	20		0	5		0	1
1.05371	1.36507		1.09866	1.06733		1.00003	0.860741		1.01471	1.04175
1.04882	1.32065		1.06621	0.943908		0.981745	0.615842		1.00636	1.04567
0.897468	1.29429		0.835128	1.03119		1.01822	0.622186		0.97893	0.849825

## Sheet: 1E
WT	NW	Aprotinin	STI
1.06268	0.621396	0.833473	0.788341
1.04952	0.620142	0.818638	0.792102
1.04868	0.584622	0.828458	0.815504
1.02779	0.622649	0.997493	0.796072
1.02257	0.47242	0.813414	0.688048
0.985374	0.545967	0.821563	0.710823
0.981822	0.584204	0.805892	0.702048
0.945466	0.482031	0.907647	0.755746
0.943377	0.653573	0.826995	0.755537
0.93272	0.580234	0.978061	0.806937

## Sheet: 1F
		WT spike (μg/ml)				Delta spike	Omicron spike
WT	HAT	0.1	0.5	1	2	2	2
1.04875	0.527678	0.651299	0.818602	0.956397	0.893756	0.542772	0.55499
1.00743	0.49857	0.62794	0.775638	0.90185	0.83055	0.531272	0.547803
0.94382	0.464431	0.612847	0.772404	0.932429	0.866557	0.486711	0.525882

## Sheet: 1H 
	HAT (μg/ml)
Ancestral	0.5	2	5
22.41	12.02	8.72	5.79
21.16	11.11	8.56	5.56
20.47	9.68	7.98	4.76

## Sheet: 1I
	HAT (μg/ml)
Ancestral	0.5	2	5
30532000	438997	95640	14476.1
17294500	304875	95856.4	23825.4
22560000	222866	154669	24305.2

## Sheet: 1J
	HAT (μg/ml)
Ancestral	0.5	2	5
745000	15502.5	3958.78	1500.75
880000	9449.43	3191.52	1200.92
437000	11746.9	3445.3	1249.91

## Sheet: 1K
Airway			Lung
Non-infected	Model		Non-infected	Model
1.03766	8.07428		0.795536	28.84
0.974905	7.17676		0.959264	31.779
0.988514	8.41716		1.31039	41.9326

[truncated: 42 more sheets:  2A,  2B, 2C, 2D,  2E, 2F, 2G, 2H,  2I,  2J, 2K, 2M, 2N,  2O, 2P, 3A, 3B,  3C, 3D, 3E …]
